# Supplementary material for: Genetic Analyses and Genome-Wide Association Studies on Pathogen Resistance of Bos taurus and Bos indicus Cattle Breeds in Cameroon
Source: Genes (Basel). 2021 Jun 26;12(7):976. doi: 10.3390/genes12070976 (PMC8307268; doi:10.3390/genes12070976)
Supplement: Supplementary file 1 [file genes-12-00976-s001.zip]

Archive with 1 entries (1 files):
- genes-1264311-supplementary.csv
