# Supplementary material for: Genetic Analyses and Genome-Wide Association Studies on Pathogen Resistance of Bos taurus and Bos indicus Cattle Breeds in Cameroon
Source: Genes (Basel). 2021 Jun 26;12(7):976. doi: 10.3390/genes12070976 (PMC8307268; doi:10.3390/genes12070976)
Supplement: Supplementary file 1 [file genes-12-00976-s001.zip › genes-1264311-supplementary.csv]

Illumina	Inc.
[Heading]
Descriptor File Name	BovineSNP50_v3_A1.bpm
Assay Format	Infinium HTS
Date Manufactured	1/14/2016
Loci Count	53218
[Assay]
IlmnID	Name	IlmnStrand	SNP	AddressA_ID	AlleleA_ProbeSeq	AddressB_ID	AlleleB_ProbeSeq	GenomeBuild	Chr	MapInfo	Ploidy	Species	Source	SourceVersion	SourceStrand	SourceSeq	TopGenomicSeq	BeadSetID
ABCA12_r2-1_T_F_2277749139	ABCA12	TOP	[A/G]	0059616496	CTTGTCTTCTTTTGGAATGTTACAGGTATGGTATGATCCAGAAGGCTATC			0	2	103548215	diploid	Bos taurus	UMD3.1	1	TOP	ACTCTGGTGGATGGTTCATAATCTGCTAAGATGAATAAGTTACTGGGGAAACTGGTGCATTTATTTTAAATATAAATTATATAGTCTGTAAGATATAAAGACTGCCTAATTTATTTGAACACCATACTGATCTTGTCTTCTTTTGGAATGTTACAGGTATGGTATGATCCAGAAGGCTATC[A/G]CTCCCTTCCAGCTTACCTCAACAGCCTGAATAATTTCCTCCTGCGAGTTAACATGTCAAAATATGATGCTGCCCGACATGGTAAAGTTATTTACATAGGAGCTCCTTGTATTGAAACTCTTGCTACTCTCCATGTGAAAATATACATTAGACCCCATTTTCCTCCCTGTGGCAGCTAT	ACTCTGGTGGATGGTTCATAATCTGCTAAGATGAATAAGTTACTGGGGAAACTGGTGCATTTATTTTAAATATAAATTATATAGTCTGTAAGATATAAAGACTGCCTAATTTATTTGAACACCATACTGATCTTGTCTTCTTTTGGAATGTTACAGGTATGGTATGATCCAGAAGGCTATC[A/G]CTCCCTTCCAGCTTACCTCAACAGCCTGAATAATTTCCTCCTGCGAGTTAACATGTCAAAATATGATGCTGCCCGACATGGTAAAGTTATTTACATAGGAGCTCCTTGTATTGAAACTCTTGCTACTCTCCATGTGAAAATATACATTAGACCCCATTTTCCTCCCTGTGGCAGCTAT	1241
APAF1_dup-1_B_F_2327661418	APAF1	BOT	[T/C]	0041654401	ATATTGTGCAACTGGGCCTCTGTGAACTGGAAACTTCAGAGGTTTATCGG			0	5	63150400	diploid	Bos taurus	UMD3.1	1	BOT	CCATTTCCTAATATTGTGCAACTGGGCCTCTGTGAACTGGAAACTTCAGAGGTTTATCGG[T/C]AAGCTAAGCTGCAGGCCAAGCAGGAGGTCGATAACGGAATGCTTTACCTGGAGTGGGTGT	ACACCCACTCCAGGTAAAGCATTCCGTTATCGACCTCCTGCTTGGCCTGCAGCTTAGCTT[A/G]CCGATAAACCTCTGAAGTTTCCAGTTCACAGAGGCCCAGTTGCACAATATTAGGAAATGG	1241
ARS-BFGL-BAC-10172_dup-0_T_F_2328966397	ARS-BFGL-BAC-10172	TOP	[A/G]	0072620471	GGTCCCCAAAGTATGTGGTAGCACTTACTTATGTAAGTCATCACTCAAGT			3	14	6371334	diploid	Bos taurus	UM3	0	TOP	CTCAGAAGTTGGTCCCCAAAGTATGTGGTAGCACTTACTTATGTAAGTCATCACTCAAGT[A/G]ATCCAGAATATTCTTTTAGTAATATTTTTGTTAATATTGAAATTTTTAAAACAATTGAAA	CTCAGAAGTTGGTCCCCAAAGTATGTGGTAGCACTTACTTATGTAAGTCATCACTCAAGT[A/G]ATCCAGAATATTCTTTTAGTAATATTTTTGTTAATATTGAAATTTTTAAAACAATTGAAA	1241
ARS-BFGL-BAC-1020-0_B_R_1511662870	ARS-BFGL-BAC-1020	BOT	[T/C]	0064735382	GGATTTTCTTCAATGTTGTTTCAGTGGCATCCTTTATTTGACTGGAATAG			3	14	7928189	diploid	Bos taurus	UM3	0	TOP	GGATTGAACTCAGGTCTCCTGATTTCTCACTGAGCCATCTGGGAAGCCCAAACATTGAGT[A/G]CTATTCCAGTCAAATAAAGGATGCCACTGAAACAACATTGAAGAAAATCCTAAAGCTAAA	GGATTGAACTCAGGTCTCCTGATTTCTCACTGAGCCATCTGGGAAGCCCAAACATTGAGT[A/G]CTATTCCAGTCAAATAAAGGATGCCACTGAAACAACATTGAAGAAAATCCTAAAGCTAAA	1241
ARS-BFGL-BAC-10245-0_B_F_1511658502	ARS-BFGL-BAC-10245	BOT	[T/C]	0022660301	CGCCTTCTGTTTTTCTTCTTCTCTCTTCCTGTTCTCTTTCTCTCTGCCCT			3	14	31819743	diploid	Bos taurus	UM3	0	BOT	CCCACTTCCCCGCCTTCTGTTTTTCTTCTTCTCTCTTCCTGTTCTCTTTCTCTCTGCCCT[T/C]TGGTGACCAGTGTCTCTTCCCCTCCCAGGCCCCCACTCAGGCCTGTCCTCCTAGAAAGGA	TCCTTTCTAGGAGGACAGGCCTGAGTGGGGGCCTGGGAGGGGAAGAGACACTGGTCACCA[A/G]AGGGCAGAGAGAAAGAGAACAGGAAGAGAGAAGAAGAAAAACAGAAGGCGGGGAAGTGGG	1241
ARS-BFGL-BAC-10345_dup-0_T_F_2328966403	ARS-BFGL-BAC-10345	TOP	[A/C]	0030645323	ACCATTCATTCTATTGCTTTGTGCTTCAAGTACTCCTGCAAATAAACCTA			3	14	6133529	diploid	Bos taurus	UM3	0	TOP	GGTATAGGGCACCATTCATTCTATTGCTTTGTGCTTCAAGTACTCCTGCAAATAAACCTA[A/C]AAAGAAAACATCTCATGTTTTCCTGACCCCTACTTTTTAAAAACCCCGTTAAAAGATGTA	GGTATAGGGCACCATTCATTCTATTGCTTTGTGCTTCAAGTACTCCTGCAAATAAACCTA[A/C]AAAGAAAACATCTCATGTTTTCCTGACCCCTACTTTTTAAAAACCCCGTTAAAAGATGTA	1241
ARS-BFGL-BAC-10375_dup-0_T_F_2328966405	ARS-BFGL-BAC-10375	TOP	[A/G]	0028627348	TTTAAAACAAAGATTGATGTATAAGTACCTTGATTGCAGCCTAATGCATA			3	14	6616434	diploid	Bos taurus	UM3	0	TOP	TAAAAGCATTTTTAAAACAAAGATTGATGTATAAGTACCTTGATTGCAGCCTAATGCATA[A/G]TAGATAGGATTGAAAAACAACAATCAAATATTATGCTGAATACAATCAAATATTATACAA	TAAAAGCATTTTTAAAACAAAGATTGATGTATAAGTACCTTGATTGCAGCCTAATGCATA[A/G]TAGATAGGATTGAAAAACAACAATCAAATATTATGCTGAATACAATCAAATATTATACAA	1241
ARS-BFGL-BAC-10591_dup-0_T_F_2328966407	ARS-BFGL-BAC-10591	TOP	[A/G]	0070605481	AAAAAAGATGTTTATACAGTAATGCTTATTGTAGCACCATTTATAGTAGC			3	14	17544926	diploid	Bos taurus	UM3	0	TOP	AGTTCTTGCAAAAAAAGATGTTTATACAGTAATGCTTATTGTAGCACCATTTATAGTAGC[A/G]AAATAAATCAGAACAAAAATATCAGGGGCTAGTTAAATATTACATGATACATATCACATA	AGTTCTTGCAAAAAAAGATGTTTATACAGTAATGCTTATTGTAGCACCATTTATAGTAGC[A/G]AAATAAATCAGAACAAAAATATCAGGGGCTAGTTAAATATTACATGATACATATCACATA	1241
ARS-BFGL-BAC-10867-0_B_F_1511658130	ARS-BFGL-BAC-10867	BOT	[G/C]	0058642429	TAATATTTTTGATTGATTTATGCTGGAAATTTTCTCTTTGAAATGATCAG	0015715398	TAATATTTTTGATTGATTTATGCTGGAAATTTTCTCTTTGAAATGATCAC	3	14	34639444	diploid	Bos taurus	UM3	0	BOT	ATATAACTCTTTAATATTTTTGATTGATTTATGCTGGAAATTTTCTCTTTGAAATGATCA[C/G]AACATATTTAAAATTATAAGTTACAAGTAAGAGATTTTAAATTATTTTATGCATTGTTAA	TTAACAATGCATAAAATAATTTAAAATCTCTTACTTGTAACTTATAATTTTAAATATGTT[C/G]TGATCATTTCAAAGAGAAAATTTCCAGCATAAATCAATCAAAAATATTAAAGAGTTATAT	1241
ARS-BFGL-BAC-10919-0_T_F_1511658221	ARS-BFGL-BAC-10919	TOP	[A/G]	0031683470	TTGGTACTAAACTCCTAGGTCATGATCTTGACGGAAGCTTTACTGAGTGC			3	14	31267746	diploid	Bos taurus	UM3	0	TOP	ATGGTGAAGTTTGGTACTAAACTCCTAGGTCATGATCTTGACGGAAGCTTTACTGAGTGC[A/G]CTTGGTGTTCAAGGAAGTCTCTGCACTCTGGCCATCGGGACTATCATGTTCAAGCTTGAG	ATGGTGAAGTTTGGTACTAAACTCCTAGGTCATGATCTTGACGGAAGCTTTACTGAGTGC[A/G]CTTGGTGTTCAAGGAAGTCTCTGCACTCTGGCCATCGGGACTATCATGTTCAAGCTTGAG	1241
ARS-BFGL-BAC-10952-0_T_F_1511658173	ARS-BFGL-BAC-10952	TOP	[A/G]	0073671339	CGCTCCTCACTCAAAACAGGCTATTTTAAGCAAATATTCTTTGGTCTATC			3	10	18882288	diploid	Bos taurus	UM3	0	TOP	ATCTCAAGCACGCTCCTCACTCAAAACAGGCTATTTTAAGCAAATATTCTTTGGTCTATC[A/G]ATTCTTTTCTGCCGCTCTAAGATATTAAACTTACAAACAAGAAAATCTACCTAAATACAA	ATCTCAAGCACGCTCCTCACTCAAAACAGGCTATTTTAAGCAAATATTCTTTGGTCTATC[A/G]ATTCTTTTCTGCCGCTCTAAGATATTAAACTTACAAACAAGAAAATCTACCTAAATACAA	1241
ARS-BFGL-BAC-10960-0_T_F_1511657561	ARS-BFGL-BAC-10960	TOP	[A/G]	0046731416	GTCTGAAAACTCCCGAAAACTCGGGCGCTCTCCCCGCCCCTCCAGCCCTG			3	10	20609250	diploid	Bos taurus	UM3	0	TOP	AACAGCGCAAGTCTGAAAACTCCCGAAAACTCGGGCGCTCTCCCCGCCCCTCCAGCCCTG[A/G]GGGCTTCAGGAGGGTCTGGGCTGCCTGCCAGCCCCAGGCTGTCCCCAGACTTAGGGGTGG	AACAGCGCAAGTCTGAAAACTCCCGAAAACTCGGGCGCTCTCCCCGCCCCTCCAGCCCTG[A/G]GGGCTTCAGGAGGGTCTGGGCTGCCTGCCAGCCCCAGGCTGTCCCCAGACTTAGGGGTGG	1241
ARS-BFGL-BAC-10972-0_B_F_1511657864	ARS-BFGL-BAC-10972	BOT	[G/C]	0017756331	TAGGCCTCTCAGACCTGGATCTAAATTACTTCTCCAGGTACATTCCCCTG	0048729381	TAGGCCTCTCAGACCTGGATCTAAATTACTTCTCCAGGTACATTCCCCTC	3	10	20792754	diploid	Bos taurus	UM3	0	BOT	ACTTGGCATATTAGGCCTCTCAGACCTGGATCTAAATTACTTCTCCAGGTACATTCCCCT[C/G]TGGAACCCTATCCTGTATTTAAATTGAAATCTTGAATGTCATATTTTCTCAGGCCTGCAA	TTGCAGGCCTGAGAAAATATGACATTCAAGATTTCAATTTAAATACAGGATAGGGTTCCA[C/G]AGGGGAATGTACCTGGAGAAGTAATTTAGATCCAGGTCTGAGAGGCCTAATATGCCAAGT	1241
ARS-BFGL-BAC-10975-0_T_F_1511662923	ARS-BFGL-BAC-10975	TOP	[A/G]	0051619392	TGAGTTGCTATTGAGGCATCCTCTGTCTTCCTAGCGCCTGAGTGCCCTTC			3	10	21225382	diploid	Bos taurus	UM3	0	TOP	GTAACTGAAATGAGTTGCTATTGAGGCATCCTCTGTCTTCCTAGCGCCTGAGTGCCCTTC[A/G]CCACTTCTCCTTGCCAGAGGAGAGGCTCGTGCTTGGCTTCCTAGGCCCACTTCTGCCTCA	GTAACTGAAATGAGTTGCTATTGAGGCATCCTCTGTCTTCCTAGCGCCTGAGTGCCCTTC[A/G]CCACTTCTCCTTGCCAGAGGAGAGGCTCGTGCTTGGCTTCCTAGGCCCACTTCTGCCTCA	1241
ARS-BFGL-BAC-10986-0_T_R_1511657699	ARS-BFGL-BAC-10986	TOP	[A/C]	0032703444	ACCAGGGAGGGAGATTCCAGGATCAGGAAGGGAGGAAGGGAGTAGTAAGA			3	10	26527257	diploid	Bos taurus	UM3	0	BOT	AATTCAAGGTATTCACTCTTTCTCTGCCAGTCATCCCTGCTTCCAAGGCAGACACACGTG[T/G]TCTTACTACTCCCTTCCTCCCTTCCTGATCCTGGAATCTCCCTCCCTGGTGGAACTCAGA	TCTGAGTTCCACCAGGGAGGGAGATTCCAGGATCAGGAAGGGAGGAAGGGAGTAGTAAGA[A/C]CACGTGTGTCTGCCTTGGAAGCAGGGATGACTGGCAGAGAAAGAGTGAATACCTTGAATT	1241
ARS-BFGL-BAC-10993_dup-0_T_R_2328966421	ARS-BFGL-BAC-10993	TOP	[A/G]	0055671366	GGCACCACAGCACAAATCAGTTTGCTTCTCATTTAGCCATTTCTCTGAAG			3	10	78512500	diploid	Bos taurus	UM3	0	BOT	ATGATGGGAAGTGAATGGATGAGTGATAACTGCAGACCAGAAAACCCTGGAGCTGAACTG[T/C]CTTCAGAGAAATGGCTAAATGAGAAGCAAACTGATTTGTGCTGTGGTGCCCCTAGAAGGC	GCCTTCTAGGGGCACCACAGCACAAATCAGTTTGCTTCTCATTTAGCCATTTCTCTGAAG[A/G]CAGTTCAGCTCCAGGGTTTTCTGGTCTGCAGTTATCACTCATCCATTCACTTCCCATCAT	1241
ARS-BFGL-BAC-11000_dup-0_B_F_2328966422	ARS-BFGL-BAC-11000	BOT	[T/G]	0030602336	TAAGTATAACTTAACTGTGAAATGTACAATCACCACATTGAAATCTGAGC			3	10	79252023	diploid	Bos taurus	UM3	0	BOT	TCATTGAAACTAAGTATAACTTAACTGTGAAATGTACAATCACCACATTGAAATCTGAGC[T/G]RCAAATGAAATTTGATTAGCTCGCCTGAGAATATATAGTTAACAAGAAAGTATTAGCTAA	TTAGCTAATACTTTCTTGTTAACTATATATTCTCAGGCGAGCTAATCAAATTTCATTTGY[A/C]GCTCAGATTTCAATGTGGTGATTGTACATTTCACAGTTAAGTTATACTTAGTTTCAATGA	1241
ARS-BFGL-BAC-11003-0_B_F_1511658066	ARS-BFGL-BAC-11003	BOT	[T/C]	0051610327	AAATTCTTAAAGAAATGCCCTCACACTGGGGACGCTGACTGACTGAAATA			3	10	80410977	diploid	Bos taurus	UM3	0	BOT	AGTCCTTTCCAAATTCTTAAAGAAATGCCCTCACACTGGGGACGCTGACTGACTGAAATA[T/C]ACAAGCCCCAGCTCACACCACACGTCAAGGTAAGATCTGGACACACTAGAATTAAATATA	TATATTTAATTCTAGTGTGTCCAGATCTTACCTTGACGTGTGGTGTGAGCTGGGGCTTGT[A/G]TATTTCAGTCAGTCAGCGTCCCCAGTGTGAGGGCATTTCTTTAAGAATTTGGAAAGGACT	1241
ARS-BFGL-BAC-11007_dup-0_B_F_2328966425	ARS-BFGL-BAC-11007	BOT	[T/C]	0068711352	GAGGCATCTAACATGACCAGTCTATTCACTCTCCAGGGTTGACATTTTCC			3	10	80783719	diploid	Bos taurus	UM3	0	BOT	AGGCCCCTCTGAGGCATCTAACATGACCAGTCTATTCACTCTCCAGGGTTGACATTTTCC[T/C]AGAGTTTCACTCGACCCTTGCCCAAATACAATGTGCCTTTTCTCAGCCCACCTTGGAACG	CGTTCCAAGGTGGGCTGAGAAAAGGCACATTGTATTTGGGCAAGGGTCGAGTGAAACTCT[A/G]GGAAAATGTCAACCCTGGAGAGTGAATAGACTGGTCATGTTAGATGCCTCAGAGGGGCCT	1241
ARS-BFGL-BAC-11025-0_B_F_1511663050	ARS-BFGL-BAC-11025	BOT	[T/G]	0017649448	CCAAAAACAAGTCTCCATAAGTATTCATTAGAAAATACTTTGGCTCAAAT			3	10	84516867	diploid	Bos taurus	UM3	0	BOT	TGAAATAGCACCAAAAACAAGTCTCCATAAGTATTCATTAGAAAATACTTTGGCTCAAAT[T/G]TCTAGCAGTTCTCTATATTCATACACACATACAAGTTCTAATATTTACATATTGCAAAAA	TTTTTGCAATATGTAAATATTAGAACTTGTATGTGTGTATGAATATAGAGAACTGCTAGA[A/C]ATTTGAGCCAAAGTATTTTCTAATGAATACTTATGGAGACTTGTTTTTGGTGCTATTTCA	1241
ARS-BFGL-BAC-11028-0_T_F_1511657863	ARS-BFGL-BAC-11028	TOP	[A/G]	0029642497	CAATAGGTCAGTGCTTTTCACATAAAACAGAAAAGCATATCTTAAGAATC			3	10	85649939	diploid	Bos taurus	UM3	0	TOP	ACTTATGATGCAATAGGTCAGTGCTTTTCACATAAAACAGAAAAGCATATCTTAAGAATC[A/G]ATATTACACGTTATAAACAAAAAACAAAAGCCAAATATATTTGTAATACTATCTTCTAAA	ACTTATGATGCAATAGGTCAGTGCTTTTCACATAAAACAGAAAAGCATATCTTAAGAATC[A/G]ATATTACACGTTATAAACAAAAAACAAAAGCCAAATATATTTGTAATACTATCTTCTAAA	1241
ARS-BFGL-BAC-11034_dup-0_B_F_2328966431	ARS-BFGL-BAC-11034	BOT	[T/C]	0027736506	TAGTTTTAATCACCTGGACTCTACCTGTTCAACTCTGTTTTATGGGGTCT			3	1	12839893	diploid	Bos taurus	UM3	0	BOT	CATAGGGAAATAGTTTTAATCACCTGGACTCTACCTGTTCAACTCTGTTTTATGGGGTCT[T/C]TTTTTACCAGAAAACCCAGTGGTCACTGTGGTCATGACCTGTCTGTGTGTCAACCATGAG	CTCATGGTTGACACACAGACAGGTCATGACCACAGTGACCACTGGGTTTTCTGGTAAAAA[A/G]AGACCCCATAAAACAGAGTTGAACAGGTAGAGTCCAGGTGATTAAAACTATTTCCCTATG	1241
ARS-BFGL-BAC-11039_dup-0_T_R_2328966434	ARS-BFGL-BAC-11039	TOP	[A/G]	0074631456	AGGTAAATGAAAATGACATCAAGTGGCATGTAGAATTTAACTGTAAAAAC			3	11	21276136	diploid	Bos taurus	UM3	0	BOT	GTCAAAAAGAGTTGGACACGACTGAGTGACTAACACTTTAACTTTCTAGTTGTTATTTTA[T/C]GTTTTTACAGTTAAATTCTACATGCCACTTGATGTCATTTTCATTTACCTTCCAGTTACA	TGTAACTGGAAGGTAAATGAAAATGACATCAAGTGGCATGTAGAATTTAACTGTAAAAAC[A/G]TAAAATAACAACTAGAAAGTTAAAGTGTTAGTCACTCAGTCGTGTCCAACTCTTTTTGAC	1241
ARS-BFGL-BAC-11042-0_T_F_1511658445	ARS-BFGL-BAC-11042	TOP	[A/G]	0022757483	CTGAAACGCAGGACTCCCAGAGAGGGCAAAGTCTGACACAGACAGCTCCT			3	1	132983082	diploid	Bos taurus	UM3	0	TOP	CCAACAGGATCTGAAACGCAGGACTCCCAGAGAGGGCAAAGTCTGACACAGACAGCTCCT[A/G]GCAAAGTGTAACTGGTAAGCCCATGCTCAGTGTGCTCTGCAGTGGGGCGCTTCATAAGGA	CCAACAGGATCTGAAACGCAGGACTCCCAGAGAGGGCAAAGTCTGACACAGACAGCTCCT[A/G]GCAAAGTGTAACTGGTAAGCCCATGCTCAGTGTGCTCTGCAGTGGGGCGCTTCATAAGGA	1241
ARS-BFGL-BAC-11044_dup-0_B_F_2327661436	ARS-BFGL-BAC-11044	BOT	[T/C]	0015677468	AGTGCTCCTTAGTCTCCATGGTACAGTTTACACAGTGGAAAAATATGATT			3	1	12805406	diploid	Bos taurus	UM3	0	BOT	AACTTCTAAAAGTGCTCCTTAGTCTCCATGGTACAGTTTACACAGTGGAAAAATATGATT[T/C]ATTATCTCACAAACATACATTACAGGCAAAGAACTTAATAATTTCAACATTTTTTATGCT	AGCATAAAAAATGTTGAAATTATTAAGTTCTTTGCCTGTAATGTATGTTTGTGAGATAAT[A/G]AATCATATTTTTCCACTGTGTAAACTGTACCATGGAGACTAAGGAGCACTTTTAGAAGTT	1241
ARS-BFGL-BAC-11047_dup-0_T_R_2328966438	ARS-BFGL-BAC-11047	TOP	[A/G]	0074673456	CTTCCCTCACTACCTGGAGACCATCTGTTACCACTGAGGAATGTTTTCTC			3	11	21681893	diploid	Bos taurus	UM3	0	BOT	GATTTTTTTTTTCTTCTTAAAGAAATAAATTCCGCTGCCTTCTCAAGTTAAAGGCACATA[T/C]GAGAAAACATTCCTCAGTGGTAACAGATGGTCTCCAGGTAGTGAGGGAAGAATGGTTTAA	TTAAACCATTCTTCCCTCACTACCTGGAGACCATCTGTTACCACTGAGGAATGTTTTCTC[A/G]TATGTGCCTTTAACTTGAGAAGGCAGCGGAATTTATTTCTTTAAGAAGAAAAAAAAAATC	1241
ARS-BFGL-BAC-11050-0_B_F_1511657910	ARS-BFGL-BAC-11050	BOT	[T/G]	0047747431	ACTTGCTACCAGGAAGAATAGAATTATAGCACCACAAATAATGACAAACC			3	11	22201316	diploid	Bos taurus	UM3	0	BOT	AGAGATTAGTACTTGCTACCAGGAAGAATAGAATTATAGCACCACAAATAATGACAAACC[T/G]TATTCTTAACTTCTCTGCTTAGGCTATAACCACAAAGGAACCACCATAGGCGTGCACAGA	TCTGTGCACGCCTATGGTGGTTCCTTTGTGGTTATAGCCTAAGCAGAGAAGTTAAGAATA[A/C]GGTTTGTCATTATTTGTGGTGCTATAATTCTATTCTTCCTGGTAGCAAGTACTAATCTCT	1241
ARS-BFGL-BAC-11057_dup-0_B_F_2328966441	ARS-BFGL-BAC-11057	BOT	[T/C]	0039612441	ATTCTACTTGCTTAAAAAAGTAAAGCCTCATTGATAACAGTGATTTGCTG			3	1	134030804	diploid	Bos taurus	UM3	0	BOT	TAGTCCTAAAATTCTACTTGCTTAAAAAAGTAAAGCCTCATTGATAACAGTGATTTGCTG[T/C]TGTTTTAACAAATTATCCTAAACAGCAAATTCTCAGCTCTTGGTTTAAAAAAAAAAAAAA	TTTTTTTTTTTTTTAAACCAAGAGCTGAGAATTTGCTGTTTAGGATAATTTGTTAAAACA[A/G]CAGCAAATCACTGTTATCAATGAGGCTTTACTTTTTTAAGCAAGTAGAATTTTAGGACTA	1241
ARS-BFGL-BAC-11061_dup-0_B_F_2328966443	ARS-BFGL-BAC-11061	BOT	[T/C]	0042807323	TTTGTATTTAAGCTTTTCAATAGAAGGAGATGGGTGGGGGGCTGCAGACC			3	1	135777941	diploid	Bos taurus	UM3	0	BOT	CAAACGGGCTTTTGTATTTAAGCTTTTCAATAGAAGGAGATGGGTGGGGGGCTGCAGACC[T/C]TCTCAGTCTGAAACGTGAATATCTCATAGCATCACTGAGCCAGAAATCTCCTACCCTCTC	GAGAGGGTAGGAGATTTCTGGCTCAGTGATGCTATGAGATATTCACGTTTCAGACTGAGA[A/G]GGTCTGCAGCCCCCCACCCATCTCCTTCTATTGAAAAGCTTAAATACAAAAGCCCGTTTG	1241
ARS-BFGL-BAC-11090_dup-0_T_F_2328966445	ARS-BFGL-BAC-11090	TOP	[A/G]	0062726499	CAGCTTCCTATAATAAAGACAGAAAAGATGTCATTGCTTGAAGAGAACCT			3	11	4730528	diploid	Bos taurus	UM3	0	TOP	TCCCAAGCAGCAGCTTCCTATAATAAAGACAGAAAAGATGTCATTGCTTGAAGAGAACCT[A/G]GAAAATGATTATTTCTGGCAGAAAACTTGTTTTGACTCATAGACTTACCCTTCAGAGTCA	TCCCAAGCAGCAGCTTCCTATAATAAAGACAGAAAAGATGTCATTGCTTGAAGAGAACCT[A/G]GAAAATGATTATTTCTGGCAGAAAACTTGTTTTGACTCATAGACTTACCCTTCAGAGTCA	1241
ARS-BFGL-BAC-11101_dup-0_T_F_2328966447	ARS-BFGL-BAC-11101	TOP	[A/G]	0027644395	CTTAAGTGTTGTATAACTGTCCAAGTTTAACCACTTTATAAATGCTATGT			3	1	17050262	diploid	Bos taurus	UM3	0	TOP	CACCATTCACCTTAAGTGTTGTATAACTGTCCAAGTTTAACCACTTTATAAATGCTATGT[A/G]TAAGTGCTACATATTGGTTGGGGCTTCCCAGGCAGCGCTACTGGTAAAGAACCCTACTGC	CACCATTCACCTTAAGTGTTGTATAACTGTCCAAGTTTAACCACTTTATAAATGCTATGT[A/G]TAAGTGCTACATATTGGTTGGGGCTTCCCAGGCAGCGCTACTGGTAAAGAACCCTACTGC	1241
ARS-BFGL-BAC-11103_dup-0_B_F_2328966449	ARS-BFGL-BAC-11103	BOT	[T/C]	0056647466	GATCCATTTCATTGTATTAGCTATTAACTCCCTTATCTCTCCACTATTTT			3	11	51660353	diploid	Bos taurus	UM3	0	BOT	CATTAGAGTTGATCCATTTCATTGTATTAGCTATTAACTCCCTTATCTCTCCACTATTTT[T/C]CCCCATTTCTTCTAATAACAATAACATAAAACGAGTATTAAAATTTTGTCTGTAAGAACA	TGTTCTTACAGACAAAATTTTAATACTCGTTTTATGTTATTGTTATTAGAAGAAATGGGG[A/G]AAAATAGTGGAGAGATAAGGGAGTTAATAGCTAATACAATGAAATGGATCAACTCTAATG	1241
ARS-BFGL-BAC-11115-0_B_F_1511658110	ARS-BFGL-BAC-11115	BOT	[T/C]	0035677353	CTAGTTAAAAGGAGCAAGAGGTGCCAGAGAAGTGCTAGGGTCTTGATTTC			3	11	80922710	diploid	Bos taurus	UM3	0	BOT	ATAAAGAGCTCTAGTTAAAAGGAGCAAGAGGTGCCAGAGAAGTGCTAGGGTCTTGATTTC[T/C]GTTTGTGTGGTGTGTGTATTTTAAATACCAAGAAGGAACAACAATTTCCATTCTGGGACC	GGTCCCAGAATGGAAATTGTTGTTCCTTCTTGGTATTTAAAATACACACACCACACAAAC[A/G]GAAATCAAGACCCTAGCACTTCTCTGGCACCTCTTGCTCCTTTTAACTAGAGCTCTTTAT	1241
ARS-BFGL-BAC-11121_dup-0_B_F_2328966451	ARS-BFGL-BAC-11121	BOT	[T/G]	0044682360	CTACACTTCTAACTATGACACTAGACCACCCCTCAAGAAGAAAGGATGAT			3	11	80948516	diploid	Bos taurus	UM3	0	BOT	GCTGCAGAGTCTACACTTCTAACTATGACACTAGACCACCCCTCAAGAAGAAAGGATGAT[T/G]AATAAAGAAAATTTACCTTCAATTCCTACTACCAAAAATAACCACTCAAACACTTAGTCA	TGACTAAGTGTTTGAGTGGTTATTTTTGGTAGTAGGAATTGAAGGTAAATTTTCTTTATT[A/C]ATCATCCTTTCTTCTTGAGGGGTGGTCTAGTGTCATAGTTAGAAGTGTAGACTCTGCAGC	1241
ARS-BFGL-BAC-11154_dup-0_B_F_2328966453	ARS-BFGL-BAC-11154	BOT	[T/C]	0011719421	CCTGGGTGAGAAATAAGGGCCATATCAGGTTCAGCATTCCTTTATTCCAC			3	11	8149768	diploid	Bos taurus	UM3	0	BOT	TCTCAGTCTGCCTGGGTGAGAAATAAGGGCCATATCAGGTTCAGCATTCCTTTATTCCAC[T/C]GGAAGCACACGGGCATGAAAGAGACTTCAGTGAATTAATTCCTGGACATCTTTCAGCTAA	TTAGCTGAAAGATGTCCAGGAATTAATTCACTGAAGTCTCTTTCATGCCCGTGTGCTTCC[A/G]GTGGAATAAAGGAATGCTGAACCTGATATGGCCCTTATTTCTCACCCAGGCAGACTGAGA	1241
ARS-BFGL-BAC-11193-0_B_R_1511657892	ARS-BFGL-BAC-11193	BOT	[T/C]	0034675454	GAAAGTGAACTCCAAATTATTCTTTTGTTTGAGTTTGAATTTTTTCAAAT			3	1	29303546	diploid	Bos taurus	UM3	0	TOP	AGAAGTGAAATTGCTTCCAAAATTTTTTTTTTTTTTTTGTCTTTAACACTCACCCAACTT[A/G]ATTTGAAAAAATTCAAACTCAAACAAAAGAATAATTTGGAGTTCACTTTCAGGCTAATAG	AGAAGTGAAATTGCTTCCAAAATTTTTTTTTTTTTTTTGTCTTTAACACTCACCCAACTT[A/G]ATTTGAAAAAATTCAAACTCAAACAAAAGAATAATTTGGAGTTCACTTTCAGGCTAATAG	1241
ARS-BFGL-BAC-11200_dup-0_T_R_2328966458	ARS-BFGL-BAC-11200	TOP	[A/G]	0013787327	GTGAGGGCAGGCCTGAGCTGGGGCGAAAGATCTCGGTGCTGATCGCTCGC			3	12	88347846	diploid	Bos taurus	UM3	0	BOT	AGGCTCCTCAACTGGAACGGGCCGCTCTCCTGAGTCGTCGCTTCCTCGGGGACCTGGGGA[T/C]GCGAGCGATCAGCACCGAGATCTTTCGCCCCAGCTCAGGCCTGCCCTCACTTGCCTCTTG	CAAGAGGCAAGTGAGGGCAGGCCTGAGCTGGGGCGAAAGATCTCGGTGCTGATCGCTCGC[A/G]TCCCCAGGTCCCCGAGGAAGCGACGACTCAGGAGAGCGGCCCGTTCCAGTTGAGGAGCCT	1241
ARS-BFGL-BAC-11206-0_B_R_1511657990	ARS-BFGL-BAC-11206	BOT	[T/C]	0065699320	TGGTGAGATGGTGGTGAGAACTCACGGACGGGAGGGTTTTAGAAAAGTGG			3	12	89095085	diploid	Bos taurus	UM3	0	TOP	AGGAACAGACGTGCCCATCGCCACCTGGTTTAGGGCTTCTGTCTCAGTGCTAACTTCTCC[A/G]CCACTTTTCTAAAACCCTCCCGTCCGTGAGTTCTCACCACCATCTCACCATCCCTCTCCT	AGGAACAGACGTGCCCATCGCCACCTGGTTTAGGGCTTCTGTCTCAGTGCTAACTTCTCC[A/G]CCACTTTTCTAAAACCCTCCCGTCCGTGAGTTCTCACCACCATCTCACCATCCCTCTCCT	1241
ARS-BFGL-BAC-11215-0_T_F_1511658335	ARS-BFGL-BAC-11215	TOP	[A/G]	0014669307	AAGGACTTTGATAAAGGATACTTCTAAAATTAAAAGAAACTATTGTATCC			3	12	90704572	diploid	Bos taurus	UM3	0	TOP	CACTTGAATTAAGGACTTTGATAAAGGATACTTCTAAAATTAAAAGAAACTATTGTATCC[A/G]ATGTAATATTTATATAACATTTTAAAGCTATCATTTACACCATCTATTATGTGGCAGACA	CACTTGAATTAAGGACTTTGATAAAGGATACTTCTAAAATTAAAAGAAACTATTGTATCC[A/G]ATGTAATATTTATATAACATTTTAAAGCTATCATTTACACCATCTATTATGTGGCAGACA	1241
ARS-BFGL-BAC-11218_dup-0_T_F_2253187098	ARS-BFGL-BAC-11218	TOP	[A/G]	0069624484	ACACTCAACAAACCTCATACAATAGCTACCAACTGCAGAAAGATATAGAC			3	1	24549757	diploid	Bos taurus	UM3	0	TOP	CATTTGTTTCACACTCAACAAACCTCATACAATAGCTACCAACTGCAGAAAGATATAGAC[A/G]AGCAATTAGAATGCAATGTGATGAGGATTACAATAGAGAAGCTTATTTAATAATGCAAAA	CATTTGTTTCACACTCAACAAACCTCATACAATAGCTACCAACTGCAGAAAGATATAGAC[A/G]AGCAATTAGAATGCAATGTGATGAGGATTACAATAGAGAAGCTTATTTAATAATGCAAAA	1241
ARS-BFGL-BAC-11276_dup-0_B_R_2328966463	ARS-BFGL-BAC-11276	BOT	[T/C]	0040693389	AAGATATAATTCCACATCCCCCCTACCTTTCCATAATCACCAACACATCC			3	13	2153905	diploid	Bos taurus	UM3	0	TOP	AAACTAGCCTTATTGAGGTGAATTCCTCCTGTACCAAGTTTAATACATGTCACGAAAGAT[A/G]GGATGTGTTGGTGATTATGGAAAGGTAGGGGGGATGTGGAATTATATCTTCTGATGTCAG	AAACTAGCCTTATTGAGGTGAATTCCTCCTGTACCAAGTTTAATACATGTCACGAAAGAT[A/G]GGATGTGTTGGTGATTATGGAAAGGTAGGGGGGATGTGGAATTATATCTTCTGATGTCAG	1241
ARS-BFGL-BAC-11281_dup-0_B_R_2328966465	ARS-BFGL-BAC-11281	BOT	[T/C]	0065769333	GGCTCCCGGTCCAGCTCAAACTCTTGCGTCCAGACTCTTGTGAGACCTCA			3	13	2217706	diploid	Bos taurus	UM3	0	TOP	CTTCAAACTTTTGGTTTGTTTGTTTTAAGTACATCCATTCTCTTTCAAGATTATGCAAAC[A/G]TGAGGTCTCACAAGAGTCTGGACGCAAGAGTTTGAGCTGGACCGGGAGCCACACTGCGCA	CTTCAAACTTTTGGTTTGTTTGTTTTAAGTACATCCATTCTCTTTCAAGATTATGCAAAC[A/G]TGAGGTCTCACAAGAGTCTGGACGCAAGAGTTTGAGCTGGACCGGGAGCCACACTGCGCA	1241
ARS-BFGL-BAC-11283-0_T_F_1511662945	ARS-BFGL-BAC-11283	TOP	[A/C]	0052801351	TAGGCACACAAACAGGAAAGGGATTAAAAGAGAGTCTGGGTGTTTTTTCA			3	13	23196342	diploid	Bos taurus	UM3	0	TOP	GTCTGAAGCTTAGGCACACAAACAGGAAAGGGATTAAAAGAGAGTCTGGGTGTTTTTTCA[A/C]GAGGAAAGACTAGAGCATGTTTAGATGTAGATGGTCAAAGATAAGTGATAGTGAAAGAGA	GTCTGAAGCTTAGGCACACAAACAGGAAAGGGATTAAAAGAGAGTCTGGGTGTTTTTTCA[A/C]GAGGAAAGACTAGAGCATGTTTAGATGTAGATGGTCAAAGATAAGTGATAGTGAAAGAGA	1241
ARS-BFGL-BAC-11284-0_T_F_1511663011	ARS-BFGL-BAC-11284	TOP	[A/T]	0070762450	TCTTTTATATGCCAGTAACATGAAACTATGCTCTAGACACCCCTATATGA	0064660499	TCTTTTATATGCCAGTAACATGAAACTATGCTCTAGACACCCCTATATGT	3	1	36209316	diploid	Bos taurus	UM3	0	TOP	TATTTTTGTCATCTTTTATATGCCAGTAACATGAAACTATGCTCTAGACACCCCTATATG[A/T]GCTGGAAGAGCCACAGACATATTAATAAATGGTTTTAATAAACCCTGGTATTGTTAAAAA	TATTTTTGTCATCTTTTATATGCCAGTAACATGAAACTATGCTCTAGACACCCCTATATG[A/T]GCTGGAAGAGCCACAGACATATTAATAAATGGTTTTAATAAACCCTGGTATTGTTAAAAA	1241
ARS-BFGL-BAC-11290_dup-0_B_F_2328966470	ARS-BFGL-BAC-11290	BOT	[T/G]	0033660316	CCGGCTCAGATATTCCATGTTTCCCCCGTCAGGCTACCTCCAAATGGCAT			3	13	24951471	diploid	Bos taurus	UM3	0	BOT	ACGAGAAATTCCGGCTCAGATATTCCATGTTTCCCCCGTCAGGCTACCTCCAAATGGCAT[T/G]GAGAGGGATCTTAACTCTCCAATAACCGATTTTGTTTAAAAAAGGATTTGCCAGGACTTC	GAAGTCCTGGCAAATCCTTTTTTAAACAAAATCGGTTATTGGAGAGTTAAGATCCCTCTC[A/C]ATGCCATTTGGAGGTAGCCTGACGGGGGAAACATGGAATATCTGAGCCGGAATTTCTCGT	1241
ARS-BFGL-BAC-11294-0_T_R_1511658127	ARS-BFGL-BAC-11294	TOP	[A/G]	0060792378	TTGTGCCAAGTTGTATCTTTATCACCTGTCAAAGAGCTCAGTGCTCTGTC			3	1	36319993	diploid	Bos taurus	UM3	0	BOT	ATAGAGCTCAATAAGAAAAGTAAAGGCGAGAATAAATGCATATTTACCTTAGGCACCACA[T/C]GACAGAGCACTGAGCTCTTTGACAGGTGATAAAGATACAACTTGGCACAATCAGCAGTTA	TAACTGCTGATTGTGCCAAGTTGTATCTTTATCACCTGTCAAAGAGCTCAGTGCTCTGTC[A/G]TGTGGTGCCTAAGGTAAATATGCATTTATTCTCGCCTTTACTTTTCTTATTGAGCTCTAT	1241
ARS-BFGL-BAC-1149_dup-0_T_R_2328966475	ARS-BFGL-BAC-1149	TOP	[A/G]	0067694482	GGAAAAATGTTTTACTTTTCCCTACCTGGGACCATTCAGGGGTAGATGAA			3	14	18408275	diploid	Bos taurus	UM3	0	BOT	GAGACTCACGGATGGCTTTTTCTTCCCCCTACTTGGAGATGTTTGGAGCTCTCGTCTCAT[T/C]TTCATCTACCCCTGAATGGTCCCAGGTAGGGAAAAGTAAAACATTTTTCCATTTACAAAA	TTTTGTAAATGGAAAAATGTTTTACTTTTCCCTACCTGGGACCATTCAGGGGTAGATGAA[A/G]ATGAGACGAGAGCTCCAAACATCTCCAAGTAGGGGGAAGAAAAAGCCATCCGTGAGTCTC	1241
ARS-BFGL-BAC-11513_dup-0_T_F_2327661446	ARS-BFGL-BAC-11513	TOP	[A/G]	0044775455	TAGCACTTTGTCTAGGGATTTGGTCCTGCATCGTTAGGCGGGAACACCAC			3	14	7428315	diploid	Bos taurus	UM3	0	TOP	GAGCACAGCGTAGCACTTTGTCTAGGGATTTGGTCCTGCATCGTTAGGCGGGAACACCAC[A/G]TGAGGCTACACTAGAGATCTGAGGGCGTGCTGGTGTTTAGAAACCGTGTGTGATCTCCCA	GAGCACAGCGTAGCACTTTGTCTAGGGATTTGGTCCTGCATCGTTAGGCGGGAACACCAC[A/G]TGAGGCTACACTAGAGATCTGAGGGCGTGCTGGTGTTTAGAAACCGTGTGTGATCTCCCA	1241
ARS-BFGL-BAC-11598_dup-0_T_F_2327661448	ARS-BFGL-BAC-11598	TOP	[A/G]	0015708392	ATCCACATAACAGCCACCACACTGTTTTTTTAATAGACTTCCCCTTGAAC			3	10	26973237	diploid	Bos taurus	UM3	0	TOP	CAGGAACATCATCCACATAACAGCCACCACACTGTTTTTTTAATAGACTTCCCCTTGAAC[A/G]GCACTCTGAGTTGGCTCATATTGGCAAAAGACTGATGAATTCTCATGCCATCACTGACAA	CAGGAACATCATCCACATAACAGCCACCACACTGTTTTTTTAATAGACTTCCCCTTGAAC[A/G]GCACTCTGAGTTGGCTCATATTGGCAAAAGACTGATGAATTCTCATGCCATCACTGACAA	1241
ARS-BFGL-BAC-11602_dup-0_T_R_2328966477	ARS-BFGL-BAC-11602	TOP	[A/G]	0016661415	TTGGGAGTTTTCAGGCAGGATTAGTATTACCAAGAACTCAAATGCACCTC			3	0	0	diploid	Bos taurus	UM3	0	BOT	GAACTTTTAATTCTTTTTTATTCTTTGCTGTGTAAAGTAGACACAGAGTAGTCTTGACAA[T/C]GAGGTGCATTTGAGTTCTTGGTAATACTAATCCTGCCTGAAAACTCCCAAAGGACAGAGA	TCTCTGTCCTTTGGGAGTTTTCAGGCAGGATTAGTATTACCAAGAACTCAAATGCACCTC[A/G]TTGTCAAGACTACTCTGTGTCTACTTTACACAGCAAAGAATAAAAAAGAATTAAAAGTTC	1241
ARS-BFGL-BAC-11612-0_B_F_1511658328	ARS-BFGL-BAC-11612	BOT	[T/C]	0030651331	AGAATATTTCCCCTTTGCTAAATACTGAATAATTCACTGACCTTCCTTGG			3	10	27228918	diploid	Bos taurus	UM3	0	BOT	CACGAATGTCAGAATATTTCCCCTTTGCTAAATACTGAATAATTCACTGACCTTCCTTGG[T/C]GTTTTTGTTTTTCTGCCTCTTGTGTCAAATTCCTTGCAAACACTGTTTTTTGAGGGAATG	CATTCCCTCAAAAAACAGTGTTTGCAAGGAATTTGACACAAGAGGCAGAAAAACAAAAAC[A/G]CCAAGGAAGGTCAGTGAATTATTCAGTATTTAGCAAAGGGGAAATATTCTGACATTCGTG	1241
ARS-BFGL-BAC-11616-0_T_F_1511662689	ARS-BFGL-BAC-11616	TOP	[A/G]	0022795336	GAATGAGAGTACAATTTTGGAAAGAATTCCCGTGTTTAGAGGAATCTCTC			3	10	22159072	diploid	Bos taurus	UM3	0	TOP	GAAAAATGTGGAATGAGAGTACAATTTTGGAAAGAATTCCCGTGTTTAGAGGAATCTCTC[A/G]AAGTCTTAAGCCAATAAATATTTTCTAGTAATTAATATAATTCTTATGAAATTGGTGGTA	GAAAAATGTGGAATGAGAGTACAATTTTGGAAAGAATTCCCGTGTTTAGAGGAATCTCTC[A/G]AAGTCTTAAGCCAATAAATATTTTCTAGTAATTAATATAATTCTTATGAAATTGGTGGTA	1241
ARS-BFGL-BAC-11627_dup-0_B_F_2328966482	ARS-BFGL-BAC-11627	BOT	[T/C]	0033637464	AATCATTCCCAACATCTTGACATGTGGTGAATAATTAATTTCCACTGTAG			3	10	29237179	diploid	Bos taurus	UM3	0	BOT	ACTTGTAACAAATCATTCCCAACATCTTGACATGTGGTGAATAATTAATTTCCACTGTAG[T/C]GGCTACCTGCCTGTTCAGTTCTTCTCAGATGATTCCAATATAGGGAGCCTTGGGCTTGTC	GACAAGCCCAAGGCTCCCTATATTGGAATCATCTGAGAAGAACTGAACAGGCAGGTAGCC[A/G]CTACAGTGGAAATTAATTATTCACCACATGTCAAGATGTTGGGAATGATTTGTTACAAGT	1241
ARS-BFGL-BAC-11655-0_T_R_1511658061	ARS-BFGL-BAC-11655	TOP	[A/G]	0052640504	AAGGGAGACTAGGTATCCAGCTTACTTAGGAGCAGTTATGACATCCTCTC			3	10	48475000	diploid	Bos taurus	UM3	0	BOT	AGTCAGTGGTCCCTTATGTGTCATGTCACCTTCTGGTACCATCTGGTACCACAATCACAC[T/C]GAGAGGATGTCATAACTGCTCCTAAGTAAGCTGGATACCTAGTCTCCCTTGACAGGAGAT	ATCTCCTGTCAAGGGAGACTAGGTATCCAGCTTACTTAGGAGCAGTTATGACATCCTCTC[A/G]GTGTGATTGTGGTACCAGATGGTACCAGAAGGTGACATGACACATAAGGGACCACTGACT	1241
ARS-BFGL-BAC-11657-0_B_R_1511658448	ARS-BFGL-BAC-11657	BOT	[T/C]	0022732491	GTGGGAATTAACTTATGGGAATAGACATAGTTCCCCCAAAATTGCACATA			3	10	48926752	diploid	Bos taurus	UM3	0	TOP	CCAAGTTGTGAGTATGTATATGCTATAGGAAGATGAATCTATAGGTCTCTCTTTTTTATG[A/G]TATGTGCAATTTTGGGGGAACTATGTCTATTCCCATAAGTTAATTCCCACCTCCTACAAC	CCAAGTTGTGAGTATGTATATGCTATAGGAAGATGAATCTATAGGTCTCTCTTTTTTATG[A/G]TATGTGCAATTTTGGGGGAACTATGTCTATTCCCATAAGTTAATTCCCACCTCCTACAAC	1241
ARS-BFGL-BAC-11658-0_T_R_1511662519	ARS-BFGL-BAC-11658	TOP	[A/T]	0024685351	AAGCTAAAGGAGGGGAGATGCTGGAACCTGAGCATCTACTTGGATCCCAA	0042730442	AAGCTAAAGGAGGGGAGATGCTGGAACCTGAGCATCTACTTGGATCCCAT	3	10	49013809	diploid	Bos taurus	UM3	0	BOT	CCTGCTCTTGAGGATTCTTGGTTCCTGAGACCCACTGGGACCTGGGAGGGTGGGGTTCAC[A/T]TGGGATCCAAGTAGATGCTCAGGTTCCAGCATCTCCCCTCCTTTAGCTTCTATCGGAGCA	TGCTCCGATAGAAGCTAAAGGAGGGGAGATGCTGGAACCTGAGCATCTACTTGGATCCCA[A/T]GTGAACCCCACCCTCCCAGGTCCCAGTGGGTCTCAGGAACCAAGAATCCTCAAGAGCAGG	1241
ARS-BFGL-BAC-11666_dup-0_T_F_2328966488	ARS-BFGL-BAC-11666	TOP	[A/G]	0024739313	TAGTTGTGATATGACTGACTCAGCACTTAACCCACTAGGTAGTAAAGCAT			3	10	49656226	diploid	Bos taurus	UM3	0	TOP	ACCATAGTCCTAGTTGTGATATGACTGACTCAGCACTTAACCCACTAGGTAGTAAAGCAT[A/G]AAGATTTTAAATTTTGTTTTAATTTCTTTGAGATACATGACCTAGGCTGTATCTTTTGAC	ACCATAGTCCTAGTTGTGATATGACTGACTCAGCACTTAACCCACTAGGTAGTAAAGCAT[A/G]AAGATTTTAAATTTTGTTTTAATTTCTTTGAGATACATGACCTAGGCTGTATCTTTTGAC	1241
ARS-BFGL-BAC-11672_dup-0_T_R_2328966491	ARS-BFGL-BAC-11672	TOP	[A/G]	0029793459	CTCACTGTTGCTGATTGTCTTTCCAAGGTGGATAGGGTTGCTTAATGTCC			3	11	23146620	diploid	Bos taurus	UM3	0	BOT	AGAAACAAAGATCTGCCTTGAGGACTTAGCTAGAAAGCATGTTTTATTGACTGATTTTTA[T/C]GGACATTAAGCAACCCTATCCACCTTGGAAAGACAATCAGCAACAGTGAGTTCCACAGGA	TCCTGTGGAACTCACTGTTGCTGATTGTCTTTCCAAGGTGGATAGGGTTGCTTAATGTCC[A/G]TAAAAATCAGTCAATAAAACATGCTTTCTAGCTAAGTCCTCAAGGCAGATCTTTGTTTCT	1241
ARS-BFGL-BAC-11674_dup-0_B_F_2328966492	ARS-BFGL-BAC-11674	BOT	[T/C]	0025808433	ACTCTTAGCACAGTTCCTTGATGAGAGATGACAGAGAGTAAGCCTTACTA			3	11	23276161	diploid	Bos taurus	UM3	0	BOT	GACATATGAAACTCTTAGCACAGTTCCTTGATGAGAGATGACAGAGAGTAAGCCTTACTA[T/C]TATTATAGACAATATTGGTTTGCTCATCCTAGAAACAGTTGGAATACATATTTAATTAAA	TTTAATTAAATATGTATTCCAACTGTTTCTAGGATGAGCAAACCAATATTGTCTATAATA[A/G]TAGTAAGGCTTACTCTCTGTCATCTCTCATCAAGGAACTGTGCTAAGAGTTTCATATGTC	1241
ARS-BFGL-BAC-11677_dup-0_T_F_2328966494	ARS-BFGL-BAC-11677	TOP	[A/G]	0031725357	GGGAAATTTCTTAACCTTTATGGTCTACTTTGATAGTAGGGTGGGGGGCC			3	11	16425876	diploid	Bos taurus	UM3	0	TOP	CAATGCCATTGGGAAATTTCTTAACCTTTATGGTCTACTTTGATAGTAGGGTGGGGGGCC[A/G]GTGGCTCTCAATGACAGTAGCCTTACTAGCTGATGCCTTTACCCAGAAGCATTTCCATCA	CAATGCCATTGGGAAATTTCTTAACCTTTATGGTCTACTTTGATAGTAGGGTGGGGGGCC[A/G]GTGGCTCTCAATGACAGTAGCCTTACTAGCTGATGCCTTTACCCAGAAGCATTTCCATCA	1241
ARS-BFGL-BAC-11680_dup-0_B_R_2328966497	ARS-BFGL-BAC-11680	BOT	[G/C]	0016697391	AAGGTTAATACTGCCTCTGACATCCTGTGTCTCCATATCCATGGTGGTGG	0042666465	AAGGTTAATACTGCCTCTGACATCCTGTGTCTCCATATCCATGGTGGTGC	3	1	134918415	diploid	Bos taurus	UM3	0	TOP	AAGAGACTGTGTGTGGCATAGCACTGAAATATAAAATGCCATGCTGGCTATCATTAAATG[C/G]CACCACCATGGATATGGAGACACAGGATGTCAGAGGCAGTATTAACCTTTAAAAAGAAAT	AAGAGACTGTGTGTGGCATAGCACTGAAATATAAAATGCCATGCTGGCTATCATTAAATG[C/G]CACCACCATGGATATGGAGACACAGGATGTCAGAGGCAGTATTAACCTTTAAAAAGAAAT	1241
ARS-BFGL-BAC-11682_dup-0_B_R_2328966499	ARS-BFGL-BAC-11682	BOT	[T/C]	0012686399	TTTAATTCAGTCCTTGGACTTTTACTTCCTGCTAATTCAGACTCACTACT			3	1	134735934	diploid	Bos taurus	UM3	0	TOP	CATCAGTTAGAGAAAGCCCATGAGCAGCAACAAAGACTCAGCAAAGCCCCCCCCCCAAAA[A/G]AGTAGTGAGTCTGAATTAGCAGGAAGTAAAAGTCCAAGGACTGAATTAAATGACTATGAC	CATCAGTTAGAGAAAGCCCATGAGCAGCAACAAAGACTCAGCAAAGCCCCCCCCCCAAAA[A/G]AGTAGTGAGTCTGAATTAGCAGGAAGTAAAAGTCCAAGGACTGAATTAAATGACTATGAC	1241
ARS-BFGL-BAC-11687_dup-0_T_R_2328966501	ARS-BFGL-BAC-11687	TOP	[A/G]	0043698321	TGCTTCATTGACGTATGGATTTTTAGTAACATTTCTCTTCCCTGTTACAA			3	1	136210358	diploid	Bos taurus	UM3	0	BOT	CTACCAATTGTTTTTACCATCCCTTTACCATAAAATTTTTCTGCCAAATGAATGAAACTA[T/C]TTGTAACAGGGAAGAGAAATGTTACTAAAAATCCATACGTCAATGAAGCACTTAACCATA	TATGGTTAAGTGCTTCATTGACGTATGGATTTTTAGTAACATTTCTCTTCCCTGTTACAA[A/G]TAGTTTCATTCATTTGGCAGAAAAATTTTATGGTAAAGGGATGGTAAAAACAATTGGTAG	1241
ARS-BFGL-BAC-11706-0_T_R_1511657907	ARS-BFGL-BAC-11706	TOP	[A/G]	0036782445	CTGGTGACGTAAACAGCTGGAGCTTCTGTCTAATGACTTTATGAAGAGCT			3	11	23918407	diploid	Bos taurus	UM3	0	BOT	AGAGAATGACTGATTGCCTCAACACCCTAAGTCAAAAAAGGCAGAAACCAGTCCCTGGAA[T/C]AGCTCTTCATAAAGTCATTAGACAGAAGCTCCAGCTGTTTACGTCACCAGAGAGAAGCCA	TGGCTTCTCTCTGGTGACGTAAACAGCTGGAGCTTCTGTCTAATGACTTTATGAAGAGCT[A/G]TTCCAGGGACTGGTTTCTGCCTTTTTTGACTTAGGGTGTTGAGGCAATCAGTCATTCTCT	1241
ARS-BFGL-BAC-11714_dup-0_T_F_2328966504	ARS-BFGL-BAC-11714	TOP	[A/G]	0034772401	GGAAGTATGATGCTCACAGTCCTCAGGGATTGCTGCTTTTGCTTGTGTAG			3	11	52155944	diploid	Bos taurus	UM3	0	TOP	TGGTAAATTTGGAAGTATGATGCTCACAGTCCTCAGGGATTGCTGCTTTTGCTTGTGTAG[A/G]CTTGGGAATGTCCATTTGTGTCTATTTTTCCCAAGTGTGTACTCCTTTTGTACATTGAAA	TGGTAAATTTGGAAGTATGATGCTCACAGTCCTCAGGGATTGCTGCTTTTGCTTGTGTAG[A/G]CTTGGGAATGTCCATTTGTGTCTATTTTTCCCAAGTGTGTACTCCTTTTGTACATTGAAA	1241
ARS-BFGL-BAC-11717_dup-0_T_R_2328966507	ARS-BFGL-BAC-11717	TOP	[A/G]	0025746399	TATGTTCCTTCCTTAATAATGCCAAATCACTTGATTTGAGTCACTCATGT			3	11	52195257	diploid	Bos taurus	UM3	0	BOT	AAGTGCAAACCTTTGACCCTTTTAAAATCATATTACCTAGATGTCAATATTTTCTATTTA[T/C]ACATGAGTGACTCAAATCAAGTGATTTGGCATTATTAAGGAAGGAACATATTATTAGTAT	ATACTAATAATATGTTCCTTCCTTAATAATGCCAAATCACTTGATTTGAGTCACTCATGT[A/G]TAAATAGAAAATATTGACATCTAGGTAATATGATTTTAAAAGGGTCAAAGGTTTGCACTT	1241
ARS-BFGL-BAC-11718-0_B_F_1511657502	ARS-BFGL-BAC-11718	BOT	[T/C]	0016604303	GAGGCAACATTACCAATAGGAAAGAGTCAGCATAGACTCAGAATGAGGTT			3	11	52356168	diploid	Bos taurus	UM3	0	BOT	AAAATAAAATGAGGCAACATTACCAATAGGAAAGAGTCAGCATAGACTCAGAATGAGGTT[T/C]ATATTTCTAAGAGAAAATAAAGGGGGAATAAACTTTCAAACTTAAAGTTAGCTTAATTTT	AAAATTAAGCTAACTTTAAGTTTGAAAGTTTATTCCCCCTTTATTTTCTCTTAGAAATAT[A/G]AACCTCATTCTGAGTCTATGCTGACTCTTTCCTATTGGTAATGTTGCCTCATTTTATTTT	1241
ARS-BFGL-BAC-11723_dup-0_B_F_2253187533	ARS-BFGL-BAC-11723	BOT	[T/C]	0073745387	TTAAAGAACCATTGGGCAGGCTTTAAAATGTATGAGAGACAACAGAGATA			3	11	60449477	diploid	Bos taurus	UM3	0	BOT	CATAAGACCATTAAAGAACCATTGGGCAGGCTTTAAAATGTATGAGAGACAACAGAGATA[T/C]AAAACCTGAAGAAAAGAATATACAAACATATTTAATTATTTGCAGCTTCAAAGCAGAACA	TGTTCTGCTTTGAAGCTGCAAATAATTAAATATGTTTGTATATTCTTTTCTTCAGGTTTT[A/G]TATCTCTGTTGTCTCTCATACATTTTAAAGCCTGCCCAATGGTTCTTTAATGGTCTTATG	1241
ARS-BFGL-BAC-11724-0_T_R_1511658345	ARS-BFGL-BAC-11724	TOP	[A/G]	0055787400	GTCACGTGACTGCCAGTTCAAACTGACTTCAAGAAAAGCCATGCCATAAC			3	11	60498991	diploid	Bos taurus	UM3	0	BOT	CAGACACGACTGAGCGACTCTCACTCACTCACTCACTGCTTTCCTTTCATTTTCCAGTGT[T/C]GTTATGGCATGGCTTTTCTTGAAGTCAGTTTGAACTGGCAGTCACGTGACTGCCAGATCA	TGATCTGGCAGTCACGTGACTGCCAGTTCAAACTGACTTCAAGAAAAGCCATGCCATAAC[A/G]ACACTGGAAAATGAAAGGAAAGCAGTGAGTGAGTGAGTGAGAGTCGCTCAGTCGTGTCTG	1241
ARS-BFGL-BAC-11747_dup-0_B_F_2328966512	ARS-BFGL-BAC-11747	BOT	[T/C]	0061688419	TAGTGTTTCCATTCTAAGATGTCTTTAGATAATAGAACACAGTAGTCAAA			3	11	58419387	diploid	Bos taurus	UM3	0	BOT	AGCCTTTAACTAGTGTTTCCATTCTAAGATGTCTTTAGATAATAGAACACAGTAGTCAAA[T/C]GTATACATTGTAATATTCTTAGAAAGAAAAGGGGAAAAAGTCACAAAATAAACTTTATAA	TTATAAAGTTTATTTTGTGACTTTTTCCCCTTTTCTTTCTAAGAATATTACAATGTATAC[A/G]TTTGACTACTGTGTTCTATTATCTAAAGACATCTTAGAATGGAAACACTAGTTAAAGGCT	1241
ARS-BFGL-BAC-11748_dup-0_B_R_2328966515	ARS-BFGL-BAC-11748	BOT	[G/C]	0059745373	TTTACAGTTAGAGCAAAACCATATAGACCTTAATCTTGGCACACCAAACG	0046767300	TTTACAGTTAGAGCAAAACCATATAGACCTTAATCTTGGCACACCAAACC	3	11	58442169	diploid	Bos taurus	UM3	0	TOP	AAGTACCATTGATTTTCCAAAATAAAACAATTTCAGGAATTTTCCCTCTTTGTCTGGAAT[C/G]GTTTGGTGTGCCAAGATTAAGGTCTATATGGTTTTGCTCTAACTGTAAAAGTGACCTCAA	AAGTACCATTGATTTTCCAAAATAAAACAATTTCAGGAATTTTCCCTCTTTGTCTGGAAT[C/G]GTTTGGTGTGCCAAGATTAAGGTCTATATGGTTTTGCTCTAACTGTAAAAGTGACCTCAA	1241
ARS-BFGL-BAC-11750-0_B_R_1511663082	ARS-BFGL-BAC-11750	BOT	[T/C]	0025799347	TGAAGCCATAGGTAAAAGCCAATGGCTCAAGTACAATTTGGTCATGTTTT			3	1	19778380	diploid	Bos taurus	UM3	0	TOP	TGTCTTGTTTCTGATAGTTATGGCTTGACCATATTTGACCAGTATGAGATTTATAGTCTT[A/G]AAAACATGACCAAATTGTACTTGAGCCATTGGCTTTTACCTATGGCTTCATATGTCCCAA	TGTCTTGTTTCTGATAGTTATGGCTTGACCATATTTGACCAGTATGAGATTTATAGTCTT[A/G]AAAACATGACCAAATTGTACTTGAGCCATTGGCTTTTACCTATGGCTTCATATGTCCCAA	1241
ARS-BFGL-BAC-11761-0_T_F_1511657663	ARS-BFGL-BAC-11761	TOP	[A/G]	0063658348	CAATGAGGCAGGGAGGGGACTTTTAATTTGCCCCAAACTTCTCTTACAGC			3	1	19709807	diploid	Bos taurus	UM3	0	TOP	AATAAGTTAACAATGAGGCAGGGAGGGGACTTTTAATTTGCCCCAAACTTCTCTTACAGC[A/G]TCTTGGTAACAAGCTCTGATGTATTCTTGTAGGGAAGGGGAAGGGAGGAGTGGTTGGTGA	AATAAGTTAACAATGAGGCAGGGAGGGGACTTTTAATTTGCCCCAAACTTCTCTTACAGC[A/G]TCTTGGTAACAAGCTCTGATGTATTCTTGTAGGGAAGGGGAAGGGAGGAGTGGTTGGTGA	1241
ARS-BFGL-BAC-11763_dup-0_T_R_2328966519	ARS-BFGL-BAC-11763	TOP	[A/G]	0063737490	CACAGAGGAATGTTCCTGGATAAGATGCCTCCCCAGCCAAGTCTTGAAAA			3	11	71834635	diploid	Bos taurus	UM3	0	BOT	CATACCCACAGCCATGACTTCATTCCTGTGTGACCATCCCAACTGGCCAGGATGTCCTCC[T/C]TTTTCAAGACTTGGCTGGGGAGGCATCTTATCCAGGAACATTCCTCTGTGCTCCCACAGA	TCTGTGGGAGCACAGAGGAATGTTCCTGGATAAGATGCCTCCCCAGCCAAGTCTTGAAAA[A/G]GGAGGACATCCTGGCCAGTTGGGATGGTCACACAGGAATGAAGTCATGGCTGTGGGTATG	1241
ARS-BFGL-BAC-11783_dup-0_B_R_2328966521	ARS-BFGL-BAC-11783	BOT	[T/C]	0059773430	AAATTCAATCTGATTTAAGAATCACATGAGGAAACAAGGTGATAGAAAAA			3	11	74603943	diploid	Bos taurus	UM3	0	TOP	AGAAGAGTGTTTTATAGATTTCCTTTTTTACTCTTTCTATATATTAAGTGCATTATAGGT[A/G]TTTTTCTATCACCTTGTTTCCTCATGTGATTCTTAAATCAGATTGAATTTAACAGATTAA	AGAAGAGTGTTTTATAGATTTCCTTTTTTACTCTTTCTATATATTAAGTGCATTATAGGT[A/G]TTTTTCTATCACCTTGTTTCCTCATGTGATTCTTAAATCAGATTGAATTTAACAGATTAA	1241
ARS-BFGL-BAC-11792_dup-0_T_F_2328966522	ARS-BFGL-BAC-11792	TOP	[A/C]	0054614455	TCCAAGAGACAATGTTCTTGACTCTGGAACTATGCGTTTAAAACACCCTC			3	12	13671044	diploid	Bos taurus	UM3	0	TOP	ATTCACTGAGTCCAAGAGACAATGTTCTTGACTCTGGAACTATGCGTTTAAAACACCCTC[A/C]GCAAATGCCACGAGGCAGACCTGGTGCTTTTAGACTGAGGTTCTGCCGTGCATCAATAAA	ATTCACTGAGTCCAAGAGACAATGTTCTTGACTCTGGAACTATGCGTTTAAAACACCCTC[A/C]GCAAATGCCACGAGGCAGACCTGGTGCTTTTAGACTGAGGTTCTGCCGTGCATCAATAAA	1241
ARS-BFGL-BAC-11798-0_T_R_1511662877	ARS-BFGL-BAC-11798	TOP	[A/G]	0071625507	TCGATTGGTAAGGCTGTGGGCTTGTTTCTTTATTTTGGTTGTTTTCCCTG			3	12	13856656	diploid	Bos taurus	UM3	0	BOT	GGCAGACAACCAAGGGATTCCACTGTTTTGCCCAGAATGCATCTTCAGGTCCACATAGTT[T/C]CAGGGAAAACAACCAAAATAAAGAAACAAGCCCACAGCCTTACCAATCGATGGATCAGAA	TTCTGATCCATCGATTGGTAAGGCTGTGGGCTTGTTTCTTTATTTTGGTTGTTTTCCCTG[A/G]AACTATGTGGACCTGAAGATGCATTCTGGGCAAAACAGTGGAATCCCTTGGTTGTCTGCC	1241
ARS-BFGL-BAC-1180-0_B_F_1511663026	ARS-BFGL-BAC-1180	BOT	[T/C]	0024644340	TTTGGCTACATTAGCCACTCCCCTAACTAACAGTCACCTAAGATGTCCCA			3	14	22226073	diploid	Bos taurus	UM3	0	BOT	TCCCAGTTTATTTGGCTACATTAGCCACTCCCCTAACTAACAGTCACCTAAGATGTCCCA[T/C]CTGCAGTGGTTTAGAAAATATATCTTAAATCAATTTTATCATTTTAAGGGCAATATAAAA	TTTTATATTGCCCTTAAAATGATAAAATTGATTTAAGATATATTTTCTAAACCACTGCAG[A/G]TGGGACATCTTAGGTGACTGTTAGTTAGGGGAGTGGCTAATGTAGCCAAATAAACTGGGA	1241
ARS-BFGL-BAC-11801_dup-0_T_R_2328966527	ARS-BFGL-BAC-11801	TOP	[A/G]	0073762440	TGATCTTCTCCCACTTACACGTACAATGTGCTACTCTTGTTGCATGAGGT			3	12	13903112	diploid	Bos taurus	UM3	0	BOT	AAATATGTGTTTCTGAATCGTGATTGATTGTAACCTGCGAGTTGTTTCAGGTGATAAACA[T/C]ACCTCATGCAACAAGAGTAGCACATTGTACGTGTAAGTGGGAGAAGATCAGGTCTGCAAG	CTTGCAGACCTGATCTTCTCCCACTTACACGTACAATGTGCTACTCTTGTTGCATGAGGT[A/G]TGTTTATCACCTGAAACAACTCGCAGGTTACAATCAATCACGATTCAGAAACACATATTT	1241
ARS-BFGL-BAC-11805-0_B_R_1511657992	ARS-BFGL-BAC-11805	BOT	[T/C]	0017756410	TAAGCAAATGTTAGGAATGAATGAAAGTTCCTGCGGTGTCACGCTCGCCA			3	12	14944031	diploid	Bos taurus	UM3	0	TOP	AGGAACTCTGCGAAAACTGAGGGGTCTGTGTTTGAAAACCGCTCATTCAAGGAGAGTGAC[A/G]TGGCGAGCGTGACACCGCAGGAACTTTCATTCATTCCTAACATTTGCTTAGTGACTTGAT	AGGAACTCTGCGAAAACTGAGGGGTCTGTGTTTGAAAACCGCTCATTCAAGGAGAGTGAC[A/G]TGGCGAGCGTGACACCGCAGGAACTTTCATTCATTCCTAACATTTGCTTAGTGACTTGAT	1241
ARS-BFGL-BAC-11821-0_T_F_1511663017	ARS-BFGL-BAC-11821	TOP	[A/G]	0029623330	TTACTCTTTAAACTTTAGATGACTAGTGTTCTCTGTATCTCTGGATACTT			3	12	16098884	diploid	Bos taurus	UM3	0	TOP	TCACTATTTCTTACTCTTTAAACTTTAGATGACTAGTGTTCTCTGTATCTCTGGATACTT[A/G]CGTTATTCTAGTGTTTTCCTATATTTTCACTGAATTTTGACCACTTTTTTTTTTTTTTAA	TCACTATTTCTTACTCTTTAAACTTTAGATGACTAGTGTTCTCTGTATCTCTGGATACTT[A/G]CGTTATTCTAGTGTTTTCCTATATTTTCACTGAATTTTGACCACTTTTTTTTTTTTTTAA	1241
ARS-BFGL-BAC-11830-0_T_F_1511657617	ARS-BFGL-BAC-11830	TOP	[A/G]	0067789309	TAATATTTGAATGGATGTGTGCAAACTAACAATACCATGGACTGTATATC			3	1	30606444	diploid	Bos taurus	UM3	0	TOP	AAGGAACATATAATATTTGAATGGATGTGTGCAAACTAACAATACCATGGACTGTATATC[A/G]TCACAGCAAAATATCATTTGATGATATTCTAAATAATAACAAAAAGGGGGTATAAATGGA	AAGGAACATATAATATTTGAATGGATGTGTGCAAACTAACAATACCATGGACTGTATATC[A/G]TCACAGCAAAATATCATTTGATGATATTCTAAATAATAACAAAAAGGGGGTATAAATGGA	1241
ARS-BFGL-BAC-11852_dup-0_T_R_2328966535	ARS-BFGL-BAC-11852	TOP	[A/T]	0032791439	AGGCCAGCATCTAGTGAAGGCTCTGTACACAGTGATTGTTCAGTAGATAA	0047617478	AGGCCAGCATCTAGTGAAGGCTCTGTACACAGTGATTGTTCAGTAGATAT	3	1	33883601	diploid	Bos taurus	UM3	0	BOT	ACACTTTCAGCTGCCACTATAATGATTCATCTTTCATTCATTTAATAATTCATTTGACTA[A/T]TATCTACTGAACAATCACTGTGTACAGAGCCTTCACTAGATGCTGGCCTAATGGATGTGA	TCACATCCATTAGGCCAGCATCTAGTGAAGGCTCTGTACACAGTGATTGTTCAGTAGATA[A/T]TAGTCAAATGAATTATTAAATGAATGAAAGATGAATCATTATAGTGGCAGCTGAAAGTGT	1241
ARS-BFGL-BAC-11865-0_T_F_1511662545	ARS-BFGL-BAC-11865	TOP	[A/C]	0044810369	AGGGGTGAAGGGTTTTCTTGGCCCCCATTTCGCAGAAGAGACAGATGAGA			3	13	12475338	diploid	Bos taurus	UM3	0	TOP	CCTTGTCTGAAGGGGTGAAGGGTTTTCTTGGCCCCCATTTCGCAGAAGAGACAGATGAGA[A/C]TGAGCTGGCAGTGTGATTGGCCTTCAGTCGCTCATTTCACAAGCGGTTGAGACTGGGGGA	CCTTGTCTGAAGGGGTGAAGGGTTTTCTTGGCCCCCATTTCGCAGAAGAGACAGATGAGA[A/C]TGAGCTGGCAGTGTGATTGGCCTTCAGTCGCTCATTTCACAAGCGGTTGAGACTGGGGGA	1241
ARS-BFGL-BAC-11867-0_T_R_1511657939	ARS-BFGL-BAC-11867	TOP	[A/G]	0074615484	GTCAGATACAAGCAAATGCTTTTCATTCCTTATGGAGCAGCTTTGAATAT			3	13	12675181	diploid	Bos taurus	UM3	0	BOT	AGATTAATTTTTAGAAAGGGAAACATAAATAGAGCATTTCTTAAAGTCTGCCTGTTGTTA[T/C]ATATTCAAAGCTGCTCCATAAGGAATGAAAAGCATTTGCTTGTATCTGACAGCTAGGAGG	CCTCCTAGCTGTCAGATACAAGCAAATGCTTTTCATTCCTTATGGAGCAGCTTTGAATAT[A/G]TAACAACAGGCAGACTTTAAGAAATGCTCTATTTATGTTTCCCTTTCTAAAAATTAATCT	1241
ARS-BFGL-BAC-11913-0_T_R_1511662815	ARS-BFGL-BAC-11913	TOP	[A/C]	0051690461	GATTAGAGTCTAGTGAGACGGTTGGATTGCTTTTGAGCTTTTTCATGACA			3	13	27911263	diploid	Bos taurus	UM3	0	BOT	GCATTATTGACACTGTTTAGATCAATGTCCACAGTGGAAGGCTAGACTCTCTTGATAAAA[T/G]TGTCATGAAAAAGCTCAAAAGCAATCCAACCGTCTCACTAGACTCTAATCCCTGATATCA	TGATATCAGGGATTAGAGTCTAGTGAGACGGTTGGATTGCTTTTGAGCTTTTTCATGACA[A/C]TTTTATCAAGAGAGTCTAGCCTTCCACTGTGGACATTGATCTAAACAGTGTCAATAATGC	1241
ARS-BFGL-BAC-11918_dup-0_T_F_2327661470	ARS-BFGL-BAC-11918	TOP	[A/C]	0071716435	AGTCCCCATGTGGAGAACTTTGCATGTTATCCCATTAATTGTCCCTCAAA			3	13	28504163	diploid	Bos taurus	UM3	0	TOP	CCACCATGGAAGTCCCCATGTGGAGAACTTTGCATGTTATCCCATTAATTGTCCCTCAAA[A/C]GTATTATTATTCCCACTTTGAGAAATTTGAGGTTTTCATGGAGTAACTCAGTGACAGAAC	CCACCATGGAAGTCCCCATGTGGAGAACTTTGCATGTTATCCCATTAATTGTCCCTCAAA[A/C]GTATTATTATTCCCACTTTGAGAAATTTGAGGTTTTCATGGAGTAACTCAGTGACAGAAC	1241
ARS-BFGL-BAC-11922_dup-0_B_F_2253187456	ARS-BFGL-BAC-11922	BOT	[T/G]	0024613361	TCTACACACACCCAGGATGGCAAACCTTTTCTCAGCTGATGATGAAAGCA			3	13	28859669	diploid	Bos taurus	UM3	0	BOT	CCGCTCTCTCTCTACACACACCCAGGATGGCAAACCTTTTCTCAGCTGATGATGAAAGCA[T/G]GATGCTCCAATTTCCCTCCATGTGGAACAACAAACAGGTCTCCTTTTTGAGGAAAAAAAG	CTTTTTTTCCTCAAAAAGGAGACCTGTTTGTTGTTCCACATGGAGGGAAATTGGAGCATC[A/C]TGCTTTCATCATCAGCTGAGAAAAGGTTTGCCATCCTGGGTGTGTGTAGAGAGAGAGCGG	1241
ARS-BFGL-BAC-11928_dup-0_B_F_2328966541	ARS-BFGL-BAC-11928	BOT	[T/C]	0016772379	AAAAGGCCGCTTATTATTCTGAACAGTCTGACCTGACTACCAGCCTTTAG			3	13	29841640	diploid	Bos taurus	UM3	0	BOT	AGGAGAAGTTAAAAGGCCGCTTATTATTCTGAACAGTCTGACCTGACTACCAGCCTTTAG[T/C]TTGTCATAAAGCCAGGCAGGGAGTTGAGACTAGAGATCTGCACTCCCCACATAAGACCAC	GTGGTCTTATGTGGGGAGTGCAGATCTCTAGTCTCAACTCCCTGCCTGGCTTTATGACAA[A/G]CTAAAGGCTGGTAGTCAGGTCAGACTGTTCAGAATAATAAGCGGCCTTTTAACTTCTCCT	1241
ARS-BFGL-BAC-11935_dup-0_B_R_2328966544	ARS-BFGL-BAC-11935	BOT	[T/C]	0064731328	AACTTAGCACGCATGCACAAAGCCAGTAAAACCAACAGGAGAGCAGAGAA			3	13	30551596	diploid	Bos taurus	UM3	0	TOP	CCAAATCTGCAGGGTATGACAAGACCCCTCATGGTGGCTCACCAGCAGCAGCGATAATGG[A/G]TTCTCTGCTCTCCTGTTGGTTTTACTGGCTTTGTGCATGCGTGCTAAGTTGCTTCGGTCG	CCAAATCTGCAGGGTATGACAAGACCCCTCATGGTGGCTCACCAGCAGCAGCGATAATGG[A/G]TTCTCTGCTCTCCTGTTGGTTTTACTGGCTTTGTGCATGCGTGCTAAGTTGCTTCGGTCG	1241
ARS-BFGL-BAC-11938_dup-0_B_F_2328966545	ARS-BFGL-BAC-11938	BOT	[T/C]	0010684367	TATTTGATTTTTAGAAGATAAAACCAAATGAAAACTTATCTCAGGCATTA			3	1	37088650	diploid	Bos taurus	UM3	0	BOT	AATTAACACCTATTTGATTTTTAGAAGATAAAACCAAATGAAAACTTATCTCAGGCATTA[T/C]ATGTTAAGGAATCTTATTTTACGTAATAATTTATTCCATATTTTTTCTCTGTGATTCTGC	GCAGAATCACAGAGAAAAAATATGGAATAAATTATTACGTAAAATAAGATTCCTTAACAT[A/G]TAATGCCTGAGATAAGTTTTCATTTGGTTTTATCTTCTAAAAATCAAATAGGTGTTAATT	1241
ARS-BFGL-BAC-11941_dup-0_B_R_2328966548	ARS-BFGL-BAC-11941	BOT	[T/C]	0013629461	AGAACTGAATTCCAGACTGGCATTTTTGTGTAATCTCTACACATTCACTA			3	13	31750419	diploid	Bos taurus	UM3	0	TOP	CATGCAGTACTCTGCACACCCATGAATTCTATTTTGGTATGTGCTCAAAGTGGTAGAATT[A/G]TAGTGAATGTGTAGAGATTACACAAAAATGCCAGTCTGGAATTCAGTTCTTTCTTATAGC	CATGCAGTACTCTGCACACCCATGAATTCTATTTTGGTATGTGCTCAAAGTGGTAGAATT[A/G]TAGTGAATGTGTAGAGATTACACAAAAATGCCAGTCTGGAATTCAGTTCTTTCTTATAGC	1241
ARS-BFGL-BAC-11942_dup-0_T_F_2328966549	ARS-BFGL-BAC-11942	TOP	[A/G]	0031738500	CTTATCATATTGGATTTGGAGTTTTGGCAGAGACTAGAAACATTTGGCTA			3	13	31785117	diploid	Bos taurus	UM3	0	TOP	AACTTGCATTCTTATCATATTGGATTTGGAGTTTTGGCAGAGACTAGAAACATTTGGCTA[A/G]TTTCTTAGCATTTTTGTTGTCAGCACAGTTTTTCCAAAATTGCTTTGTCATCCTGATGCC	AACTTGCATTCTTATCATATTGGATTTGGAGTTTTGGCAGAGACTAGAAACATTTGGCTA[A/G]TTTCTTAGCATTTTTGTTGTCAGCACAGTTTTTCCAAAATTGCTTTGTCATCCTGATGCC	1241
ARS-BFGL-BAC-11946_dup-0_T_R_2328966552	ARS-BFGL-BAC-11946	TOP	[A/G]	0060649478	TATGTTTTCTTTTCTTCATATTAGTGTCGGTTACTATTGTTACATCAGAT			3	1	39232695	diploid	Bos taurus	UM3	0	BOT	AACAAAAATATATTTTTGAAAAGTTATATGAAAATATTTTTCCTTAAGATATCTCCAAGA[T/C]ATCTGATGTAACAATAGTAACCGACACTAATATGAAGAAAAGAAAACATAATTTTGAATA	TATTCAAAATTATGTTTTCTTTTCTTCATATTAGTGTCGGTTACTATTGTTACATCAGAT[A/G]TCTTGGAGATATCTTAAGGAAAAATATTTTCATATAACTTTTCAAAAATATATTTTTGTT	1241
ARS-BFGL-BAC-1212-0_B_F_1511658238	ARS-BFGL-BAC-1212	BOT	[T/C]	0020636491	CAGTAGAGTACCTATCTACTAGTAGCCTAATTTTGGTCCCAGGTAGCAAG			3	14	6642970	diploid	Bos taurus	UM3	0	BOT	ATTGGGGCAACAGTAGAGTACCTATCTACTAGTAGCCTAATTTTGGTCCCAGGTAGCAAG[T/C]TAGTGATTTCAGGGGTAACAACAACAATAATACCTGATATTTTTGAATGTTTAGTATGTG	CACATACTAAACATTCAAAAATATCAGGTATTATTGTTGTTGTTACCCCTGAAATCACTA[A/G]CTTGCTACCTGGGACCAAAATTAGGCTACTAGTAGATAGGTACTCTACTGTTGCCCCAAT	1241
ARS-BFGL-BAC-12159-0_B_F_1511662728	ARS-BFGL-BAC-12159	BOT	[T/C]	0071650303	CAATTATCCTAACGTAAAGCTCCCACCAAGCGTTACTTAGGGAATTAAAG			3	14	22587081	diploid	Bos taurus	UM3	0	BOT	GACAAGTGGGCAATTATCCTAACGTAAAGCTCCCACCAAGCGTTACTTAGGGAATTAAAG[T/C]GTTCCAGAATCTGGTAAAGCTATGTGAAATATTTCCTCTTTTACAACCCTGATTCAAATA	TATTTGAATCAGGGTTGTAAAAGAGGAAATATTTCACATAGCTTTACCAGATTCTGGAAC[A/G]CTTTAATTCCCTAAGTAACGCTTGGTGGGAGCTTTACGTTAGGATAATTGCCCACTTGTC	1241
ARS-BFGL-BAC-12251-0_T_F_1511657755	ARS-BFGL-BAC-12251	TOP	[A/C]	0055673315	CTGCCATAATCCTCCTCTGAAATGAAAAGTACTTTGTTCAATGTAGGAAG			3	10	5767015	diploid	Bos taurus	UM3	0	TOP	ACAGGCATCCCTGCCATAATCCTCCTCTGAAATGAAAAGTACTTTGTTCAATGTAGGAAG[A/C]TGCTCAGATAATTAAGAGCTGCATGAACATGAAATATTGATAATTATATTGTGCCCATCT	ACAGGCATCCCTGCCATAATCCTCCTCTGAAATGAAAAGTACTTTGTTCAATGTAGGAAG[A/C]TGCTCAGATAATTAAGAGCTGCATGAACATGAAATATTGATAATTATATTGTGCCCATCT	1241
ARS-BFGL-BAC-12255_dup-0_B_R_2328966560	ARS-BFGL-BAC-12255	BOT	[T/C]	0074748417	TGGCTGTTATGAATGTCTCTTACCTTTTATTCTCAATAATAAACTCTCAC			3	10	36733499	diploid	Bos taurus	UM3	0	TOP	AGCTGAGATAACTTAGTTATCAGTTCCATATAGTTAACTGTCCATTATTACAAAAGTAAT[A/G]GTGAGAGTTTATTATTGAGAATAAAAGGTAAGAGACATTCATAACAGCCAATATTATAAA	AGCTGAGATAACTTAGTTATCAGTTCCATATAGTTAACTGTCCATTATTACAAAAGTAAT[A/G]GTGAGAGTTTATTATTGAGAATAAAAGGTAAGAGACATTCATAACAGCCAATATTATAAA	1241
ARS-BFGL-BAC-12264_dup-0_T_F_2328966561	ARS-BFGL-BAC-12264	TOP	[A/G]	0065663336	AGATAGTGACCTCTCTCTCTGAACTAAGCCCCTCAAAGTCATGGGCCCTG			3	10	37879727	diploid	Bos taurus	UM3	0	TOP	ACTCCCTCCTAGATAGTGACCTCTCTCTCTGAACTAAGCCCCTCAAAGTCATGGGCCCTG[A/G]TGGACTCTGCTTGCTGTGCATGTCCAGATGGGGAAGGGGAGAGGGGAAGCGAAGCTTCAC	ACTCCCTCCTAGATAGTGACCTCTCTCTCTGAACTAAGCCCCTCAAAGTCATGGGCCCTG[A/G]TGGACTCTGCTTGCTGTGCATGTCCAGATGGGGAAGGGGAGAGGGGAAGCGAAGCTTCAC	1241
ARS-BFGL-BAC-12270_dup-0_T_F_2328966563	ARS-BFGL-BAC-12270	TOP	[A/G]	0018608384	GGTTAAGGCAAGCTCACTCACCACAGAACTCAAGAAAGGCTCTGAAATTG			3	10	51558941	diploid	Bos taurus	UM3	0	TOP	AAACTTTCATGGTTAAGGCAAGCTCACTCACCACAGAACTCAAGAAAGGCTCTGAAATTG[A/G]AAGTGACAGAGAATTCACAGGACATGGGATAAAACATATGGGGCTGAAAACAGAACAAAT	AAACTTTCATGGTTAAGGCAAGCTCACTCACCACAGAACTCAAGAAAGGCTCTGAAATTG[A/G]AAGTGACAGAGAATTCACAGGACATGGGATAAAACATATGGGGCTGAAAACAGAACAAAT	1241
ARS-BFGL-BAC-12289-0_B_R_1511658430	ARS-BFGL-BAC-12289	BOT	[T/C]	0036808313	TCTGCTGAGCAGCGGAAACTAACACCATGATATAAAGAAACAGTACTCTA			3	10	6243331	diploid	Bos taurus	UM3	0	TOP	CATTGAAATTCTTCTAAATTCATGTGTTTAACAAGTATTTATTGAGAATAGAGTATGTCC[A/G]TAGAGTACTGTTTCTTTATATCATGGTGTTAGTTTCCGCTGCTCAGCAGAGTGAATCAGC	CATTGAAATTCTTCTAAATTCATGTGTTTAACAAGTATTTATTGAGAATAGAGTATGTCC[A/G]TAGAGTACTGTTTCTTTATATCATGGTGTTAGTTTCCGCTGCTCAGCAGAGTGAATCAGC	1241
ARS-BFGL-BAC-12295_dup-0_B_R_2328966566	ARS-BFGL-BAC-12295	BOT	[T/G]	0041779479	CAGGACCATTCCAAAAATGGTCAACAGGTGTCATGCACATTCAAAGTGTG			3	10	54341869	diploid	Bos taurus	UM3	0	TOP	ATCTGTTTCAAGCTTTTTTCATTTTTATTACTAATCTACTTGTCTATATCTGAGTCAATA[A/C]CACACTTTGAATGTGCATGACACCTGTTGACCATTTTTGGAATGGTCCTGATAATTTTTG	ATCTGTTTCAAGCTTTTTTCATTTTTATTACTAATCTACTTGTCTATATCTGAGTCAATA[A/C]CACACTTTGAATGTGCATGACACCTGTTGACCATTTTTGGAATGGTCCTGATAATTTTTG	1241
ARS-BFGL-BAC-12296_dup-0_T_F_2328966567	ARS-BFGL-BAC-12296	TOP	[A/G]	0064693508	ACACCACTGTGGAAACAGATTTGGGTTTTTCCCCTGCAAAGTTTATTGGG			3	10	4915750	diploid	Bos taurus	UM3	0	TOP	GAGAACAAAAACACCACTGTGGAAACAGATTTGGGTTTTTCCCCTGCAAAGTTTATTGGG[A/G]TTTTTCCGTTTAATGCTTCCAAATCTATGACAGTCTTTCAATTTTGTAACCACATTTTTA	GAGAACAAAAACACCACTGTGGAAACAGATTTGGGTTTTTCCCCTGCAAAGTTTATTGGG[A/G]TTTTTCCGTTTAATGCTTCCAAATCTATGACAGTCTTTCAATTTTGTAACCACATTTTTA	1241
ARS-BFGL-BAC-12297_dup-0_B_R_2253193681	ARS-BFGL-BAC-12297	BOT	[T/C]	0057630300	TAAATGCCCTGTGCTCTTCTACAAACCCTTGATCATCTCCCCTTTCTGGC			3	10	54687920	diploid	Bos taurus	UM3	0	TOP	AGGAAACAGGAACCAGAAGCAACTCATCAACCACCACCTGGAATGAATGGGTCATTCCAG[A/G]GCCAGAAAGGGGAGATGATCAAGGGTTTGTAGAAGAGCACAGGGCATTTAGAACTGAGGA	AGGAAACAGGAACCAGAAGCAACTCATCAACCACCACCTGGAATGAATGGGTCATTCCAG[A/G]GCCAGAAAGGGGAGATGATCAAGGGTTTGTAGAAGAGCACAGGGCATTTAGAACTGAGGA	1241
ARS-BFGL-BAC-12299-0_T_R_1511657869	ARS-BFGL-BAC-12299	TOP	[A/G]	0054682502	TTGATGGGGTTGCTAAGGAAAGAGTGGGGTATACAAAAATAACAGTAAGA			3	10	54735314	diploid	Bos taurus	UM3	0	BOT	ACTTTGATGACTCTTCTTTTACTCACTCCTTAAACATTAAGGCTGACTGTGTCTGCAGCC[T/C]TCTTACTGTTATTTTTGTATACCCCACTCTTTCCTTAGCAACCCCATCAACTTTCAGCAC	GTGCTGAAAGTTGATGGGGTTGCTAAGGAAAGAGTGGGGTATACAAAAATAACAGTAAGA[A/G]GGCTGCAGACACAGTCAGCCTTAATGTTTAAGGAGTGAGTAAAAGAAGAGTCATCAAAGT	1241
ARS-BFGL-BAC-12355-0_T_F_1511657929	ARS-BFGL-BAC-12355	TOP	[A/G]	0055602475	CTTAGTAGGGAGAGTTATCCTACCTTCCTGAGACATGAGGGCAGGTACTG			3	11	58783251	diploid	Bos taurus	UM3	0	TOP	AGATATATTTCTTAGTAGGGAGAGTTATCCTACCTTCCTGAGACATGAGGGCAGGTACTG[A/G]CAGCTGCTGGTGGATTTCCCACTAATGACAGCTATTTTTCACCCTCCCAGGATAATGGGG	AGATATATTTCTTAGTAGGGAGAGTTATCCTACCTTCCTGAGACATGAGGGCAGGTACTG[A/G]CAGCTGCTGGTGGATTTCCCACTAATGACAGCTATTTTTCACCCTCCCAGGATAATGGGG	1241
ARS-BFGL-BAC-12408_dup-0_T_R_2328966575	ARS-BFGL-BAC-12408	TOP	[A/G]	0042679491	TGTGGTTTTCCTGTGTAGTCAGACTGTCATTAATAATAGACCCAGTTGGT			3	11	4590066	diploid	Bos taurus	UM3	0	BOT	CAAGGCACAGGTTAGACTGCCACCCCGTCAACAGGTTTAATCTCGAGTTCCTCCTCCTAA[T/C]ACCAACTGGGTCTATTATTAATGACAGTCTGACTACACAGGAAAACCACACATGACCTGG	CCAGGTCATGTGTGGTTTTCCTGTGTAGTCAGACTGTCATTAATAATAGACCCAGTTGGT[A/G]TTAGGAGGAGGAACTCGAGATTAAACCTGTTGACGGGGTGGCAGTCTAACCTGTGCCTTG	1241
ARS-BFGL-BAC-12412-0_T_F_1511662555	ARS-BFGL-BAC-12412	TOP	[C/G]	0042764326	CAGTAACGACTCTTAATCGTGATGACAGCAGTTCACTAACTCTGCATTTC	0074659325	CAGTAACGACTCTTAATCGTGATGACAGCAGTTCACTAACTCTGCATTTG	3	11	88537653	diploid	Bos taurus	UM3	0	TOP	CGCTTTTGCAGCAGTAACGACTCTTAATCGTGATGACAGCAGTTCACTAACTCTGCATTT[C/G]TGGTGTGATGGGCTGCTAGTGTAGAGTAGCTGAGTACTAATAATTATAGCTCACGGATTA	CGCTTTTGCAGCAGTAACGACTCTTAATCGTGATGACAGCAGTTCACTAACTCTGCATTT[C/G]TGGTGTGATGGGCTGCTAGTGTAGAGTAGCTGAGTACTAATAATTATAGCTCACGGATTA	1241
ARS-BFGL-BAC-12421-0_B_F_1511657952	ARS-BFGL-BAC-12421	BOT	[T/C]	0034728309	TTAGCATGCTATTCCTCACCTCAATTCAATATTTCTTCTAATAATGAGAA			3	11	57296795	diploid	Bos taurus	UM3	0	BOT	AGCATATATCTTAGCATGCTATTCCTCACCTCAATTCAATATTTCTTCTAATAATGAGAA[T/C]GAAAGAACTTAATAAAAGAAGAATAAAAAAGAACTTAATAAAAGCAATAACTATAGGAAT	ATTCCTATAGTTATTGCTTTTATTAAGTTCTTTTTTATTCTTCTTTTATTAAGTTCTTTC[A/G]TTCTCATTATTAGAAGAAATATTGAATTGAGGTGAGGAATAGCATGCTAAGATATATGCT	1241
ARS-BFGL-BAC-12429-0_B_F_1511657484	ARS-BFGL-BAC-12429	BOT	[T/C]	0025612505	TTGCTTTGTATTAAGCTAACGTAAGAACATACAAAAGATCATGGGAAAAA			3	12	18855871	diploid	Bos taurus	UM3	0	BOT	AAAAAAAATCTTGCTTTGTATTAAGCTAACGTAAGAACATACAAAAGATCATGGGAAAAA[T/C]CATCTTTGTAAAAAGTCTTTTCGTTTAGTGTCTCTTATTACAGAAGTTTATAATCAGATT	AATCTGATTATAAACTTCTGTAATAAGAGACACTAAACGAAAAGACTTTTTACAAAGATG[A/G]TTTTTCCCATGATCTTTTGTATGTTCTTACGTTAGCTTAATACAAAGCAAGATTTTTTTT	1241
ARS-BFGL-BAC-12431_dup-0_B_F_2328966580	ARS-BFGL-BAC-12431	BOT	[T/C]	0046706343	AAAACGGCCTGTTAGATAAATCCGATGTGGGATAAAAGTGCCTTGTACCT			3	12	17954678	diploid	Bos taurus	UM3	0	BOT	CTCTGGAGCAAAAACGGCCTGTTAGATAAATCCGATGTGGGATAAAAGTGCCTTGTACCT[T/C]TGCCTCTAACTGTGATCTCAGTCACTGACTGAGGAACACCACAAGGTGACCTCAGTCGAA	TTCGACTGAGGTCACCTTGTGGTGTTCCTCAGTCAGTGACTGAGATCACAGTTAGAGGCA[A/G]AGGTACAAGGCACTTTTATCCCACATCGGATTTATCTAACAGGCCGTTTTTGCTCCAGAG	1241
ARS-BFGL-BAC-12434-0_T_R_1511658039	ARS-BFGL-BAC-12434	TOP	[A/G]	0011731373	CAGGATATTGTAAGTGGGCTCCATTCTTAGCAGCAATGCTCTGTTTGGCA			3	12	17238290	diploid	Bos taurus	UM3	0	BOT	AGGGAGCCGCAAGGACCTCACAGTGGTTCAGTTCTAATGTGGATGACTTTGGGGATTTTC[T/C]TGCCAAACAGAGCATTGCTGCTAAGAATGGAGCCCACTTACAATATCCTGAAGCCTTTTA	TAAAAGGCTTCAGGATATTGTAAGTGGGCTCCATTCTTAGCAGCAATGCTCTGTTTGGCA[A/G]GAAAATCCCCAAAGTCATCCACATTAGAACTGAACCACTGTGAGGTCCTTGCGGCTCCCT	1241
ARS-BFGL-BAC-12452_dup-0_T_F_2328966584	ARS-BFGL-BAC-12452	TOP	[A/G]	0048750366	GTTTTATTAGCCAAGGAAATGTTTTATTTAGAAAAATCTAGCACACTAGT			3	12	3849460	diploid	Bos taurus	UM3	0	TOP	ACAACTTGTAGTTTTATTAGCCAAGGAAATGTTTTATTTAGAAAAATCTAGCACACTAGT[A/G]TATAAGCTATAGAGACATAAGTTCTATAAAATTAAGAATATTATTCTATTCAGAATGTAA	ACAACTTGTAGTTTTATTAGCCAAGGAAATGTTTTATTTAGAAAAATCTAGCACACTAGT[A/G]TATAAGCTATAGAGACATAAGTTCTATAAAATTAAGAATATTATTCTATTCAGAATGTAA	1241
ARS-BFGL-BAC-12454-0_B_F_1511658360	ARS-BFGL-BAC-12454	BOT	[T/C]	0020756305	ACTCCAAAGCCATGTCTGAGCCACCATGCAAGCCCCTTAAATCTTAGTTG			3	12	25986217	diploid	Bos taurus	UM3	0	BOT	CAGATTCTTTACTCCAAAGCCATGTCTGAGCCACCATGCAAGCCCCTTAAATCTTAGTTG[T/C]TGTTGCTTGGTACATTTTAATAAAATGATCACTGTAAAATTTAAAATTTACTACATACTA	TAGTATGTAGTAAATTTTAAATTTTACAGTGATCATTTTATTAAAATGTACCAAGCAACA[A/G]CAACTAAGATTTAAGGGGCTTGCATGGTGGCTCAGACATGGCTTTGGAGTAAAGAATCTG	1241
ARS-BFGL-BAC-12458-0_T_F_1511662825	ARS-BFGL-BAC-12458	TOP	[A/C]	0061792313	ATTCTGCTGGCTGCCTTCAAGAAGTGAAGTGAGGCTCCACACAACTCCTG			3	12	22885975	diploid	Bos taurus	UM3	0	TOP	GCCAGGGGTGATTCTGCTGGCTGCCTTCAAGAAGTGAAGTGAGGCTCCACACAACTCCTG[A/C]GCCCACTTCCGGCTTTGCCGACTTTCCCATCAGGGGTCGAGGATTTTTTTTCTTCCCCCA	GCCAGGGGTGATTCTGCTGGCTGCCTTCAAGAAGTGAAGTGAGGCTCCACACAACTCCTG[A/C]GCCCACTTCCGGCTTTGCCGACTTTCCCATCAGGGGTCGAGGATTTTTTTTCTTCCCCCA	1241
ARS-BFGL-BAC-12460-0_T_R_1511662997	ARS-BFGL-BAC-12460	TOP	[A/G]	0046780454	TGTGATTGTGAACTACAAATAAGAACATTAAGTACGTATTTCAACCTGGT			3	12	2095868	diploid	Bos taurus	UM3	0	BOT	TAGTATTTCCTACAAATTGCAGAACTCAATATGTGATCAAAATAAAAAGTGATTGTACAT[T/C]ACCAGGTTGAAATACGTACTTAATGTTCTTATTTGTAGTTCACAATCACAAAAGTTACAA	TTGTAACTTTTGTGATTGTGAACTACAAATAAGAACATTAAGTACGTATTTCAACCTGGT[A/G]ATGTACAATCACTTTTTATTTTGATCACATATTGAGTTCTGCAATTTGTAGGAAATACTA	1241
ARS-BFGL-BAC-12462_dup-0_T_F_2327661478	ARS-BFGL-BAC-12462	TOP	[A/G]	0026757308	TAAGATCACCCAAAGTTGTCTGCCAGTATGGAAGCTCCATGTCGTACTCA			3	12	24824923	diploid	Bos taurus	UM3	0	TOP	CATATATTTCTAAGATCACCCAAAGTTGTCTGCCAGTATGGAAGCTCCATGTCGTACTCA[A/G]GGACCCTGTTTCCAGGCTCCTGTGATGCTTGCAGAGCTGGCCTTTCCTTTCTAAAAGACC	CATATATTTCTAAGATCACCCAAAGTTGTCTGCCAGTATGGAAGCTCCATGTCGTACTCA[A/G]GGACCCTGTTTCCAGGCTCCTGTGATGCTTGCAGAGCTGGCCTTTCCTTTCTAAAAGACC	1241
ARS-BFGL-BAC-12468_dup-0_B_F_2253191272	ARS-BFGL-BAC-12468	BOT	[T/C]	0025646472	AGCAAGGTATAATGTCTTTCAAGAGCACAATTCACAGAACTGAGTAATGA			3	12	27577957	diploid	Bos taurus	UM3	0	BOT	AGAGACAACAAGCAAGGTATAATGTCTTTCAAGAGCACAATTCACAGAACTGAGTAATGA[T/C]CAATGAAATGATATCCTAAGGCCTGAATAAACATAGCATTAGTGCTGGAAAATGTCAGTC	GACTGACATTTTCCAGCACTAATGCTATGTTTATTCAGGCCTTAGGATATCATTTCATTG[A/G]TCATTACTCAGTTCTGTGAATTGTGCTCTTGAAAGACATTATACCTTGCTTGTTGTCTCT	1241
ARS-BFGL-BAC-12479-0_B_R_1511657914	ARS-BFGL-BAC-12479	BOT	[T/C]	0042809382	TTGAACAATAAACGTTTTTAACCTGATTCACACAGGGCAGAGAAAGTCCA			3	13	13385570	diploid	Bos taurus	UM3	0	TOP	AGAGGAACATTTCTGAGATTACCTCTAATTCTTTTTGGCCCCAAATGAAAAATCTATCAC[A/G]TGGACTTTCTCTGCCCTGTGTGAATCAGGTTAAAAACGTTTATTGTTCAAATTATCTTGG	AGAGGAACATTTCTGAGATTACCTCTAATTCTTTTTGGCCCCAAATGAAAAATCTATCAC[A/G]TGGACTTTCTCTGCCCTGTGTGAATCAGGTTAAAAACGTTTATTGTTCAAATTATCTTGG	1241
ARS-BFGL-BAC-12481_dup-0_B_F_2328966595	ARS-BFGL-BAC-12481	BOT	[T/G]	0026653355	CATGAGATCTGACAAATAAATTGTGCTTTTACAAGTGAGGGACTCTGAGA			3	1	34492226	diploid	Bos taurus	UM3	0	BOT	TTCCCTTTCACATGAGATCTGACAAATAAATTGTGCTTTTACAAGTGAGGGACTCTGAGA[T/G]YAAGTCATCTGATGAATTTTCAAATACAATTTTAGAGAAAAGGAGTAGGAGTCAATAGAA	TTCTATTGACTCCTACTCCTTTTCTCTAAAATTGTATTTGAAAATTCATCAGATGACTTR[A/C]TCTCAGAGTCCCTCACTTGTAAAAGCACAATTTATTTGTCAGATCTCATGTGAAAGGGAA	1241
ARS-BFGL-BAC-12483-0_B_F_1511657720	ARS-BFGL-BAC-12483	BOT	[T/C]	0035639436	ATATTACTGCTAATTGGGGCCATTTTTCATTAAAATGGCATTATTGCCCC			3	13	1278678	diploid	Bos taurus	UM3	0	BOT	ACAACTTATCATATTACTGCTAATTGGGGCCATTTTTCATTAAAATGGCATTATTGCCCC[T/C]AAGACATCAGTATACAAAATTATTCAGAATGTAATGAATTGAGTATCCTGGAAGAGCAGC	GCTGCTCTTCCAGGATACTCAATTCATTACATTCTGAATAATTTTGTATACTGATGTCTT[A/G]GGGGCAATAATGCCATTTTAATGAAAAATGGCCCCAATTAGCAGTAATATGATAAGTTGT	1241
ARS-BFGL-BAC-12487_dup-0_T_R_2328966599	ARS-BFGL-BAC-12487	TOP	[A/G]	0041680356	TTTCAGTCACCAACACTGAAAAACCCTCATTTTCTTTCTAATGTAAAGAA			3	13	10898488	diploid	Bos taurus	UM3	0	BOT	TGGCTGTACTGTGGTTCCCATCTCGAAGACTGGTACTTCATTGCCTCAGTGACAACGTTG[T/C]TTCTTTACATTAGAAAGAAAATGAGGGTTTTTCAGTGTTGGTGACTGAAAACCAAAACCA	TGGTTTTGGTTTTCAGTCACCAACACTGAAAAACCCTCATTTTCTTTCTAATGTAAAGAA[A/G]CAACGTTGTCACTGAGGCAATGAAGTACCAGTCTTCGAGATGGGAACCACAGTACAGCCA	1241
ARS-BFGL-BAC-12503-0_B_F_1511658134	ARS-BFGL-BAC-12503	BOT	[T/C]	0067615405	AACCCAAGAATATGGCAAGTCACTGAAAAAGAAGTATACCTTTATAAAAA			3	13	9718475	diploid	Bos taurus	UM3	0	BOT	ATATATAAATAACCCAAGAATATGGCAAGTCACTGAAAAAGAAGTATACCTTTATAAAAA[T/C]ATAAAATGACCATCTTCAGTCTCATAAAGAAACACAAGTCAAACAATAATGAGATGCCAT	ATGGCATCTCATTATTGTTTGACTTGTGTTTCTTTATGAGACTGAAGATGGTCATTTTAT[A/G]TTTTTATAAAGGTATACTTCTTTTTCAGTGACTTGCCATATTCTTGGGTTATTTATATAT	1241
ARS-BFGL-BAC-12507-0_T_R_1511657605	ARS-BFGL-BAC-12507	TOP	[A/G]	0028804482	ATTACCTTGGGTCAATCAGAAGCTCCATTGTTCCAAAAGCTGGAGAGACC			3	13	15805823	diploid	Bos taurus	UM3	0	BOT	AAGAGAGTCAAGGGCAGACATCGTTCAAGTTGGTGAGGACTTGTAGGGACTTCTCAGGGG[T/C]GGTCTCTCCAGCTTTTGGAACAATGGAGCTTCTGATTGACCCAAGGTAATTAGAGATACT	AGTATCTCTAATTACCTTGGGTCAATCAGAAGCTCCATTGTTCCAAAAGCTGGAGAGACC[A/G]CCCCTGAGAAGTCCCTACAAGTCCTCACCAACTTGAACGATGTCTGCCCTTGACTCTCTT	1241
ARS-BFGL-BAC-12549-0_B_F_1511658244	ARS-BFGL-BAC-12549	BOT	[T/C]	0015786464	ATTTGATATATTCAGTTACATAAAGATTAAGAGGGCATTTCCTGGTGGTC			3	13	54397045	diploid	Bos taurus	UM3	0	BOT	ATTTACAAAGATTTGATATATTCAGTTACATAAAGATTAAGAGGGCATTTCCTGGTGGTC[T/C]TCTGGTTAGGGCTCCACACCTTCCCTGCCGGGGGTGAGGTTTCGGTCCTTGGTCGGGGAG	CTCCCCGACCAAGGACCGAAACCTCACCCCCGGCAGGGAAGGTGTGGAGCCCTAACCAGA[A/G]GACCACCAGGAAATGCCCTCTTAATCTTTATGTAACTGAATATATCAAATCTTTGTAAAT	1241
ARS-BFGL-BAC-12552-0_B_R_1511662496	ARS-BFGL-BAC-12552	BOT	[T/C]	0030779501	CGTGAAAGCGCTGGTGCACGTGTTCAAGATCTACCTGACAGCCAACTACA			3	13	54430399	diploid	Bos taurus	UM3	0	TOP	CCGGCGGCGGCGCGCACGTCATCCCAGCGGAAGTCCACCGGCCAGCCTCGGAAGTTGTAR[A/G]TGTAGTTGGCTGTCAGGTAGATCTTGAACACGTGCACCAGCGCTTTCACGAAGCAGCACC	CCGGCGGCGGCGCGCACGTCATCCCAGCGGAAGTCCACCGGCCAGCCTCGGAAGTTGTAR[A/G]TGTAGTTGGCTGTCAGGTAGATCTTGAACACGTGCACCAGCGCTTTCACGAAGCAGCACC	1241
ARS-BFGL-BAC-12577_dup-0_T_F_2328966607	ARS-BFGL-BAC-12577	TOP	[A/C]	0041606376	GTCCCTCTGAGATGCCCCATTTAGACAGGCTAGTACAGCGCTACCCTTGG			3	13	54956566	diploid	Bos taurus	UM3	0	TOP	AGGGGGAGTGGTCCCTCTGAGATGCCCCATTTAGACAGGCTAGTACAGCGCTACCCTTGG[A/C]TCTTTAGGTTGTAATTTAAAAAGACTTGACCCTTTCACAAGGTGTTCCAGTAGTAAGGTG	AGGGGGAGTGGTCCCTCTGAGATGCCCCATTTAGACAGGCTAGTACAGCGCTACCCTTGG[A/C]TCTTTAGGTTGTAATTTAAAAAGACTTGACCCTTTCACAAGGTGTTCCAGTAGTAAGGTG	1241
ARS-BFGL-BAC-12578-0_T_F_1511662535	ARS-BFGL-BAC-12578	TOP	[A/G]	0010674324	TGCAGCCAGATCCCAGACCCCGGAAGGAAAGCTGGTATTTGGCATAAGCC			3	13	55006836	diploid	Bos taurus	UM3	0	TOP	CCTTATCGGCTGCAGCCAGATCCCAGACCCCGGAAGGAAAGCTGGTATTTGGCATAAGCC[A/G]TGTTGTTTGCACCACGGCTTAGTCACAGGGTGGTGACTGGTGGTGGTGGGATCCCCCAAA	CCTTATCGGCTGCAGCCAGATCCCAGACCCCGGAAGGAAAGCTGGTATTTGGCATAAGCC[A/G]TGTTGTTTGCACCACGGCTTAGTCACAGGGTGGTGACTGGTGGTGGTGGGATCCCCCAAA	1241
ARS-BFGL-BAC-12579_dup-0_B_R_2328966612	ARS-BFGL-BAC-12579	BOT	[T/C]	0062773322	TTGTGCAGGGAGGTGAGCTGCATATCCTCCTATTCTGCAATCTAGATTCC			3	1	39339779	diploid	Bos taurus	UM3	0	TOP	TGGAGTACATACAAGTTTGATTTTCAGATTTAAAGTATTTAAGAATTTCTTGTGAAGAGA[A/G]GGAATCTAGATTGCAGAATAGGAGGATATGCAGCTCACCTCCCTGCACAAACACGTCAAA	TGGAGTACATACAAGTTTGATTTTCAGATTTAAAGTATTTAAGAATTTCTTGTGAAGAGA[A/G]GGAATCTAGATTGCAGAATAGGAGGATATGCAGCTCACCTCCCTGCACAAACACGTCAAA	1241
ARS-BFGL-BAC-12582_dup-0_B_F_2328966613	ARS-BFGL-BAC-12582	BOT	[T/G]	0056806328	CTCCTTTCTTTACAAGATGTCACACTGACCAATGAGAGGATGTATGGGAT			3	13	57848276	diploid	Bos taurus	UM3	0	BOT	AAGTCCCTACCTCCTTTCTTTACAAGATGTCACACTGACCAATGAGAGGATGTATGGGAT[T/G]GCTCGAGCTGCCTTGGAGAAAGGCAAGGTATTTATTCAACCTAGAATTCTGCCCAAACAC	GTGTTTGGGCAGAATTCTAGGTTGAATAAATACCTTGCCTTTCTCCAAGGCAGCTCGAGC[A/C]ATCCCATACATCCTCTCATTGGTCAGTGTGACATCTTGTAAAGAAAGGAGGTAGGGACTT	1241
ARS-BFGL-BAC-12583-0_T_R_1511658223	ARS-BFGL-BAC-12583	TOP	[A/G]	0031697490	GAACTGATTGTTAAGAGATGGGGCCACCAGGGCGCCGAGAACTGCAGTGA			3	13	58070117	diploid	Bos taurus	UM3	0	BOT	ATGTCCTTGAAAGGGACTCTGCAGCCGGGGGCCCCCGAGTCCCAGCAGTGGGACCATTTG[T/C]TCACTGCAGTTCTCGGCGCCCTGGTGGCCCCATCTCTTAACAATCAGTTCTCTCAGGATG	CATCCTGAGAGAACTGATTGTTAAGAGATGGGGCCACCAGGGCGCCGAGAACTGCAGTGA[A/G]CAAATGGTCCCACTGCTGGGACTCGGGGGCCCCCGGCTGCAGAGTCCCTTTCAAGGACAT	1241
ARS-BFGL-BAC-12586-0_T_F_1511662937	ARS-BFGL-BAC-12586	TOP	[A/C]	0070712317	CCAAAAAAAAGTCCAAGGAAGACAACAGATGCAGAACCCACCCAAACCAA			3	13	58589239	diploid	Bos taurus	UM3	0	TOP	GTCATTTAGACCAAAAAAAAGTCCAAGGAAGACAACAGATGCAGAACCCACCCAAACCAA[A/C]AAACTGTGCCCTCCCATTAGCTTAAGAATATTTGTGAGATTGATCTATGTGATGGAATAA	GTCATTTAGACCAAAAAAAAGTCCAAGGAAGACAACAGATGCAGAACCCACCCAAACCAA[A/C]AAACTGTGCCCTCCCATTAGCTTAAGAATATTTGTGAGATTGATCTATGTGATGGAATAA	1241
ARS-BFGL-BAC-12761_dup-0_T_R_2328966620	ARS-BFGL-BAC-12761	TOP	[A/G]	0024745503	GTCGTTCTTATCGGGGTTTCTGCATGGTTGGCAAGAGCCTCAGCCAAGAT			3	14	7566056	diploid	Bos taurus	UM3	0	BOT	TCCTTTTGGGGCCCACTTTACCATGTAGCTGCGGCAGTAAGAAAGCCCCACGGGGCTACC[T/C]ATCTTGGCTGAGGCTCTTGCCAACCATGCAGAAACCCCGATAAGAACGACGTGAGCCAAA	TTTGGCTCACGTCGTTCTTATCGGGGTTTCTGCATGGTTGGCAAGAGCCTCAGCCAAGAT[A/G]GGTAGCCCCGTGGGGCTTTCTTACTGCCGCAGCTACATGGTAAAGTGGGCCCCAAAAGGA	1241
ARS-BFGL-BAC-12870_dup-0_T_R_2328966624	ARS-BFGL-BAC-12870	TOP	[C/G]	0011707483	CATTTCATCTTATGTAGAAGCTCACCTCTATGAGTACATGGCTTTCTCAC	0019785343	CATTTCATCTTATGTAGAAGCTCACCTCTATGAGTACATGGCTTTCTCAG	3	10	39071524	diploid	Bos taurus	UM3	0	BOT	AAAAAGATTGTTAGTGTGAAGAGTTTACCAGGTAAAAAAGATAGGGAAGAATACAGTTAG[C/G]TGAGAAAGCCATGTACTCATAGAGGTGAGCTTCTACATAAGATGAAATGGAAGAAGTACA	TGTACTTCTTCCATTTCATCTTATGTAGAAGCTCACCTCTATGAGTACATGGCTTTCTCA[C/G]CTAACTGTATTCTTCCCTATCTTTTTTACCTGGTAAACTCTTCACACTAACAATCTTTTT	1241
ARS-BFGL-BAC-12872-0_T_F_1511658145	ARS-BFGL-BAC-12872	TOP	[A/C]	0046665346	GTCAGAGATCTACCAGGCATGAAGAGGAAGTAGGAAGCAATGTATACCCT			3	10	39035263	diploid	Bos taurus	UM3	0	TOP	ATATGACTTAGTCAGAGATCTACCAGGCATGAAGAGGAAGTAGGAAGCAATGTATACCCT[A/C]GTCTTTCCATCCTGTGGATTTTGGAAGGAAAAAGCAAAATGGAGAGAAACTGAGGAAAGC	ATATGACTTAGTCAGAGATCTACCAGGCATGAAGAGGAAGTAGGAAGCAATGTATACCCT[A/C]GTCTTTCCATCCTGTGGATTTTGGAAGGAAAAAGCAAAATGGAGAGAAACTGAGGAAAGC	1241
ARS-BFGL-BAC-12885_dup-0_T_F_2328966627	ARS-BFGL-BAC-12885	TOP	[A/G]	0048720495	GCCTGCACTCAAGCATCTTAACTAACCTTCTATCTTTCATTCTTGTTCCT			3	10	38940103	diploid	Bos taurus	UM3	0	TOP	ATCCTATCTAGCCTGCACTCAAGCATCTTAACTAACCTTCTATCTTTCATTCTTGTTCCT[A/G]TGGCTTCAAAAATTTCCGCTAAGTTCAGTGTATATATACAAACATATATATATGTTTGTG	ATCCTATCTAGCCTGCACTCAAGCATCTTAACTAACCTTCTATCTTTCATTCTTGTTCCT[A/G]TGGCTTCAAAAATTTCCGCTAAGTTCAGTGTATATATACAAACATATATATATGTTTGTG	1241
ARS-BFGL-BAC-12890_dup-0_B_F_2328966629	ARS-BFGL-BAC-12890	BOT	[T/C]	0046642430	AATTCAAGTATTCTCAGCATGATGTTGACACGGTTTGATAGGAGTCTCTA			3	10	40335047	diploid	Bos taurus	UM3	0	BOT	AGATTACAGGAATTCAAGTATTCTCAGCATGATGTTGACACGGTTTGATAGGAGTCTCTA[T/C]ATTCTCACTGTAGCTTTCACTGAAGGGTTTTTTGTGTGTTATTAAGTTCTTTTATTAGTA	TACTAATAAAAGAACTTAATAACACACAAAAAACCCTTCAGTGAAAGCTACAGTGAGAAT[A/G]TAGAGACTCCTATCAAACCGTGTCAACATCATGCTGAGAATACTTGAATTCCTGTAATCT	1241
ARS-BFGL-BAC-12891-0_T_F_1511658093	ARS-BFGL-BAC-12891	TOP	[A/G]	0054612343	AGAAGCTCAGGGAGGCAATAAAGAAAAAAGAGTCTGAACATCAACCTGGG			3	10	40357081	diploid	Bos taurus	UM3	0	TOP	AGTGTGAATAAGAAGCTCAGGGAGGCAATAAAGAAAAAAGAGTCTGAACATCAACCTGGG[A/G]TCTTCTCACCAGCCAAAGAATAGAATGGTGAAGGAGAGGGAATCATTATGGTAAATGCAT	AGTGTGAATAAGAAGCTCAGGGAGGCAATAAAGAAAAAAGAGTCTGAACATCAACCTGGG[A/G]TCTTCTCACCAGCCAAAGAATAGAATGGTGAAGGAGAGGGAATCATTATGGTAAATGCAT	1241
ARS-BFGL-BAC-12893-0_B_F_1511657986	ARS-BFGL-BAC-12893	BOT	[T/C]	0037759461	GCAGGTGCTGGAAGAAACACAGACTGGATTTTCTTCTATGGTTTTAGGCA			3	10	40521002	diploid	Bos taurus	UM3	0	BOT	AGGAAAAGTTGCAGGTGCTGGAAGAAACACAGACTGGATTTTCTTCTATGGTTTTAGGCA[T/C]ATTTGTTCCTCAACCTGATTAAAGTTATTATTTAGTGTTAAAATGTGATCCTTTCTGTTC	GAACAGAAAGGATCACATTTTAACACTAAATAATAACTTTAATCAGGTTGAGGAACAAAT[A/G]TGCCTAAAACCATAGAAGAAAATCCAGTCTGTGTTTCTTCCAGCACCTGCAACTTTTCCT	1241
ARS-BFGL-BAC-12899_dup-0_B_R_2328966634	ARS-BFGL-BAC-12899	BOT	[T/C]	0061678348	TACCAGTAGATGACAAGTCCAATTTGTAGTGATAATAGGTAAGAACAGTG			3	10	40987378	diploid	Bos taurus	UM3	0	TOP	AAAGGAACTGAACTATAGTGAAATGGTTTTGTTTTTTAATTAGTAGAGACTACGTGCCAG[A/G]CACTGTTCTTACCTATTATCACTACAAATTGGACTTGTCATCTACTGGTAGAAGGGTTAA	AAAGGAACTGAACTATAGTGAAATGGTTTTGTTTTTTAATTAGTAGAGACTACGTGCCAG[A/G]CACTGTTCTTACCTATTATCACTACAAATTGGACTTGTCATCTACTGGTAGAAGGGTTAA	1241
ARS-BFGL-BAC-12918_dup-0_T_R_2328966636	ARS-BFGL-BAC-12918	TOP	[A/G]	0037656334	AAATGGGTTGCCTCGAACCGCTGTCAGCATGAAACCTGGGTGGGACTGCC			3	11	2913218	diploid	Bos taurus	UM3	0	BOT	CTTACACACACAGACACATACACACACACTAAATAAGAAGCCTCCTCAGATCCCTCTGAG[T/C]GGCAGTCCCACCCAGGTTTCATGCTGACAGCGGTTCGAGGCAACCCATTTTGGGTTTGCA	TGCAAACCCAAAATGGGTTGCCTCGAACCGCTGTCAGCATGAAACCTGGGTGGGACTGCC[A/G]CTCAGAGGGATCTGAGGAGGCTTCTTATTTAGTGTGTGTGTATGTGTCTGTGTGTGTAAG	1241
ARS-BFGL-BAC-12930-0_B_R_1511657768	ARS-BFGL-BAC-12930	BOT	[T/G]	0049737306	TCACAGTCCTTCTGCTCCTCCTGATAATTTGAGTCTAGCTGGGGGATTAG			3	1	120407429	diploid	Bos taurus	UM3	0	TOP	ACATGCCTATGGAATGGTATAAGGATTCAACACATTAGAGACAATTCTGGCTTTAAGACT[A/C]CTAATCCCCCAGCTAGACTCAAATTATCAGGAGGAGCAGAAGGACTGTGATTTTATTCAC	ACATGCCTATGGAATGGTATAAGGATTCAACACATTAGAGACAATTCTGGCTTTAAGACT[A/C]CTAATCCCCCAGCTAGACTCAAATTATCAGGAGGAGCAGAAGGACTGTGATTTTATTCAC	1241
ARS-BFGL-BAC-12931_dup-0_B_R_2328966640	ARS-BFGL-BAC-12931	BOT	[T/C]	0041745306	GACACTGCCAACTTCAACTAAAAGCTACAGCACTGTAGATAAAGTGGATA			3	1	1288510	diploid	Bos taurus	UM3	0	TOP	TAGCACTAGTGTGGATGGAAGATTTACAGGAGAAGGGAGAGAACACTGGCAGGCACTAAC[A/G]TATCCACTTTATCTACAGTGCTGTAGCTTTTAGTTGAAGTTGGCAGTGTCCGCCTTCAGA	TAGCACTAGTGTGGATGGAAGATTTACAGGAGAAGGGAGAGAACACTGGCAGGCACTAAC[A/G]TATCCACTTTATCTACAGTGCTGTAGCTTTTAGTTGAAGTTGGCAGTGTCCGCCTTCAGA	1241
ARS-BFGL-BAC-12932_dup-0_B_R_2328966642	ARS-BFGL-BAC-12932	BOT	[T/G]	0014673497	ACTAAACTTTGCATAAAACTGGGGGTCATGAAGCTCTGCTTGCCAGCCTT			3	1	120362635	diploid	Bos taurus	UM3	0	TOP	ATACAGGTGATTCTTTTTCAACCTTATCCATTGTACATGATCAACTTCTTTATAGCTTTT[A/C]AAGGCTGGCAAGCAGAGCTTCATGACCCCCAGTTTTATGCAAAGTTTAGTTCTGACTCTC	ATACAGGTGATTCTTTTTCAACCTTATCCATTGTACATGATCAACTTCTTTATAGCTTTT[A/C]AAGGCTGGCAAGCAGAGCTTCATGACCCCCAGTTTTATGCAAAGTTTAGTTCTGACTCTC	1241
ARS-BFGL-BAC-12958-0_T_F_1511657901	ARS-BFGL-BAC-12958	TOP	[A/G]	0032643412	TAGCAACTGAACAGCAACAACTATATTGTTGGAGGTATATTCGCCTAATT			3	11	36247317	diploid	Bos taurus	UM3	0	TOP	AGACACTACTTAGCAACTGAACAGCAACAACTATATTGTTGGAGGTATATTCGCCTAATT[A/G]TATTTCTTGTTTGGTCATAGAAATATTTGTTTGAAGAAGCACTTTCAGTTTGATTATTAT	AGACACTACTTAGCAACTGAACAGCAACAACTATATTGTTGGAGGTATATTCGCCTAATT[A/G]TATTTCTTGTTTGGTCATAGAAATATTTGTTTGAAGAAGCACTTTCAGTTTGATTATTAT	1241
ARS-BFGL-BAC-12960-0_T_F_1511657883	ARS-BFGL-BAC-12960	TOP	[C/G]	0024659347	AGTCCAGGAGGTCCAACATGTGGTCAATAAGAATGAAGACGACAGCAGAC	0062635304	AGTCCAGGAGGTCCAACATGTGGTCAATAAGAATGAAGACGACAGCAGAG	3	1	147812230	diploid	Bos taurus	UM3	0	TOP	AGAAAGTTTTAAGTCCAGGAGGTCCAACATGTGGTCAATAAGAATGAAGACGACAGCAGA[C/G]AGGAAGCTCAGGGGAGACAACCCAGGGAGTAAGAGGCGTTCTCAGGTGGATGACACGCTC	AGAAAGTTTTAAGTCCAGGAGGTCCAACATGTGGTCAATAAGAATGAAGACGACAGCAGA[C/G]AGGAAGCTCAGGGGAGACAACCCAGGGAGTAAGAGGCGTTCTCAGGTGGATGACACGCTC	1241
ARS-BFGL-BAC-12976-0_T_R_1511662617	ARS-BFGL-BAC-12976	TOP	[C/G]	0060712344	AATGCCATGTTCTTTATTATCTGGATCACTATATTCTGTTGCTCAGTTTC	0039690381	AATGCCATGTTCTTTATTATCTGGATCACTATATTCTGTTGCTCAGTTTG	3	1	14762256	diploid	Bos taurus	UM3	0	BOT	CTGCACTTATTAAGTACTGAAATAAACATTCCTGAGTATATATCAAAATAGATAATAAGA[C/G]AAACTGAGCAACAGAATATAGTGATCCAGATAATAAAGAACATGGCATTTGATAGAACTA	TAGTTCTATCAAATGCCATGTTCTTTATTATCTGGATCACTATATTCTGTTGCTCAGTTT[C/G]TCTTATTATCTATTTTGATATATACTCAGGAATGTTTATTTCAGTACTTAATAAGTGCAG	1241
ARS-BFGL-BAC-12987-0_T_F_1511662511	ARS-BFGL-BAC-12987	TOP	[A/C]	0070694433	TGAATTCTCCCACATCTTCCAGAAAGGGTAGGGGTGCTGATGCTGGAGTC			3	11	37016893	diploid	Bos taurus	UM3	0	TOP	CCTCCTTAACTGAATTCTCCCACATCTTCCAGAAAGGGTAGGGGTGCTGATGCTGGAGTC[A/C]GGGGCCTTTCGCACAATGACTGGCCACACCCCAGACAGCTGAAGGCCTCTGGTTTCCGAG	CCTCCTTAACTGAATTCTCCCACATCTTCCAGAAAGGGTAGGGGTGCTGATGCTGGAGTC[A/C]GGGGCCTTTCGCACAATGACTGGCCACACCCCAGACAGCTGAAGGCCTCTGGTTTCCGAG	1241
ARS-BFGL-BAC-12994_dup-0_T_F_2328966649	ARS-BFGL-BAC-12994	TOP	[A/G]	0058627410	TTGGAGAGGGATGAGTAGTAAAGAAAATAAAATAGGGGTCACAAGACAAT			3	11	41854251	diploid	Bos taurus	UM3	0	TOP	GGTTGTAAGCTTGGAGAGGGATGAGTAGTAAAGAAAATAAAATAGGGGTCACAAGACAAT[A/G]AGATTTAAGACATTAGCAAGCCCAACTAGTTCAATTTTCTTGCTACTTTTTTTTTTTTTA	GGTTGTAAGCTTGGAGAGGGATGAGTAGTAAAGAAAATAAAATAGGGGTCACAAGACAAT[A/G]AGATTTAAGACATTAGCAAGCCCAACTAGTTCAATTTTCTTGCTACTTTTTTTTTTTTTA	1241
ARS-BFGL-BAC-13008_dup-0_B_R_2328966652	ARS-BFGL-BAC-13008	BOT	[T/C]	0070606436	AGGATCAAAAGACATTGTGATTCAGTGGCTCTTAAATATCTTTAGGTTTC			3	1	15091381	diploid	Bos taurus	UM3	0	TOP	CCTGCATTGCAGGCGGATTCTTTACCAGCTGAGCTGTCTACTAGATCATGAAATCAAGCC[A/G]GAAACCTAAAGATATTTAAGAGCCACTGAATCACAATGTCTTTTGATCCTAAAAATAAAA	CCTGCATTGCAGGCGGATTCTTTACCAGCTGAGCTGTCTACTAGATCATGAAATCAAGCC[A/G]GAAACCTAAAGATATTTAAGAGCCACTGAATCACAATGTCTTTTGATCCTAAAAATAAAA	1241
ARS-BFGL-BAC-13009-0_B_R_1511657558	ARS-BFGL-BAC-13009	BOT	[T/C]	0063708458	TACCCCGTAGTCTCAGATACCCCATACCTGGTTCCCTTTGTCACCTTCTT			3	11	42480088	diploid	Bos taurus	UM3	0	TOP	AACAGAAGCGATTTAGCACATGCTATTGCTATTATCACTATTCAGGTTTCTTTGCAGGAA[A/G]AAGAAGGTGACAAAGGGAACCAGGTATGGGGTATCTGAGACTACGGGGTATCTGAGGCCT	AACAGAAGCGATTTAGCACATGCTATTGCTATTATCACTATTCAGGTTTCTTTGCAGGAA[A/G]AAGAAGGTGACAAAGGGAACCAGGTATGGGGTATCTGAGACTACGGGGTATCTGAGGCCT	1241
ARS-BFGL-BAC-1302-0_B_F_1511658240	ARS-BFGL-BAC-1302	BOT	[T/C]	0048790441	TATTGCCTAGGCAGACTTTATATAAGATGGACTTTTCACTAAGTCTCCTT			3	14	27604507	diploid	Bos taurus	UM3	0	BOT	ATTGGGGCTTTATTGCCTAGGCAGACTTTATATAAGATGGACTTTTCACTAAGTCTCCTT[T/C]CCCAATATATTGTATCTTTGGGTAGTGTAGTCTTTCCGTGATGATCTGCTGATCAGAGTG	CACTCTGATCAGCAGATCATCACGGAAAGACTACACTACCCAAAGATACAATATATTGGG[A/G]AAGGAGACTTAGTGAAAAGTCCATCTTATATAAAGTCTGCCTAGGCAATAAAGCCCCAAT	1241
ARS-BFGL-BAC-13028_dup-0_B_F_2328966657	ARS-BFGL-BAC-13028	BOT	[T/C]	0034762336	TAAATTTGCTGCAAAAAGGATCGAATACAAAGGGAGAGCGTGAGGCTGGA			3	1	153326272	diploid	Bos taurus	UM3	0	BOT	CAAAGACAGCTAAATTTGCTGCAAAAAGGATCGAATACAAAGGGAGAGCGTGAGGCTGGA[T/C]GAGAGAAAGCAGTGCAGGCAAGGTAAACTCAGCCGTGTGTCCCAGGCCTGAGAGAATGTC	GACATTCTCTCAGGCCTGGGACACACGGCTGAGTTTACCTTGCCTGCACTGCTTTCTCTC[A/G]TCCAGCCTCACGCTCTCCCTTTGTATTCGATCCTTTTTGCAGCAAATTTAGCTGTCTTTG	1241
ARS-BFGL-BAC-13031_dup-0_T_F_2328966659	ARS-BFGL-BAC-13031	TOP	[C/G]	0070646448	TTTATAAACAATAATTATAGTAAAATTTTTTCTCTCTCTCGCTGAAGGAC	0022800488	TTTATAAACAATAATTATAGTAAAATTTTTTCTCTCTCTCGCTGAAGGAG	3	11	54490686	diploid	Bos taurus	UM3	0	TOP	GGCCCTCATGGTTTATAAACAATAATTATAGTAAAATTTTTTCTCTCTCTCGCTGAAGGA[C/G]CACATTTTGCATTTAATATTGAGAAATCATTTAAATGATTTTTCTATTAAAAATTAACAC	GGCCCTCATGGTTTATAAACAATAATTATAGTAAAATTTTTTCTCTCTCTCGCTGAAGGA[C/G]CACATTTTGCATTTAATATTGAGAAATCATTTAAATGATTTTTCTATTAAAAATTAACAC	1241
ARS-BFGL-BAC-13039-0_T_F_1511658451	ARS-BFGL-BAC-13039	TOP	[A/G]	0050772459	GGGTTCTGTAAATCATTCAGGCTAGATCAGATTGTCATTCTACAAAAAGT			3	11	61700872	diploid	Bos taurus	UM3	0	TOP	CCAATAAATGGGGTTCTGTAAATCATTCAGGCTAGATCAGATTGTCATTCTACAAAAAGT[A/G]GTCTTACTGAAATCTTTGTATATTTTCATAAAGGATAAAAAGAAAAGACTAGCTTTCTTA	CCAATAAATGGGGTTCTGTAAATCATTCAGGCTAGATCAGATTGTCATTCTACAAAAAGT[A/G]GTCTTACTGAAATCTTTGTATATTTTCATAAAGGATAAAAAGAAAAGACTAGCTTTCTTA	1241
ARS-BFGL-BAC-13049-0_T_R_1511658395	ARS-BFGL-BAC-13049	TOP	[A/G]	0059602508	GTAGCACCCACAGTGATCCAGGTATCAACACCATGACAGCAAACCAGATG			3	11	64019136	diploid	Bos taurus	UM3	0	BOT	CAGTTCTGCTCTGCACTGTCAGCTCTGCTTTCAGGACTTGCTCACTGGTTTTACCCTTTG[T/C]CATCTGGTTTGCTGTCATGGTGTTGATACCTGGATCACTGTGGGTGCTACAAGAGTGCAG	CTGCACTCTTGTAGCACCCACAGTGATCCAGGTATCAACACCATGACAGCAAACCAGATG[A/G]CAAAGGGTAAAACCAGTGAGCAAGTCCTGAAAGCAGAGCTGACAGTGCAGAGCAGAACTG	1241
ARS-BFGL-BAC-13059-0_T_F_1511662885	ARS-BFGL-BAC-13059	TOP	[A/C]	0058724450	GTTGGAGCCACGCAAGGATGACTCTAAGCCACAGTCGTCACCACTCCCTG			3	1	1760113	diploid	Bos taurus	UM3	0	TOP	GGCCCAGAGAGTTGGAGCCACGCAAGGATGACTCTAAGCCACAGTCGTCACCACTCCCTG[A/C]TGTCTACCCCAGCTCCTCACCTGGTCTTCGAGGTCTTTCGGCTTCCACCCACACTCTAAA	GGCCCAGAGAGTTGGAGCCACGCAAGGATGACTCTAAGCCACAGTCGTCACCACTCCCTG[A/C]TGTCTACCCCAGCTCCTCACCTGGTCTTCGAGGTCTTTCGGCTTCCACCCACACTCTAAA	1241
ARS-BFGL-BAC-13086-0_T_R_1511657643	ARS-BFGL-BAC-13086	TOP	[C/G]	0030732317	ATTGCTACTGGTTTCCGTTCCCTGGAGTTTGTCTCACATGGAAGAAGATC	0058709334	ATTGCTACTGGTTTCCGTTCCCTGGAGTTTGTCTCACATGGAAGAAGATG	3	1	25289457	diploid	Bos taurus	UM3	0	BOT	AAGTCATGGATCTAAGAAATGAACATATCAGTAAGGGAACTAGCCCTGGAGGAACAACAC[C/G]ATCTTCTTCCATGTGAGACAAACTCCAGGGAACGGAAACCAGTAGCAATCTATAGTCACT	AGTGACTATAGATTGCTACTGGTTTCCGTTCCCTGGAGTTTGTCTCACATGGAAGAAGAT[C/G]GTGTTGTTCCTCCAGGGCTAGTTCCCTTACTGATATGTTCATTTCTTAGATCCATGACTT	1241
ARS-BFGL-BAC-13093_dup-0_T_F_2328966667	ARS-BFGL-BAC-13093	TOP	[A/G]	0057749357	TCACACCACAGGTTTTCCCAAAACCCACTAGCCCCACACTCACTTCTGTA			3	12	85680377	diploid	Bos taurus	UM3	0	TOP	CTTGTATCTATCACACCACAGGTTTTCCCAAAACCCACTAGCCCCACACTCACTTCTGTA[A/G]ATGTGAAGTCAGTTTCCCACCAACCGGCAGACCTGCTTCAGGTCAGCCTTATGAATGGAC	CTTGTATCTATCACACCACAGGTTTTCCCAAAACCCACTAGCCCCACACTCACTTCTGTA[A/G]ATGTGAAGTCAGTTTCCCACCAACCGGCAGACCTGCTTCAGGTCAGCCTTATGAATGGAC	1241
ARS-BFGL-BAC-13110-0_B_F_1511663028	ARS-BFGL-BAC-13110	BOT	[T/C]	0029625407	AACAAAAAACCTTCTGTTTCTGGTATGTTTGCCCCATCTCTCTAGCTGGC			3	13	15923779	diploid	Bos taurus	UM3	0	BOT	TCCGTCAACGAACAAAAAACCTTCTGTTTCTGGTATGTTTGCCCCATCTCTCTAGCTGGC[T/C]GGGGTTTTGCGGAGATCTCTGGTGGCTCAGACAATAAAGAACCCACCTGCCAATGCAGGA	TCCTGCATTGGCAGGTGGGTTCTTTATTGTCTGAGCCACCAGAGATCTCCGCAAAACCCC[A/G]GCCAGCTAGAGAGATGGGGCAAACATACCAGAAACAGAAGGTTTTTTGTTCGTTGACGGA	1241
ARS-BFGL-BAC-13111-0_T_R_1511657609	ARS-BFGL-BAC-13111	TOP	[A/C]	0049726344	CACGCAAGGGGTATAACTTGTCTTTTTACTATGTGTGAACTGGAAGTTTA			3	13	16806019	diploid	Bos taurus	UM3	0	BOT	AAGCAATTATCCTCTGATAAAAAATATTTGTTATTCTACATTAAACTAATACTCATCCTT[T/G]TAAACTTCCAGTTCACACATAGTAAAAAGACAAGTTATACCCCTTGCGTGTGATTGTTGC	GCAACAATCACACGCAAGGGGTATAACTTGTCTTTTTACTATGTGTGAACTGGAAGTTTA[A/C]AAGGATGAGTATTAGTTTAATGTAGAATAACAAATATTTTTTATCAGAGGATAATTGCTT	1241
ARS-BFGL-BAC-13113-0_T_R_1511658175	ARS-BFGL-BAC-13113	TOP	[A/G]	0012796405	CCATTTCATTCTGTTCATACCTGTGCAAGTGTAAGGGGGAAGGGGTGGGG			3	13	17184475	diploid	Bos taurus	UM3	0	BOT	ATCTCAAGTTATAAGCTATGTTTATTATGAAGAGTTCCTGTAAGAACCTATTCAGGGCTT[T/C]CCCCACCCCTTCCCCCTTACACTTGCACAGGTATGAACAGAATGAAATGGGTTAGTGGTG	CACCACTAACCCATTTCATTCTGTTCATACCTGTGCAAGTGTAAGGGGGAAGGGGTGGGG[A/G]AAGCCCTGAATAGGTTCTTACAGGAACTCTTCATAATAAACATAGCTTATAACTTGAGAT	1241
ARS-BFGL-BAC-13190_dup-0_T_F_2328966675	ARS-BFGL-BAC-13190	TOP	[A/G]	0022770490	AAGCTTCCAATTATCAGTTTCTGTGTTCTAGGACTAGAGGCTGCAGATCA			3	13	59329731	diploid	Bos taurus	UM3	0	TOP	TAAGATGAGGAAGCTTCCAATTATCAGTTTCTGTGTTCTAGGACTAGAGGCTGCAGATCA[A/G]ATCTGCAGAGACAAAGACCAAAGGAGTGATGGATCGGAAGAGAGTGAAGAAGATCTAAGA	TAAGATGAGGAAGCTTCCAATTATCAGTTTCTGTGTTCTAGGACTAGAGGCTGCAGATCA[A/G]ATCTGCAGAGACAAAGACCAAAGGAGTGATGGATCGGAAGAGAGTGAAGAAGATCTAAGA	1241
ARS-BFGL-BAC-13195-0_B_F_1511657748	ARS-BFGL-BAC-13195	BOT	[T/C]	0038722467	CAGACATGTCTTAGTGACTAAAACAACAACTACACCACCTACACTTCCTT			3	1	39754319	diploid	Bos taurus	UM3	0	BOT	ACAGAAGGGTCAGACATGTCTTAGTGACTAAAACAACAACTACACCACCTACACTTCCTT[T/C]ATGTACTCAATACCCCCATGATAATTCTCTCACCAATCACCTACACTTCCTTTATGTACT	AGTACATAAAGGAAGTGTAGGTGATTGGTGAGAGAATTATCATGGGGGTATTGAGTACAT[A/G]AAGGAAGTGTAGGTGGTGTAGTTGTTGTTTTAGTCACTAAGACATGTCTGACCCTTCTGT	1241
ARS-BFGL-BAC-13199_dup-0_B_R_2328966680	ARS-BFGL-BAC-13199	BOT	[T/C]	0052720360	AAGCTCTCAAGCTTGGCTCTACACCTGTGTATTTATCACGTCAAACACCC			3	13	59963672	diploid	Bos taurus	UM3	0	TOP	TCTTTCTGGCTTTTCCAATCAATCCAGCTAAAAGTCGGTTGCAAGGTGACATGTGCATGT[A/G]GGGTGTTTGACGTGATAAATACACAGGTGTAGAGCCAAGCTTGAGAGCTTCGGCTGTTCA	TCTTTCTGGCTTTTCCAATCAATCCAGCTAAAAGTCGGTTGCAAGGTGACATGTGCATGT[A/G]GGGTGTTTGACGTGATAAATACACAGGTGTAGAGCCAAGCTTGAGAGCTTCGGCTGTTCA	1241
ARS-BFGL-BAC-13203_dup-0_B_R_2328966682	ARS-BFGL-BAC-13203	BOT	[T/A]	0030653320	CCGCTCTTGAATCACACTTCTGTCTTATTGAAAGCGTTGAGCGCATCGCT	0056772322	CCGCTCTTGAATCACACTTCTGTCTTATTGAAAGCGTTGAGCGCATCGCA	3	13	6567143	diploid	Bos taurus	UM3	0	TOP	AGAAAGGGGTGCAGAAGAGAGCATGTTCCGTAATTCTGCCGAGTCCCTGCGGAGATAGGC[A/T]GCGATGCGCTCAACGCTTTCAATAAGACAGAAGTGTGATTCAAGAGCGGGGTAGTGGCGC	AGAAAGGGGTGCAGAAGAGAGCATGTTCCGTAATTCTGCCGAGTCCCTGCGGAGATAGGC[A/T]GCGATGCGCTCAACGCTTTCAATAAGACAGAAGTGTGATTCAAGAGCGGGGTAGTGGCGC	1241
ARS-BFGL-BAC-13205-0_B_R_1511658306	ARS-BFGL-BAC-13205	BOT	[T/C]	0013789383	TTTTCAGGTGGCACCCGAAAATGCTGGAATTTTCATGGCAAGTGCCGCCA			3	0	0	diploid	Bos taurus	UM3	0	TOP	CACACAGCACAGTTTATTATTTGTGCAGTAAACATAGACCTTTTCCTTCTTGAAGCATTT[A/G]TGGCGGCACTTGCCATGAAAATTCCAGCATTTTCGGGTGCCACCTGAAAAGAAAGAACAG	CACACAGCACAGTTTATTATTTGTGCAGTAAACATAGACCTTTTCCTTCTTGAAGCATTT[A/G]TGGCGGCACTTGCCATGAAAATTCCAGCATTTTCGGGTGCCACCTGAAAAGAAAGAACAG	1241
ARS-BFGL-BAC-13210_dup-0_B_F_2253186391	ARS-BFGL-BAC-13210	BOT	[T/C]	0047740372	CTGGATAGATCTTTATGGAACTTATGGAACTTGGGGTCCTCAGAGATACC			3	13	67810247	diploid	Bos taurus	UM3	0	BOT	AGCATGTAGCCTGGATAGATCTTTATGGAACTTATGGAACTTGGGGTCCTCAGAGATACC[T/C]GTTGATCAATGTGTTTAGAAGCCAAGAATAATAATTCAGTATCTATAATGCATGTGCTCA	TGAGCACATGCATTATAGATACTGAATTATTATTCTTGGCTTCTAAACACATTGATCAAC[A/G]GGTATCTCTGAGGACCCCAAGTTCCATAAGTTCCATAAAGATCTATCCAGGCTACATGCT	1241
ARS-BFGL-BAC-13216-0_B_F_1511657800	ARS-BFGL-BAC-13216	BOT	[T/C]	0068726477	AAGGATCTGGCATTTTCAAAATGCTGCTTTCAGAGCTTTCCTAGTTTATC			3	1	40258896	diploid	Bos taurus	UM3	0	BOT	ACCCTTCATCAAGGATCTGGCATTTTCAAAATGCTGCTTTCAGAGCTTTCCTAGTTTATC[T/C]TTTTCATTATTGCCATAGATCTAAAATAAGCTGTACTCTCCCATGTGAGAAATCTGAGCT	AGCTCAGATTTCTCACATGGGAGAGTACAGCTTATTTTAGATCTATGGCAATAATGAAAA[A/G]GATAAACTAGGAAAGCTCTGAAAGCAGCATTTTGAAAATGCCAGATCCTTGATGAAGGGT	1241
ARS-BFGL-BAC-13286_dup-0_T_F_2328966690	ARS-BFGL-BAC-13286	TOP	[A/C]	0021787396	AAACAGGTCTCTCCATCTCAGAACTCCTGGAACAGACATCACCCTGAGGG			3	14	11573817	diploid	Bos taurus	UM3	0	TOP	CAACACAGCAAAACAGGTCTCTCCATCTCAGAACTCCTGGAACAGACATCACCCTGAGGG[A/C]AGACAAGCAGGAAGAGGGCTGTCGAACTGCAGCAGGTACCACCTAACTGTGCTGTCTGGG	CAACACAGCAAAACAGGTCTCTCCATCTCAGAACTCCTGGAACAGACATCACCCTGAGGG[A/C]AGACAAGCAGGAAGAGGGCTGTCGAACTGCAGCAGGTACCACCTAACTGTGCTGTCTGGG	1241
ARS-BFGL-BAC-13494-0_B_F_1511657972	ARS-BFGL-BAC-13494	BOT	[T/C]	0045736379	GTAAGTTTCACATTCAGTTAATTCCAGTTTACATGCTAAATAAACTCCGT			3	14	23529165	diploid	Bos taurus	UM3	0	BOT	AGCTCTTGAAGTAAGTTTCACATTCAGTTAATTCCAGTTTACATGCTAAATAAACTCCGT[T/C]ATTCCACATACTCATGGACATATTTTTGTCCTTTAAGTTTTTAGATAGTCCATGGTTTTA	TAAAACCATGGACTATCTAAAAACTTAAAGGACAAAAATATGTCCATGAGTATGTGGAAT[A/G]ACGGAGTTTATTTAGCATGTAAACTGGAATTAACTGAATGTGAAACTTACTTCAAGAGCT	1241
ARS-BFGL-BAC-13509-0_B_F_1511658186	ARS-BFGL-BAC-13509	BOT	[T/G]	0072807322	TTTTTCCCCCAGTGATAGCAAATGGCCCACAAATGAATACTGCTTAAAAT			3	10	45034945	diploid	Bos taurus	UM3	0	BOT	ATCTTTTTTTTTTTTCCCCCAGTGATAGCAAATGGCCCACAAATGAATACTGCTTAAAAT[T/G]CATTCATTGACTGAAGGAGTGCTCAAACACTTCTAATATAGAATAGTTTACATTATAAAA	TTTTATAATGTAAACTATTCTATATTAGAAGTGTTTGAGCACTCCTTCAGTCAATGAATG[A/C]ATTTTAAGCAGTATTCATTTGTGGGCCATTTGCTATCACTGGGGGAAAAAAAAAAAAGAT	1241
ARS-BFGL-BAC-13522_dup-0_B_F_2328966696	ARS-BFGL-BAC-13522	BOT	[T/C]	0059693392	TTTTCTTAATTCCCACGAAGAGATTGTAAAGGTTAGCAGCACCCTCTCAC			3	10	46312239	diploid	Bos taurus	UM3	0	BOT	AAAGGACAACTTTTCTTAATTCCCACGAAGAGATTGTAAAGGTTAGCAGCACCCTCTCAC[T/C]CCTTGCCTCCCCACCCCAAATACATCAATCTAATCACTTGCAACAATACTACATCACCAA	TTGGTGATGTAGTATTGTTGCAAGTGATTAGATTGATGTATTTGGGGTGGGGAGGCAAGG[A/G]GTGAGAGGGTGCTGCTAACCTTTACAATCTCTTCGTGGGAATTAAGAAAAGTTGTCCTTT	1241
ARS-BFGL-BAC-13545-0_B_R_1511657564	ARS-BFGL-BAC-13545	BOT	[T/C]	0069731316	AAAGTGAAGCTCTTATCTATCTGTATGTAACAAACACTTCTCATCTATGA			3	10	13436362	diploid	Bos taurus	UM3	0	TOP	AACATATCAGGTATTTAAATGTCTCCATGGTCAGAGGCCCTGCAAACAAGTCTAGAGACA[A/G]TCATAGATGAGAAGTGTTTGTTACATACAGATAGATAAGAGCTTCACTTTTCTCATACCT	AACATATCAGGTATTTAAATGTCTCCATGGTCAGAGGCCCTGCAAACAAGTCTAGAGACA[A/G]TCATAGATGAGAAGTGTTTGTTACATACAGATAGATAAGAGCTTCACTTTTCTCATACCT	1241
ARS-BFGL-BAC-13546_dup-0_T_F_2328966699	ARS-BFGL-BAC-13546	TOP	[A/G]	0045800335	AGAAAATCCAGTATTTTTAAATCAGGAGGACCTCTATGAGGATGAATTAT			3	10	14173020	diploid	Bos taurus	UM3	0	TOP	GAGTAAACTAAGAAAATCCAGTATTTTTAAATCAGGAGGACCTCTATGAGGATGAATTAT[A/G]TTGTTCTGTGAAGTCCTACTGTTAGATAATACAGATTATATATAATAGAGATACATGAGA	GAGTAAACTAAGAAAATCCAGTATTTTTAAATCAGGAGGACCTCTATGAGGATGAATTAT[A/G]TTGTTCTGTGAAGTCCTACTGTTAGATAATACAGATTATATATAATAGAGATACATGAGA	1241
ARS-BFGL-BAC-13551_dup-0_B_R_2328966702	ARS-BFGL-BAC-13551	BOT	[T/C]	0071744314	CTGAAACAGACCCAGCCTTGGTGAAGTGAACTTTACAAAGAGCACTATTC			3	1	130084788	diploid	Bos taurus	UM3	0	TOP	AAAATCACTTAATTTATTTTTGCTGGTAAGTGTCCTTTTGCCTTAGGAATTTCTCAGGCT[A/G]GAATAGTGCTCTTTGTAAAGTTCACTTCACCAAGGCTGGGTCTGTTTCAGCCCTGATCCC	AAAATCACTTAATTTATTTTTGCTGGTAAGTGTCCTTTTGCCTTAGGAATTTCTCAGGCT[A/G]GAATAGTGCTCTTTGTAAAGTTCACTTCACCAAGGCTGGGTCTGTTTCAGCCCTGATCCC	1241
ARS-BFGL-BAC-13568-0_B_F_1511662582	ARS-BFGL-BAC-13568	BOT	[T/C]	0020645328	TGATCCTATTTATAAATGTGTTATATGCACATATGTGTGTAGGTAAAATA			3	11	11994246	diploid	Bos taurus	UM3	0	BOT	CTATGATATATGATCCTATTTATAAATGTGTTATATGCACATATGTGTGTAGGTAAAATA[T/C]CTGTTTAGAATAGCTCCCTGGTACCTCAGACGGTAAAGAATCTGCCTGTAATGCGGGAGA	TCTCCCGCATTACAGGCAGATTCTTTACCGTCTGAGGTACCAGGGAGCTATTCTAAACAG[A/G]TATTTTACCTACACACATATGTGCATATAACACATTTATAAATAGGATCATATATCATAG	1241
ARS-BFGL-BAC-13575-0_B_F_1511658290	ARS-BFGL-BAC-13575	BOT	[T/C]	0069767344	GGTATGGGCAAATATACCAATATAGCCCTTTTGGAAGGGCTACATTCCTT			3	1	11767093	diploid	Bos taurus	UM3	0	BOT	CAAGCCTTTTGGTATGGGCAAATATACCAATATAGCCCTTTTGGAAGGGCTACATTCCTT[T/C]AGTAAAGAGCATTTCTTTTTAAAATGGACACAAACTTTATTTCAATACAAACATTTTGAA	TTCAAAATGTTTGTATTGAAATAAAGTTTGTGTCCATTTTAAAAAGAAATGCTCTTTACT[A/G]AAGGAATGTAGCCCTTCCAAAAGGGCTATATTGGTATATTTGCCCATACCAAAAGGCTTG	1241
ARS-BFGL-BAC-13578_dup-0_B_F_2253192118	ARS-BFGL-BAC-13578	BOT	[T/C]	0059620392	TTTGAGGAATAATATAAAACTGTACCTTATAGTCCAGAGTTCTCACATAG			3	1	120752725	diploid	Bos taurus	UM3	0	BOT	AGCAGCTCAGTTTGAGGAATAATATAAAACTGTACCTTATAGTCCAGAGTTCTCACATAG[T/C]ATATTATTTCTAGTTCATTTCATGACAGAGTAAAGGCATTAAAAACCAATCATCATTACT	AGTAATGATGATTGGTTTTTAATGCCTTTACTCTGTCATGAAATGAACTAGAAATAATAT[A/G]CTATGTGAGAACTCTGGACTATAAGGTACAGTTTTATATTATTCCTCAAACTGAGCTGCT	1241
ARS-BFGL-BAC-13595_dup-0_T_F_2328966707	ARS-BFGL-BAC-13595	TOP	[A/G]	0068719405	GATCTTAGAGTACCTGAATGTGGTAGGAAGGGCAGGTATTACGTATCGTC			3	1	149335782	diploid	Bos taurus	UM3	0	TOP	CTCTCATTTGGATCTTAGAGTACCTGAATGTGGTAGGAAGGGCAGGTATTACGTATCGTC[A/G]CTGCCATTTTTGTAGATAAGAAGACTAAGAGTAGAGATAAGATACATCATGGGCCCAATA	CTCTCATTTGGATCTTAGAGTACCTGAATGTGGTAGGAAGGGCAGGTATTACGTATCGTC[A/G]CTGCCATTTTTGTAGATAAGAAGACTAAGAGTAGAGATAAGATACATCATGGGCCCAATA	1241
ARS-BFGL-BAC-13600_dup-0_B_R_2253181623	ARS-BFGL-BAC-13600	BOT	[T/C]	0048782306	GCAGACCGCCTCCTAGCAGGGACCCAGGACAGCGAGATATTTGAAGTAAT			3	11	37436464	diploid	Bos taurus	UM3	0	TOP	CCAGAGCTCCCCCTCACAGTGACCCTGCAGGATCAGCATCGGTTTGTCCCGTTCTCGCAC[A/G]ATTACTTCAAATATCTCGCTGTCCTGGGTCCCTGCTAGGAGGCGGTCTGCTTTCCAGCAC	CCAGAGCTCCCCCTCACAGTGACCCTGCAGGATCAGCATCGGTTTGTCCCGTTCTCGCAC[A/G]ATTACTTCAAATATCTCGCTGTCCTGGGTCCCTGCTAGGAGGCGGTCTGCTTTCCAGCAC	1241
ARS-BFGL-BAC-13623_dup-0_B_R_2328966711	ARS-BFGL-BAC-13623	BOT	[T/G]	0026724478	AATGCTTTGAGGATTGGCTTGGGGGACAGTGTCTGGCAGGGAGTGACTGA			3	1	148628197	diploid	Bos taurus	UM3	0	TOP	TCTGCTGTCGTCACTCTAATCTCAGGCTTCCCCCCTTCAGTGACTCTGATGGCCTCCCCT[A/C]TCAGTCACTCCCTGCCAGACACTGTCCCCCAAGCCAATCCTCAAAGCATTTCTGGATTCA	TCTGCTGTCGTCACTCTAATCTCAGGCTTCCCCCCTTCAGTGACTCTGATGGCCTCCCCT[A/C]TCAGTCACTCCCTGCCAGACACTGTCCCCCAAGCCAATCCTCAAAGCATTTCTGGATTCA	1241
ARS-BFGL-BAC-13639-0_B_R_1511664814	ARS-BFGL-BAC-13639	BOT	[T/C]	0040702435	CCTTTTCCTGGGATCCTACTGGAAAAGCAATTTAAAAAGTGTCTGGGTAG			3	11	42977132	diploid	Bos taurus	UM3	0	TOP	GATTTCAAACATTCTACAGGAAACACACTGACACACATGCATACTCTGCCCAGGCCCCAC[A/G]CTACCCAGACACTTTTTAAATTGCTTTTCCAGTAGGATCCCAGGAAAAGGTTCTATTTAA	GATTTCAAACATTCTACAGGAAACACACTGACACACATGCATACTCTGCCCAGGCCCCAC[A/G]CTACCCAGACACTTTTTAAATTGCTTTTCCAGTAGGATCCCAGGAAAAGGTTCTATTTAA	1241
ARS-BFGL-BAC-13660-0_B_F_1511663306	ARS-BFGL-BAC-13660	BOT	[T/C]	0019790336	TTTACTAGATCCTATGAAGCAAGCATGTGGTTCTAGAGAAAGCAGTGGAT			3	11	39552876	diploid	Bos taurus	UM3	0	BOT	AAGAGATCGTTTTACTAGATCCTATGAAGCAAGCATGTGGTTCTAGAGAAAGCAGTGGAT[T/C]GAATTTCAGCAAGAAGAATTTAGAGTAAATATAATATTTTATAATGGATAATATTTCAAA	TTTGAAATATTATCCATTATAAAATATTATATTTACTCTAAATTCTTCTTGCTGAAATTC[A/G]ATCCACTGCTTTCTCTAGAACCACATGCTTGCTTCATAGGATCTAGTAAAACGATCTCTT	1241
ARS-BFGL-BAC-13663-0_T_R_1511663149	ARS-BFGL-BAC-13663	TOP	[A/G]	0057794406	TGAAAAGCAGAGGAGGAAATCCAAAACAAAGCATGACATTTTTACTGTCT			3	11	39664222	diploid	Bos taurus	UM3	0	BOT	AAACAAGAAAATATTAATTTCCTTTATGGTTGTTTTTAGCTGTATAGAAGTTTTAAAATA[T/C]AGACAGTAAAAATGTCATGCTTTGTTTTGGATTTCCTCCTCTGCTTTTCATCTTAAAAAT	ATTTTTAAGATGAAAAGCAGAGGAGGAAATCCAAAACAAAGCATGACATTTTTACTGTCT[A/G]TATTTTAAAACTTCTATACAGCTAAAAACAACCATAAAGGAAATTAATATTTTCTTGTTT	1241
ARS-BFGL-BAC-13667_dup-0_B_F_2327661499	ARS-BFGL-BAC-13667	BOT	[T/C]	0012752495	AAACTCCTGGGATATATGAATGCAGATATGTGAGGCCAAATTGACAGCAG			3	11	40101129	diploid	Bos taurus	UM3	0	BOT	CTATTTGTTTAAACTCCTGGGATATATGAATGCAGATATGTGAGGCCAAATTGACAGCAG[T/C]GTATTTAAATCAGTGTTCCTGCCTTGACCCCTTTTAAAAACTATAAAGCCCTTCCTGCAG	CTGCAGGAAGGGCTTTATAGTTTTTAAAAGGGGTCAAGGCAGGAACACTGATTTAAATAC[A/G]CTGCTGTCAATTTGGCCTCACATATCTGCATTCATATATCCCAGGAGTTTAAACAAATAG	1241
ARS-BFGL-BAC-13716_dup-0_B_R_2328966719	ARS-BFGL-BAC-13716	BOT	[T/C]	0070724363	AAAGGAAAATTCCTTCCTTTCCAACACCCCATGAACTGTACATGCAAGGT			3	12	52060111	diploid	Bos taurus	UM3	0	TOP	CAAGGGGGAAGGTGGGAAATTTTTAAATAATGGGTAACACATGATAAGGACTATTCTAAA[A/G]ACCTTGCATGTACAGTTCATGGGGTGTTGGAAAGGAAGGAATTTTCCTTTACTTTCCCTG	CAAGGGGGAAGGTGGGAAATTTTTAAATAATGGGTAACACATGATAAGGACTATTCTAAA[A/G]ACCTTGCATGTACAGTTCATGGGGTGTTGGAAAGGAAGGAATTTTCCTTTACTTTCCCTG	1241
ARS-BFGL-BAC-13721_dup-0_T_R_2328966721	ARS-BFGL-BAC-13721	TOP	[A/G]	0032797490	CCAGAAAGTACTAGTTTGTACCCAATTCTACAGCTTCTGCCCAAAGACAT			3	12	53040643	diploid	Bos taurus	UM3	0	BOT	TGACTGGCTTTGTAATTCAGAATTTAAGAAGACCAATGTTTTTCTAAAATCTAAATACAA[T/C]ATGTCTTTGGGCAGAAGCTGTAGAATTGGGTACAAACTAGTACTTTCTGGTGTTTGGCCA	TGGCCAAACACCAGAAAGTACTAGTTTGTACCCAATTCTACAGCTTCTGCCCAAAGACAT[A/G]TTGTATTTAGATTTTAGAAAAACATTGGTCTTCTTAAATTCTGAATTACAAAGCCAGTCA	1241
ARS-BFGL-BAC-13724_dup-0_B_R_2328966723	ARS-BFGL-BAC-13724	BOT	[T/C]	0011746438	TTCATTCTAATGGTGCTTTTGATGATTGGGGTCATTTTAGGCCTTCAGCT			3	1	26223335	diploid	Bos taurus	UM3	0	TOP	AGCCGCCACGGCTCTCTCTGGTCCTCAATTGGACATAGCTAATCCCCGTGGCCTTTGGGG[A/G]AGCTGAAGGCCTAAAATGACCCCAATCATCAAAAGCACCATTAGAATGAAGAGCACAAAA	AGCCGCCACGGCTCTCTCTGGTCCTCAATTGGACATAGCTAATCCCCGTGGCCTTTGGGG[A/G]AGCTGAAGGCCTAAAATGACCCCAATCATCAAAAGCACCATTAGAATGAAGAGCACAAAA	1241
ARS-BFGL-BAC-13734_dup-0_B_R_2328966725	ARS-BFGL-BAC-13734	BOT	[T/G]	0057685463	AAAAAACAAATGGGATTACATAAAATTGCACTACTCAAGCATAACGCACT			3	12	55163810	diploid	Bos taurus	UM3	0	TOP	CAGATTCTTTATCGTCTGAGCCACCAGGGAAGCACCAAATATATAGTCACTCAGTTGTGA[A/C]AGTGCGTTATGCTTGAGTAGTGCAATTTTATGTAATCCCATTTGTTTTTTGCTCACATTC	CAGATTCTTTATCGTCTGAGCCACCAGGGAAGCACCAAATATATAGTCACTCAGTTGTGA[A/C]AGTGCGTTATGCTTGAGTAGTGCAATTTTATGTAATCCCATTTGTTTTTTGCTCACATTC	1241
ARS-BFGL-BAC-13744-0_T_F_1511663829	ARS-BFGL-BAC-13744	TOP	[A/G]	0026607346	GGTTAAAAACAAGAAATAGCAGAACAGAATAGCACTAATGGCCCTGGCTC			3	1	26644526	diploid	Bos taurus	UM3	0	TOP	AGCTGAAAATGGTTAAAAACAAGAAATAGCAGAACAGAATAGCACTAATGGCCCTGGCTC[A/G]CCCTCCCTGCCTCTTTAAAGTATACCACCATTTTCCATGCTGTGTCTCTACCTCTGAAAA	AGCTGAAAATGGTTAAAAACAAGAAATAGCAGAACAGAATAGCACTAATGGCCCTGGCTC[A/G]CCCTCCCTGCCTCTTTAAAGTATACCACCATTTTCCATGCTGTGTCTCTACCTCTGAAAA	1241
ARS-BFGL-BAC-13745-0_T_R_1511663123	ARS-BFGL-BAC-13745	TOP	[A/G]	0066655465	GGAGACAACCATTTGAACATGGTTAAGTGGATTTTAAAAGAAGCGAGAGG			3	12	57707362	diploid	Bos taurus	UM3	0	BOT	AAAACTCATCTTTTGGCTCTTGAATGTTAAACCCTGCTTATACTTTTGATCTCTTTTTAT[T/C]CCTCTCGCTTCTTTTAAAATCCACTTAACCATGTTCAAATGGTTGTCTCCCTCACACCCC	GGGGTGTGAGGGAGACAACCATTTGAACATGGTTAAGTGGATTTTAAAAGAAGCGAGAGG[A/G]ATAAAAAGAGATCAAAAGTATAAGCAGGGTTTAACATTCAAGAGCCAAAAGATGAGTTTT	1241
ARS-BFGL-BAC-13788-0_T_R_1511664407	ARS-BFGL-BAC-13788	TOP	[A/C]	0043749361	AAAAGGAGCTGAGCGTTAGCTGTTGGTGTAGGTCTCTGAAAACAATATCA			3	12	69512332	diploid	Bos taurus	UM3	0	BOT	CATGGAGCTCTCTCTGGGAAACTTCTAACCTTATCTGGAGCTCCCAGGATTTTACTGCAC[T/G]TGATATTGTTTTCAGAGACCTACACCAACAGCTAACGCTCAGCTCCTTTTCCAGAGTTAA	TTAACTCTGGAAAAGGAGCTGAGCGTTAGCTGTTGGTGTAGGTCTCTGAAAACAATATCA[A/C]GTGCAGTAAAATCCTGGGAGCTCCAGATAAGGTTAGAAGTTTCCCAGAGAGAGCTCCATG	1241
ARS-BFGL-BAC-13827_dup-0_B_F_2328966732	ARS-BFGL-BAC-13827	BOT	[T/C]	0029671364	TGCTTTGTGTGGGATGGGGTCACAGGTCACAGCCAGTCTTTTATCACTTA			3	13	33501056	diploid	Bos taurus	UM3	0	BOT	GCTTCTAGTTTGCTTTGTGTGGGATGGGGTCACAGGTCACAGCCAGTCTTTTATCACTTA[T/C]AACAATAAAGATGGTCTTCTTTCTTAAACTTTAAATGCAGGAAGCTTAGATTGTTTTCTA	TAGAAAACAATCTAAGCTTCCTGCATTTAAAGTTTAAGAAAGAAGACCATCTTTATTGTT[A/G]TAAGTGATAAAAGACTGGCTGTGACCTGTGACCCCATCCCACACAAAGCAAACTAGAAGC	1241
ARS-BFGL-BAC-13828-0_T_R_1511663909	ARS-BFGL-BAC-13828	TOP	[A/G]	0046796355	TGCAGCTCCTGGGTAAGTAGGCTAATGAGGTCTGAGCTTCCTGACTTGGG			3	13	32531513	diploid	Bos taurus	UM3	0	BOT	AGGTGTGGAAGGAATCCCTTAATACTCTCCCCCAAAGGAGGGGGTATCATAGACCCCAGG[T/C]CCCAAGTCAGGAAGCTCAGACCTCATTAGCCTACTTACCCAGGAGCTGCACGGCTACCGG	CCGGTAGCCGTGCAGCTCCTGGGTAAGTAGGCTAATGAGGTCTGAGCTTCCTGACTTGGG[A/G]CCTGGGGTCTATGATACCCCCTCCTTTGGGGGAGAGTATTAAGGGATTCCTTCCACACCT	1241
ARS-BFGL-BAC-14014_dup-0_B_F_2328966734	ARS-BFGL-BAC-14014	BOT	[T/C]	0043779367	AACTTTCATCAAGAAGCCTTTTCACACTGGGCATCATGCTGGGAGTATCC			3	14	17587065	diploid	Bos taurus	UM3	0	BOT	AGGAGAAATCAACTTTCATCAAGAAGCCTTTTCACACTGGGCATCATGCTGGGAGTATCC[T/C]TGAGGACTGACTCAGGGTTCCAGGCAAACAACCTTGTATGTTTGTGAAACAAACATCAGC	GCTGATGTTTGTTTCACAAACATACAAGGTTGTTTGCCTGGAACCCTGAGTCAGTCCTCA[A/G]GGATACTCCCAGCATGATGCCCAGTGTGAAAAGGCTTCTTGATGAAAGTTGATTTCTCCT	1241
ARS-BFGL-BAC-14169-0_B_R_1511664550	ARS-BFGL-BAC-14169	BOT	[T/C]	0036633381	AGCGTAGCCCAGTGTTCATTTCAGCCCTATTGAGGCCTTTTTGGGTCCTG			3	10	16569032	diploid	Bos taurus	UM3	0	TOP	CCTTGTGACTAGGGGCTTGTGAGAAGGTGGAAGGGGTGGGCAATACAGGGAAGGTGAGAG[A/G]CAGGACCCAAAAAGGCCTCAATAGGGCTGAAATGAACACTGGGCTACGCTGAGTGCCTAC	CCTTGTGACTAGGGGCTTGTGAGAAGGTGGAAGGGGTGGGCAATACAGGGAAGGTGAGAG[A/G]CAGGACCCAAAAAGGCCTCAATAGGGCTGAAATGAACACTGGGCTACGCTGAGTGCCTAC	1241
ARS-BFGL-BAC-14174-0_T_F_1511663661	ARS-BFGL-BAC-14174	TOP	[A/G]	0073733312	GTGTGTCAGACTCAGTCCTCTGAAAGTACCGGATCTCGTATTTCCAATCT			3	10	16117231	diploid	Bos taurus	UM3	0	TOP	ACTGCACTGCGTGTGTCAGACTCAGTCCTCTGAAAGTACCGGATCTCGTATTTCCAATCT[A/G]TATAAGTTATTGTATTGATTTACTGTATTGTCATACACTAAAACAGAGACAGCAAAATCA	ACTGCACTGCGTGTGTCAGACTCAGTCCTCTGAAAGTACCGGATCTCGTATTTCCAATCT[A/G]TATAAGTTATTGTATTGATTTACTGTATTGTCATACACTAAAACAGAGACAGCAAAATCA	1241
ARS-BFGL-BAC-14178_dup-0_B_R_2328966741	ARS-BFGL-BAC-14178	BOT	[T/G]	0028724426	AGTAAATTTCACTGTTCTCCCTCTCCTGACTCCCGAAGGGGGGGAAATCA			3	10	54995489	diploid	Bos taurus	UM3	0	TOP	TAATTGAGATTATATTTCTGAGTGATGCAATTTGGCAAAAAAAAAAAAAAAAAAACAAAC[A/C]TGATTTCCCCCCCTTCGGGAGTCAGGAGAGGGAGAACAGTGAAATTTACTTTCTTTTTAA	TAATTGAGATTATATTTCTGAGTGATGCAATTTGGCAAAAAAAAAAAAAAAAAAACAAAC[A/C]TGATTTCCCCCCCTTCGGGAGTCAGGAGAGGGAGAACAGTGAAATTTACTTTCTTTTTAA	1241
ARS-BFGL-BAC-14182-0_T_R_1511663733	ARS-BFGL-BAC-14182	TOP	[A/C]	0038757409	ACCCTGTGATTTATTTTCTCTGAGCAGAAGTGTGACCCCTCCTCCATCTG			3	10	64224480	diploid	Bos taurus	UM3	0	BOT	AGACACATTTCACTGCCTGATGAATGGCAGAAGCCACCCAACCACGTTGCCTCATTTTTC[T/G]CAGATGGAGGAGGGGTCACACTTCTGCTCAGAGAAAATAAATCACAGGGTCAGAGATCAG	CTGATCTCTGACCCTGTGATTTATTTTCTCTGAGCAGAAGTGTGACCCCTCCTCCATCTG[A/C]GAAAAATGAGGCAACGTGGTTGGGTGGCTTCTGCCATTCATCAGGCAGTGAAATGTGTCT	1241
ARS-BFGL-BAC-14185_dup-0_T_F_2328966744	ARS-BFGL-BAC-14185	TOP	[A/T]	0044648302	TTTATTTGTTATTTCTGACTATGGATATTGGATTGGCTAAAAAGTTCATA	0029795406	TTTATTTGTTATTTCTGACTATGGATATTGGATTGGCTAAAAAGTTCATT	3	10	56347637	diploid	Bos taurus	UM3	0	TOP	CTTGCCATGATTTTATTTGTTATTTCTGACTATGGATATTGGATTGGCTAAAAAGTTCAT[A/T]TGAGTTTTTCTGTAGATGCTATAGAAAAATCTGAATGGACTTTTTGGTCAACCAAATAGC	CTTGCCATGATTTTATTTGTTATTTCTGACTATGGATATTGGATTGGCTAAAAAGTTCAT[A/T]TGAGTTTTTCTGTAGATGCTATAGAAAAATCTGAATGGACTTTTTGGTCAACCAAATAGC	1241
ARS-BFGL-BAC-14209-0_B_F_1511663752	ARS-BFGL-BAC-14209	BOT	[T/C]	0042808446	TAGGTGAGGAATACAGGAGAGGGGACACTGGAGAAAATGATTACTAGAGA			3	11	13134752	diploid	Bos taurus	UM3	0	BOT	AGAGGGGCTGTAGGTGAGGAATACAGGAGAGGGGACACTGGAGAAAATGATTACTAGAGA[T/C]GATGATTCTAGGGTAAGGGCTGGCCCAGGTGCTGAGGAGAGACTTCCACTCTCTAGACAT	ATGTCTAGAGAGTGGAAGTCTCTCCTCAGCACCTGGGCCAGCCCTTACCCTAGAATCATC[A/G]TCTCTAGTAATCATTTTCTCCAGTGTCCCCTCTCCTGTATTCCTCACCTACAGCCCCTCT	1241
ARS-BFGL-BAC-14216-0_B_R_1511664554	ARS-BFGL-BAC-14216	BOT	[T/A]	0022629454	ATCCTGTTCTGATTTATTCTTTCTCCCTCTCAGTCTCTGCCTAATCTCCT	0018679429	ATCCTGTTCTGATTTATTCTTTCTCCCTCTCAGTCTCTGCCTAATCTCCA	3	1	122884941	diploid	Bos taurus	UM3	0	TOP	CCTTTTTTATAGAGAGAAAACAACATCTTTCAAAAAATAACCTTGACTCTCTACACCTTG[A/T]GGAGATTAGGCAGAGACTGAGAGGGAGAAAGAATAAATCAGAACAGGATTTGCACTTTAA	CCTTTTTTATAGAGAGAAAACAACATCTTTCAAAAAATAACCTTGACTCTCTACACCTTG[A/T]GGAGATTAGGCAGAGACTGAGAGGGAGAAAGAATAAATCAGAACAGGATTTGCACTTTAA	1241
ARS-BFGL-BAC-14220-0_B_R_1511664100	ARS-BFGL-BAC-14220	BOT	[T/C]	0049763442	TCAAGGCCAACATCCAAACAGAAACCAGATGAATAACTTGCCTGAGGACA			3	11	13914771	diploid	Bos taurus	UM3	0	TOP	ATGCCTCAGGCTGGAGGTTGGGAGCTCTGCGTGTTAGACCCATCTGGTCTCAGTTCTGCC[A/G]TGTCCTCAGGCAAGTTATTCATCTGGTTTCTGTTTGGATGTTGGCCTTGACTTAGGAATG	ATGCCTCAGGCTGGAGGTTGGGAGCTCTGCGTGTTAGACCCATCTGGTCTCAGTTCTGCC[A/G]TGTCCTCAGGCAAGTTATTCATCTGGTTTCTGTTTGGATGTTGGCCTTGACTTAGGAATG	1241
ARS-BFGL-BAC-14227_dup-0_T_R_2328966755	ARS-BFGL-BAC-14227	TOP	[A/G]	0018645396	TCTTACTTTCTTAGTATCTGCAGCTTGTGCGGTGCCGGTTTTCACATTTT			3	11	14174539	diploid	Bos taurus	UM3	0	BOT	AGGAGCCTGCGGTCCACGGGGTCACAAAGAATCAGACACAACTGAGCACACACATACAAG[T/C]AAAATGTGAAAACCGGCACCGCACAAGCTGCAGATACTAAGAAAGTAAGACCTGCCTTCC	GGAAGGCAGGTCTTACTTTCTTAGTATCTGCAGCTTGTGCGGTGCCGGTTTTCACATTTT[A/G]CTTGTATGTGTGTGCTCAGTTGTGTCTGATTCTTTGTGACCCCGTGGACCGCAGGCTCCT	1241
ARS-BFGL-BAC-14233_dup-0_B_R_2327661506	ARS-BFGL-BAC-14233	BOT	[G/C]	0049670347	AGCAACGAAGCCAGATTGAAAAGGCTTCTAGAATTGTGAAACATGAACCG	0023724366	AGCAACGAAGCCAGATTGAAAAGGCTTCTAGAATTGTGAAACATGAACCC	3	11	38652048	diploid	Bos taurus	UM3	0	TOP	CCTGAGGCTCTGAGATCTTTGCTCACCATCTTAAATTTCTCAGAAGGTCTAAATTTGTAA[C/G]GGTTCATGTTTCACAATTCTAGAAGCCTTTTCAATCTGGCTTCGTTGCTTGCCAGAGTTC	CCTGAGGCTCTGAGATCTTTGCTCACCATCTTAAATTTCTCAGAAGGTCTAAATTTGTAA[C/G]GGTTCATGTTTCACAATTCTAGAAGCCTTTTCAATCTGGCTTCGTTGCTTGCCAGAGTTC	1241
ARS-BFGL-BAC-14244_dup-0_T_R_2253189291	ARS-BFGL-BAC-14244	TOP	[A/G]	0057696385	AATATTTCCACATTTCTCCCCAGAAACCCTTGTTTAGAGCATCCCTTCCT			3	1	12342374	diploid	Bos taurus	UM3	0	BOT	AAGAGGGTAACTTATAAAAACAACTTTATATACAAGATGGATCCTGACAGAGAATATATC[T/C]AGGAAGGGATGCTCTAAACAAGGGTTTCTGGGGAGAAATGTGGAAATATTGGCTTCTTTA	TAAAGAAGCCAATATTTCCACATTTCTCCCCAGAAACCCTTGTTTAGAGCATCCCTTCCT[A/G]GATATATTCTCTGTCAGGATCCATCTTGTATATAAAGTTGTTTTTATAAGTTACCCTCTT	1241
ARS-BFGL-BAC-14260-0_T_F_1511664263	ARS-BFGL-BAC-14260	TOP	[C/G]	0026742401	CAGCACACCCTCCAGTCTGGGTCCCAGACAAAGTCATTTGGAGCAGAGTC	0040674340	CAGCACACCCTCCAGTCTGGGTCCCAGACAAAGTCATTTGGAGCAGAGTG	3	11	541577	diploid	Bos taurus	UM3	0	TOP	CACCACAAAAGCAGCACACCCTCCAGTCTGGGTCCCAGACAAAGTCATTTGGAGCAGAGT[C/G]TGAGCGTCAGACCCGTAGATCTAGAGCTTGTAGCCAATAGGCCCGGGCCAATTTTGTGGC	CACCACAAAAGCAGCACACCCTCCAGTCTGGGTCCCAGACAAAGTCATTTGGAGCAGAGT[C/G]TGAGCGTCAGACCCGTAGATCTAGAGCTTGTAGCCAATAGGCCCGGGCCAATTTTGTGGC	1241
ARS-BFGL-BAC-14274_dup-0_B_R_2327661508	ARS-BFGL-BAC-14274	BOT	[T/C]	0015671488	AGAATCCACATCTGGTGATATATGGGATGAGGCAAACTGATCAAAGTACC			3	11	44019482	diploid	Bos taurus	UM3	0	TOP	ACCCCCAAGCCACAGCCTGCTCTTCACTTGGCTCTGCTTTTCCCTGTACTGTTGGCACTC[A/G]GGTACTTTGATCAGTTTGCCTCATCCCATATATCACCAGATGTGGATTCTTGGAAATGGA	ACCCCCAAGCCACAGCCTGCTCTTCACTTGGCTCTGCTTTTCCCTGTACTGTTGGCACTC[A/G]GGTACTTTGATCAGTTTGCCTCATCCCATATATCACCAGATGTGGATTCTTGGAAATGGA	1241
ARS-BFGL-BAC-14277_dup-0_B_F_2328966759	ARS-BFGL-BAC-14277	BOT	[T/C]	0055721312	TCCAAAAACACCCCCAATCGCAAAGACAGCCTTTCCAAACGAAGTTTGTT			3	11	3803359	diploid	Bos taurus	UM3	0	BOT	CAGGGGTGCTTCCAAAAACACCCCCAATCGCAAAGACAGCCTTTCCAAACGAAGTTTGTT[T/C]TCAAGGAGAAATGCTTTAGTTTTTCACCCCATAAATGAAACAATGGTTACATTTAATCAG	CTGATTAAATGTAACCATTGTTTCATTTATGGGGTGAAAAACTAAAGCATTTCTCCTTGA[A/G]AACAAACTTCGTTTGGAAAGGCTGTCTTTGCGATTGGGGGTGTTTTTGGAAGCACCCCTG	1241
ARS-BFGL-BAC-14292_dup-0_B_F_2328966761	ARS-BFGL-BAC-14292	BOT	[T/C]	0054622402	TAAAGACGCGAAGGATGAGAGATGAGAGGCTAATTAACAAGGCCAACTGC			3	1	156048256	diploid	Bos taurus	UM3	0	BOT	ACCCATGAAATAAAGACGCGAAGGATGAGAGATGAGAGGCTAATTAACAAGGCCAACTGC[T/C]TTACCCCCAAGTAACTATTACTCCCCAGTAAGTCCTGAACATTTCGCCTTCATGCCTTAG	CTAAGGCATGAAGGCGAAATGTTCAGGACTTACTGGGGAGTAATAGTTACTTGGGGGTAA[A/G]GCAGTTGGCCTTGTTAATTAGCCTCTCATCTCTCATCCTTCGCGTCTTTATTTCATGGGT	1241
ARS-BFGL-BAC-14299_dup-0_B_F_2327661511	ARS-BFGL-BAC-14299	BOT	[T/C]	0026725478	CTGCTTCTGCTACAGGGAGCCCAGTAGCACCTTTTAGATGGCATTTCATA			3	11	64742252	diploid	Bos taurus	UM3	0	BOT	AAGGGTCTCACTGCTTCTGCTACAGGGAGCCCAGTAGCACCTTTTAGATGGCATTTCATA[T/C]CTTCATCTTGCTCTTTTAACACAACTACGATAGATTACATAAATCAATTATTTTTGTTTG	CAAACAAAAATAATTGATTTATGTAATCTATCGTAGTTGTGTTAAAAGAGCAAGATGAAG[A/G]TATGAAATGCCATCTAAAAGGTGCTACTGGGCTCCCTGTAGCAGAAGCAGTGAGACCCTT	1241
ARS-BFGL-BAC-14319-0_T_R_1511664353	ARS-BFGL-BAC-14319	TOP	[A/G]	0018751491	AGCACTTCATTCCTCCTTTAGCGGCAGTGACAGGCCCACTCTTATCCTGA			3	11	8345552	diploid	Bos taurus	UM3	0	BOT	CAGTAAACTATGAAAAAAGGGATCTTTGTAGTACAATAAAGGATGGAAAAAGAGATAAAG[T/C]TCAGGATAAGAGTGGGCCTGTCACTGCCGCTAAAGGAGGAATGAAGTGCTGGCGTTTACA	TGTAAACGCCAGCACTTCATTCCTCCTTTAGCGGCAGTGACAGGCCCACTCTTATCCTGA[A/G]CTTTATCTCTTTTTCCATCCTTTATTGTACTACAAAGATCCCTTTTTTCATAGTTTACTG	1241
ARS-BFGL-BAC-14322-0_B_F_1511664540	ARS-BFGL-BAC-14322	BOT	[T/G]	0013768422	ATCCAGGGCACGCTTATCTTCACACAGAGTAAGAATGAAGAGGCTGAGCT			3	11	91248735	diploid	Bos taurus	UM3	0	BOT	CCTTCTCTGCATCCAGGGCACGCTTATCTTCACACAGAGTAAGAATGAAGAGGCTGAGCT[T/G]GTACTCACACCACCAGATGGTGCATGCTCCATCTTTCATCTGTCAGGACTCAGCTTATCA	TGATAAGCTGAGTCCTGACAGATGAAAGATGGAGCATGCACCATCTGGTGGTGTGAGTAC[A/C]AGCTCAGCCTCTTCATTCTTACTCTGTGTGAAGATAAGCGTGCCCTGGATGCAGAGAAGG	1241
ARS-BFGL-BAC-14350_dup-0_B_F_2328966766	ARS-BFGL-BAC-14350	BOT	[T/C]	0029795316	TAGGCCACTTTCTGCTACAGAGTCCCCTCATTACAACTTTGTGACTACTA			3	12	59720149	diploid	Bos taurus	UM3	0	BOT	ATCTTAGATCTAGGCCACTTTCTGCTACAGAGTCCCCTCATTACAACTTTGTGACTACTA[T/C]AGAACAATTGTTCCTCTCCTCAGAGCACTTTTCCTCCTCTTCAGTGTCACTGGAACATTC	GAATGTTCCAGTGACACTGAAGAGGAGGAAAAGTGCTCTGAGGAGAGGAACAATTGTTCT[A/G]TAGTAGTCACAAAGTTGTAATGAGGGGACTCTGTAGCAGAAAGTGGCCTAGATCTAAGAT	1241
ARS-BFGL-BAC-14357-0_T_R_1511665001	ARS-BFGL-BAC-14357	TOP	[A/G]	0060615365	TAACTTAACTCCCACATTCAGTTGCAAGTCGGACTATATTGACCTGGCCC			3	12	65968005	diploid	Bos taurus	UM3	0	BOT	GTCCAGGAAATGAGTTAAGCACATGTCTCAATTTCCAAGTTTATCCTATACGATCCATAA[T/C]GGGCCAGGTCAATATAGTCCGACTTGCAACTGAATGTGGGAGTTAAGTTAGACTTTTGGA	TCCAAAAGTCTAACTTAACTCCCACATTCAGTTGCAAGTCGGACTATATTGACCTGGCCC[A/G]TTATGGATCGTATAGGATAAACTTGGAAATTGAGACATGTGCTTAACTCATTTCCTGGAC	1241
ARS-BFGL-BAC-14359_dup-0_B_R_2328966771	ARS-BFGL-BAC-14359	BOT	[T/C]	0054733349	TCCACAGCAAGTCTTTTCAGGAGTTTAAGGACTTTCCTGAAGAGCTGAGA			3	12	66175192	diploid	Bos taurus	UM3	0	TOP	AACGAAAAGCAGTAACAGGTGGAGCCTGCGAGACACTTGAGAAACTGAACCATTCCCAGC[A/G]TCTCAGCTCTTCAGGAAAGTCCTTAAACTCCTGAAAAGACTTGCTGTGGAGTGATCCTTG	AACGAAAAGCAGTAACAGGTGGAGCCTGCGAGACACTTGAGAAACTGAACCATTCCCAGC[A/G]TCTCAGCTCTTCAGGAAAGTCCTTAAACTCCTGAAAAGACTTGCTGTGGAGTGATCCTTG	1241
ARS-BFGL-BAC-14364_dup-0_B_R_2327661516	ARS-BFGL-BAC-14364	BOT	[T/C]	0045617467	TATTGTGTTTTGTTTTGGAAATAAGAATGAACAGCTCTTAGTCTAGTGCG			3	12	67386075	diploid	Bos taurus	UM3	0	TOP	CCTCTCAAGTAATAGTATTAGCTGGCATTTCTGAAATTTAATGGTGAGTTTCTATATGTC[A/G]CGCACTAGACTAAGAGCTGTTCATTCTTATTTCCAAAACAAAACACAATAGCCTTATGAC	CCTCTCAAGTAATAGTATTAGCTGGCATTTCTGAAATTTAATGGTGAGTTTCTATATGTC[A/G]CGCACTAGACTAAGAGCTGTTCATTCTTATTTCCAAAACAAAACACAATAGCCTTATGAC	1241
ARS-BFGL-BAC-14365-0_B_F_1511664974	ARS-BFGL-BAC-14365	BOT	[T/C]	0010810445	AAAGGACCTCTGGAGCAAAATGCATCACAGACCTTTACATTGGAAGTATC			3	12	67511042	diploid	Bos taurus	UM3	0	BOT	GGTTTATTTCAAAGGACCTCTGGAGCAAAATGCATCACAGACCTTTACATTGGAAGTATC[T/C]TATATGGAAATTTATAATGAGAAAGTCCAGGATCTTTTAGACCCCAAAAGCAAGTTTTAA	TTAAAACTTGCTTTTGGGGTCTAAAAGATCCTGGACTTTCTCATTATAAATTTCCATATA[A/G]GATACTTCCAATGTAAAGGTCTGTGATGCATTTTGCTCCAGAGGTCCTTTGAAATAAACC	1241
ARS-BFGL-BAC-14367-0_T_F_1511664779	ARS-BFGL-BAC-14367	TOP	[A/G]	0047743476	ATTTTGACTATGAGCCTGTCTGTTCTACAGCCTCCAAGATCGCTTTACTA			3	12	67564989	diploid	Bos taurus	UM3	0	TOP	GAGAATATTAATTTTGACTATGAGCCTGTCTGTTCTACAGCCTCCAAGATCGCTTTACTA[A/G]AAGTGTTCTGGAAGCTGCTATCACATCAAGAGAATTTTCTGTGTAACAGTTGTACTTGCA	GAGAATATTAATTTTGACTATGAGCCTGTCTGTTCTACAGCCTCCAAGATCGCTTTACTA[A/G]AAGTGTTCTGGAAGCTGCTATCACATCAAGAGAATTTTCTGTGTAACAGTTGTACTTGCA	1241
ARS-BFGL-BAC-14372-0_T_R_1511663889	ARS-BFGL-BAC-14372	TOP	[A/G]	0022611302	AAGTTCACAGTAATATTTCACTGAGCACACCAACTAGGTGAAACATTTGA			3	12	55583608	diploid	Bos taurus	UM3	0	BOT	AGGGAAGCCCTTATATACAAAAGATCTGATTTTATTCTTCAAATAATTTTGATTTTGTTG[T/C]TCAAATGTTTCACCTAGTTGGTGTGCTCAGTGAAATATTACTGTGAACTTTTTCTCTTTC	GAAAGAGAAAAAGTTCACAGTAATATTTCACTGAGCACACCAACTAGGTGAAACATTTGA[A/G]CAACAAAATCAAAATTATTTGAAGAATAAAATCAGATCTTTTGTATATAAGGGCTTCCCT	1241
ARS-BFGL-BAC-14373_dup-0_B_F_2328966778	ARS-BFGL-BAC-14373	BOT	[T/C]	0015644426	GAACAGTAAATGCACACATTTCTTTCTCCCCTTCTGCAATCTGAGTGCTT			3	12	55525519	diploid	Bos taurus	UM3	0	BOT	AGAGTCAAGAGAACAGTAAATGCACACATTTCTTTCTCCCCTTCTGCAATCTGAGTGCTT[T/C]AAGAAAGCTTCTGAAACTATCTTTGCTCTGAACAGAGTTTCACTTCAGATAGTTTTGAAA	TTTCAAAACTATCTGAAGTGAAACTCTGTTCAGAGCAAAGATAGTTTCAGAAGCTTTCTT[A/G]AAGCACTCAGATTGCAGAAGGGGAGAAAGAAATGTGTGCATTTACTGTTCTCTTGACTCT	1241
ARS-BFGL-BAC-14374-0_B_R_1511663610	ARS-BFGL-BAC-14374	BOT	[T/G]	0044658402	GGTACCATATGGGAAAAAAGGACTTAATTCCTTGTTTTGTGTTTGCTAAT			3	12	68249566	diploid	Bos taurus	UM3	0	TOP	ACCCTTTTTTACAGATAAGGATACTGGGGTTCAAAGAGGTAAGAAAAGTTTAAAATAATC[A/C]ATTAGCAAACACAAAACAAGGAATTAAGTCCTTTTTTCCCATATGGTACCATTCCCTAGG	ACCCTTTTTTACAGATAAGGATACTGGGGTTCAAAGAGGTAAGAAAAGTTTAAAATAATC[A/C]ATTAGCAAACACAAAACAAGGAATTAAGTCCTTTTTTCCCATATGGTACCATTCCCTAGG	1241
ARS-BFGL-BAC-14387_dup-0_T_F_2328966780	ARS-BFGL-BAC-14387	TOP	[A/G]	0051734463	TCATTATTTGTATTCCAAAACATCCCTAGACCTGAAGCTTTCATTACAGT			3	1	28622946	diploid	Bos taurus	UM3	0	TOP	GACCTTTCTTTCATTATTTGTATTCCAAAACATCCCTAGACCTGAAGCTTTCATTACAGT[A/G]TTGTTACAAACAATATAAATGGTCAACCAAAGAGAAGTGGGGAATAAGATTTAAAATATC	GACCTTTCTTTCATTATTTGTATTCCAAAACATCCCTAGACCTGAAGCTTTCATTACAGT[A/G]TTGTTACAAACAATATAAATGGTCAACCAAAGAGAAGTGGGGAATAAGATTTAAAATATC	1241
ARS-BFGL-BAC-14429-0_B_R_1511663424	ARS-BFGL-BAC-14429	BOT	[T/C]	0013608339	TTCCTGATTGTCTGAACCTGGGAACCTCTTAGCTCTTTGGATTCTTTCAT			3	1	37355979	diploid	Bos taurus	UM3	0	TOP	AATGAATGAATTTAAATGGAATTTATAATACATAGATTTGGTCCTTAATGGTATATAGGA[A/G]ATGAAAGAATCCAAAGAGCTAAGAGGTTCCCAGGTTCAGACAATCAGGAAGACATTCACT	AATGAATGAATTTAAATGGAATTTATAATACATAGATTTGGTCCTTAATGGTATATAGGA[A/G]ATGAAAGAATCCAAAGAGCTAAGAGGTTCCCAGGTTCAGACAATCAGGAAGACATTCACT	1241
ARS-BFGL-BAC-14435-0_T_F_1511663189	ARS-BFGL-BAC-14435	TOP	[A/G]	0070746417	TAACTCACCTCCTATGGTTCCTAACAGGACACAAACCAGTATCTAACAGG			3	13	35007368	diploid	Bos taurus	UM3	0	TOP	AAAGCTTTGCTAACTCACCTCCTATGGTTCCTAACAGGACACAAACCAGTATCTAACAGG[A/G]CATAAATCAGTTTGTGGCCCTAGGGGTTGGGAACCCCTGCCTTAGAGGGTTTGGGCTGCA	AAAGCTTTGCTAACTCACCTCCTATGGTTCCTAACAGGACACAAACCAGTATCTAACAGG[A/G]CATAAATCAGTTTGTGGCCCTAGGGGTTGGGAACCCCTGCCTTAGAGGGTTTGGGCTGCA	1241
ARS-BFGL-BAC-14448_dup-0_T_F_2328966788	ARS-BFGL-BAC-14448	TOP	[A/C]	0021688314	CTTTTCCTCCTAAACGCATGACTGTTGGAGCTAATACCGACCATGGCACG			3	13	39707232	diploid	Bos taurus	UM3	0	TOP	CAGTTTTTACCTTTTCCTCCTAAACGCATGACTGTTGGAGCTAATACCGACCATGGCACG[A/C]AAGGTGCCTGGCTGGGCTGTGACTAATCCATTTCCCAGAGGACCTGGTGGTTTGCTGAGC	CAGTTTTTACCTTTTCCTCCTAAACGCATGACTGTTGGAGCTAATACCGACCATGGCACG[A/C]AAGGTGCCTGGCTGGGCTGTGACTAATCCATTTCCCAGAGGACCTGGTGGTTTGCTGAGC	1241
ARS-BFGL-BAC-14460_dup-0_T_F_2328966790	ARS-BFGL-BAC-14460	TOP	[A/G]	0034730441	CACCAATACTGTATTTATCAGACTCACTGATAATTAGTGTTTTGCTCCAG			3	13	38754066	diploid	Bos taurus	UM3	0	TOP	AATTGGACAACACCAATACTGTATTTATCAGACTCACTGATAATTAGTGTTTTGCTCCAG[A/G]GTCTCTCTTATGTGTCCAAGTGAACAAGCTCTTCTTTCTATCCTTTGAACCACGTGTAAT	AATTGGACAACACCAATACTGTATTTATCAGACTCACTGATAATTAGTGTTTTGCTCCAG[A/G]GTCTCTCTTATGTGTCCAAGTGAACAAGCTCTTCTTTCTATCCTTTGAACCACGTGTAAT	1241
ARS-BFGL-BAC-14471_dup-0_T_F_2328966792	ARS-BFGL-BAC-14471	TOP	[A/G]	0036805483	ATCCAGGGGACCAGGCATAGAAATTAATGCAGATATTGTCCCTGAGCTAC			3	13	65424218	diploid	Bos taurus	UM3	0	TOP	CACCTGCATGATCCAGGGGACCAGGCATAGAAATTAATGCAGATATTGTCCCTGAGCTAC[A/G]AAAGTCAAGTCGGGCCCTTCCTCCCCAACACTGTCCTCGAAGGGAGGAGAATCAGGCCAG	CACCTGCATGATCCAGGGGACCAGGCATAGAAATTAATGCAGATATTGTCCCTGAGCTAC[A/G]AAAGTCAAGTCGGGCCCTTCCTCCCCAACACTGTCCTCGAAGGGAGGAGAATCAGGCCAG	1241
ARS-BFGL-BAC-14535-0_B_F_1511663712	ARS-BFGL-BAC-14535	BOT	[T/C]	0018713501	AAACTCTATGTGTGTCATGAATGTGGAAAATCCTGCCTGAAGTCAGCCCT			3	13	75885429	diploid	Bos taurus	UM3	0	BOT	AGAACGAAGGAAACTCTATGTGTGTCATGAATGTGGAAAATCCTGCCTGAAGTCAGCCCT[T/C]ATCATCCATCAGAGAATTCATGCAGGAGAGAAACCCCGTATATGTAATGAAGGTGAGAAA	TTTCTCACCTTCATTACATATACGGGGTTTCTCTCCTGCATGAATTCTCTGATGGATGAT[A/G]AGGGCTGACTTCAGGCAGGATTTTCCACATTCATGACACACATAGAGTTTCCTTCGTTCT	1241
ARS-BFGL-BAC-14792-0_T_F_1511664289	ARS-BFGL-BAC-14792	TOP	[A/G]	0063756423	GCACATGTACTCCCTAGGAAGTCTGAAATCAACAAACTATTAATGGTATG			3	10	61814049	diploid	Bos taurus	UM3	0	TOP	CACTGGGAAAGCACATGTACTCCCTAGGAAGTCTGAAATCAACAAACTATTAATGGTATG[A/G]TATGTAGATTCCTGTTAGGTATACCTACCAAACCACAAAGTGAAGATTCTTATGAGTATA	CACTGGGAAAGCACATGTACTCCCTAGGAAGTCTGAAATCAACAAACTATTAATGGTATG[A/G]TATGTAGATTCCTGTTAGGTATACCTACCAAACCACAAAGTGAAGATTCTTATGAGTATA	1241
ARS-BFGL-BAC-14794-0_B_F_1511664776	ARS-BFGL-BAC-14794	BOT	[T/C]	0018659366	TGTCTCCTTTGCCACTTAAGCTTCTACTTTCCAGTATTGTGTCTGTTGTT			3	10	62229559	diploid	Bos taurus	UM3	0	BOT	GACTTATCACTGTCTCCTTTGCCACTTAAGCTTCTACTTTCCAGTATTGTGTCTGTTGTT[T/C]ATTGTACTGAACCGGATGTCAAACACCCTGACCTCCCTCCAACTTCTACACGCCTCTGCC	GGCAGAGGCGTGTAGAAGTTGGAGGGAGGTCAGGGTGTTTGACATCCGGTTCAGTACAAT[A/G]AACAACAGACACAATACTGGAAAGTAGAAGCTTAAGTGGCAAAGGAGACAGTGATAAGTC	1241
ARS-BFGL-BAC-14799_dup-0_B_R_2327661524	ARS-BFGL-BAC-14799	BOT	[T/G]	0063779354	ATATATACGCCTACTCTGAGGAATCTAGAAACTATTTGGGGAAGTAAGAC			3	10	63629647	diploid	Bos taurus	UM3	0	TOP	AGTCCTGAAATTACAGTAACTCAAAATTGCATCTCAGTATTCTGTAGCAATTTCTTCATT[A/C]GTCTTACTTCCCCAAATAGTTTCTAGATTCCTCAGAGTAGGCGTATATATTTCACTTCAC	AGTCCTGAAATTACAGTAACTCAAAATTGCATCTCAGTATTCTGTAGCAATTTCTTCATT[A/C]GTCTTACTTCCCCAAATAGTTTCTAGATTCCTCAGAGTAGGCGTATATATTTCACTTCAC	1241
ARS-BFGL-BAC-14805_dup-0_B_F_2328966800	ARS-BFGL-BAC-14805	BOT	[T/C]	0037714389	GAAGTCAGTTAACAGTTATAACACTGTGTGATAAACTGTATAAAATATAG			3	10	59927870	diploid	Bos taurus	UM3	0	BOT	ACAGGAGAAGGAAGTCAGTTAACAGTTATAACACTGTGTGATAAACTGTATAAAATATAG[T/C]GTGTGTATGCATATTCTCTCACACACAGAGTATAGGACTGTGGAGGAGAGGTACCAAATA	TATTTGGTACCTCTCCTCCACAGTCCTATACTCTGTGTGTGAGAGAATATGCATACACAC[A/G]CTATATTTTATACAGTTTATCACACAGTGTTATAACTGTTAACTGACTTCCTTCTCCTGT	1241
ARS-BFGL-BAC-14806-0_B_F_1511663784	ARS-BFGL-BAC-14806	BOT	[T/G]	0074738478	ACAACAGGTGAAAAAAGCTAATGATTTGCTATTGATTTTCATCAGAGTTT			3	10	59882200	diploid	Bos taurus	UM3	0	BOT	AGATTAAAACACAACAGGTGAAAAAAGCTAATGATTTGCTATTGATTTTCATCAGAGTTT[T/G]TTTTATTATATGATACCAAAATATTTTAAAATATGCAAAAGCAATGAAAAGATACTAATA	TATTAGTATCTTTTCATTGCTTTTGCATATTTTAAAATATTTTGGTATCATATAATAAAA[A/C]AAACTCTGATGAAAATCAATAGCAAATCATTAGCTTTTTTCACCTGTTGTGTTTTAATCT	1241
ARS-BFGL-BAC-14808_dup-0_B_F_2328966804	ARS-BFGL-BAC-14808	BOT	[T/C]	0073697383	CATTTTGTCTTTAAGCAAACTATTCTCTCTAACTGCTGCCTTCCTGAAAT			3	10	60954731	diploid	Bos taurus	UM3	0	BOT	AATTAGAAGTCATTTTGTCTTTAAGCAAACTATTCTCTCTAACTGCTGCCTTCCTGAAAT[T/C]ATAGTAATTATTTAAAAATCTTACAATTTAATAACATTTCCAATACCATTAAGATCTTTG	CAAAGATCTTAATGGTATTGGAAATGTTATTAAATTGTAAGATTTTTAAATAATTACTAT[A/G]ATTTCAGGAAGGCAGCAGTTAGAGAGAATAGTTTGCTTAAAGACAAAATGACTTCTAATT	1241
ARS-BFGL-BAC-14813_dup-0_B_R_2328966807	ARS-BFGL-BAC-14813	BOT	[T/G]	0026778440	GACAACAACCGTTGTTTGTACTAAGCTGGTTACCTAAATATTAAAGAAAT			3	10	57611774	diploid	Bos taurus	UM3	0	TOP	AACTCATTTTTTAAAATCAACACTAATGGACAAAATACAAGGCAATTAAGTTCAGGACTA[A/C]ATTTCTTTAATATTTAGGTAACCAGCTTAGTACAAACAACGGTTGTTGTCTTTGACTATT	AACTCATTTTTTAAAATCAACACTAATGGACAAAATACAAGGCAATTAAGTTCAGGACTA[A/C]ATTTCTTTAATATTTAGGTAACCAGCTTAGTACAAACAACGGTTGTTGTCTTTGACTATT	1241
ARS-BFGL-BAC-14816_dup-0_B_F_2328966808	ARS-BFGL-BAC-14816	BOT	[T/G]	0067787445	CTCAGCTGTCCTCAACTGCAAAATGTCCTCATCGATAAAATGCGGGTAAG			3	10	65106884	diploid	Bos taurus	UM3	0	BOT	CTCAGTGTGTCTCAGCTGTCCTCAACTGCAAAATGTCCTCATCGATAAAATGCGGGTAAG[T/G]ATATGGTGCTGGGTGGCAACTCCTAAGGTTGCTGTTACAAGCTGACGCGTATAAAGCACC	GGTGCTTTATACGCGTCAGCTTGTAACAGCAACCTTAGGAGTTGCCACCCAGCACCATAT[A/C]CTTACCCGCATTTTATCGATGAGGACATTTTGCAGTTGAGGACAGCTGAGACACACTGAG	1241
ARS-BFGL-BAC-14827-0_B_R_1511663564	ARS-BFGL-BAC-14827	BOT	[T/C]	0062705410	CTGATCCTCCTAATCCTAACTACTCTCTGCACCTCAGTCTGCACCTGTTC			3	10	66397795	diploid	Bos taurus	UM3	0	TOP	ACATGGAAGGATCTGCCCTGTCAACCCAGGCTGGGAATGAGGAAGTAAAGACAGAGGTGG[A/G]GAACAGGTGCAGACTGAGGTGCAGAGAGTAGTTAGGATTAGGAGGATCAGAGTTTGACAC	ACATGGAAGGATCTGCCCTGTCAACCCAGGCTGGGAATGAGGAAGTAAAGACAGAGGTGG[A/G]GAACAGGTGCAGACTGAGGTGCAGAGAGTAGTTAGGATTAGGAGGATCAGAGTTTGACAC	1241
ARS-BFGL-BAC-14829-0_B_F_1511664138	ARS-BFGL-BAC-14829	BOT	[T/G]	0035774341	CTGGGGTTGGGTCCCAGCTCTGAAGTTTACCTATATGTAAACCAGGATCA			3	11	14212414	diploid	Bos taurus	UM3	0	BOT	ATTCCAATGCCTGGGGTTGGGTCCCAGCTCTGAAGTTTACCTATATGTAAACCAGGATCA[T/G]CTCCTTTACATTTGTTTGTTTGATTGATTTCACCCAACCTTTTTCTGAAAGGGCTGAGAC	GTCTCAGCCCTTTCAGAAAAAGGTTGGGTGAAATCAATCAAACAAACAAATGTAAAGGAG[A/C]TGATCCTGGTTTACATATAGGTAAACTTCAGAGCTGGGACCCAACCCCAGGCATTGGAAT	1241
ARS-BFGL-BAC-14843-0_T_F_1511664749	ARS-BFGL-BAC-14843	TOP	[A/G]	0032700449	TCCAGCCCTAAGGACCCCTGGTATAAATTGCAGACACACATTTTGTAAAT			3	1	123759167	diploid	Bos taurus	UM3	0	TOP	GAATATTTAATCCAGCCCTAAGGACCCCTGGTATAAATTGCAGACACACATTTTGTAAAT[A/G]TCAGGGTACAAGGGTTCTACTGTGCCCTGACATGGAGGTTTTTTCTCTCCATCTCTTCTA	GAATATTTAATCCAGCCCTAAGGACCCCTGGTATAAATTGCAGACACACATTTTGTAAAT[A/G]TCAGGGTACAAGGGTTCTACTGTGCCCTGACATGGAGGTTTTTTCTCTCCATCTCTTCTA	1241
ARS-BFGL-BAC-14851-0_T_R_1511664043	ARS-BFGL-BAC-14851	TOP	[A/C]	0039607507	ATTTGGCATTGGTGCACACAGTCTGAGCTTTTGGCATCAATAACTTAACT			3	1	123646279	diploid	Bos taurus	UM3	0	BOT	ATCATTTCGTAGTCAGCATTTCCACTTTAAAAATCAAATCCAATGCCATTCAATATAAGG[T/G]AGTTAAGTTATTGATGCCAAAAGCTCAGACTGTGTGCACCAATGCCAAATTAATTCTCAG	CTGAGAATTAATTTGGCATTGGTGCACACAGTCTGAGCTTTTGGCATCAATAACTTAACT[A/C]CCTTATATTGAATGGCATTGGATTTGATTTTTAAAGTGGAAATGCTGACTACGAAATGAT	1241
ARS-BFGL-BAC-14856-0_T_F_1511663841	ARS-BFGL-BAC-14856	TOP	[A/G]	0015763445	AGCAACACCTCTGATGGAACCCAAGACTCTGTTGATTCTGATTATGTTTC			3	11	15857007	diploid	Bos taurus	UM3	0	TOP	AGGAAAATGGAGCAACACCTCTGATGGAACCCAAGACTCTGTTGATTCTGATTATGTTTC[A/G]TATAGATCATCTGTATCATTCTGTATATAAGCATGCCTTGCTTGATTTTTCTCTGTACCA	AGGAAAATGGAGCAACACCTCTGATGGAACCCAAGACTCTGTTGATTCTGATTATGTTTC[A/G]TATAGATCATCTGTATCATTCTGTATATAAGCATGCCTTGCTTGATTTTTCTCTGTACCA	1241
ARS-BFGL-BAC-14857_dup-0_T_F_2328966817	ARS-BFGL-BAC-14857	TOP	[A/G]	0027681490	TATGCCAGAGAGATTCACAGCATTCCTCTCATTTCTGGTTTCTTGAGCAG			3	1	1336351	diploid	Bos taurus	UM3	0	TOP	ACACTGTACCTATGCCAGAGAGATTCACAGCATTCCTCTCATTTCTGGTTTCTTGAGCAG[A/G]AAGTTACTATCCTACTGCCTGTGGTGAAGAGAGCAAGAAAAACAAGATGGAAGAGAAAGG	ACACTGTACCTATGCCAGAGAGATTCACAGCATTCCTCTCATTTCTGGTTTCTTGAGCAG[A/G]AAGTTACTATCCTACTGCCTGTGGTGAAGAGAGCAAGAAAAACAAGATGGAAGAGAAAGG	1241
ARS-BFGL-BAC-14872_dup-0_T_F_2328966819	ARS-BFGL-BAC-14872	TOP	[C/G]	0033609459	CTTAGCTAACAGATTTTTCAATTAGCCAGAATGTTGCATTTTCCAACTAC	0018667509	CTTAGCTAACAGATTTTTCAATTAGCCAGAATGTTGCATTTTCCAACTAG	3	1	137467169	diploid	Bos taurus	UM3	0	TOP	ACACCCTGACTCTTAGCTAACAGATTTTTCAATTAGCCAGAATGTTGCATTTTCCAACTA[C/G]GTATGTACATTAAGCTTACTGTAAATGTAGTTGCATTTTGCCAGTTTTAAATCTTTTTCC	ACACCCTGACTCTTAGCTAACAGATTTTTCAATTAGCCAGAATGTTGCATTTTCCAACTA[C/G]GTATGTACATTAAGCTTACTGTAAATGTAGTTGCATTTTGCCAGTTTTAAATCTTTTTCC	1241
ARS-BFGL-BAC-14873_dup-0_B_F_2328966821	ARS-BFGL-BAC-14873	BOT	[T/G]	0054728319	AGAAGCATTATAGGAATAAAATCCAGGGACATAATTGCTGCAGCTCCTTG			3	1	137500339	diploid	Bos taurus	UM3	0	BOT	AAACTCGGGAAGAAGCATTATAGGAATAAAATCCAGGGACATAATTGCTGCAGCTCCTTG[T/G]ACAATTCAGGTCAGAACTATCCAATATAAGACAGAGTTTGTAATATCCTATTTTAGGAAT	ATTCCTAAAATAGGATATTACAAACTCTGTCTTATATTGGATAGTTCTGACCTGAATTGT[A/C]CAAGGAGCTGCAGCAATTATGTCCCTGGATTTTATTCCTATAATGCTTCTTCCCGAGTTT	1241
ARS-BFGL-BAC-14883_dup-0_T_R_2328966824	ARS-BFGL-BAC-14883	TOP	[A/G]	0064719507	GAAACTTCTTAGGGCAACTTCTTAGGACAAGAGTATCCTATGTAAGATCA			3	1	14102864	diploid	Bos taurus	UM3	0	BOT	AAATGATATAAAATGTATGCATGGCACATGGAAGGCCTCATGATTTGTTTACTGAATACA[T/C]TGATCTTACATAGGATACTCTTGTCCTAAGAAGTTGCCCTAAGAAGTTTCCTACTCTCTA	TAGAGAGTAGGAAACTTCTTAGGGCAACTTCTTAGGACAAGAGTATCCTATGTAAGATCA[A/G]TGTATTCAGTAAACAAATCATGAGGCCTTCCATGTGCCATGCATACATTTTATATCATTT	1241
ARS-BFGL-BAC-14892-0_T_R_1511663341	ARS-BFGL-BAC-14892	TOP	[A/G]	0035728324	TCCCAGCTCTTAAAAGGCTGGAGATAGCAACTTGGTTGATGAAGGCTAAG			3	11	30676561	diploid	Bos taurus	UM3	0	BOT	AAGCTTCTCTTCTGTCCCAAGACAGCCTATTCCTTGTCAGTGTGGCCCTGCCAGATGGTT[T/C]CTTAGCCTTCATCAACCAAGTTGCTATCTCCAGCCTTTTAAGAGCTGGGAACAACTTCCA	TGGAAGTTGTTCCCAGCTCTTAAAAGGCTGGAGATAGCAACTTGGTTGATGAAGGCTAAG[A/G]AACCATCTGGCAGGGCCACACTGACAAGGAATAGGCTGTCTTGGGACAGAAGAGAAGCTT	1241
ARS-BFGL-BAC-14930_dup-0_T_F_2328966827	ARS-BFGL-BAC-14930	TOP	[A/G]	0024779416	TTTTACACTTAGCTAGCCTTCTTCAAGAAGGCACTGTCTCCAGGGAAGTC			3	1	1782724	diploid	Bos taurus	UM3	0	TOP	AAAGATGACTTTTTACACTTAGCTAGCCTTCTTCAAGAAGGCACTGTCTCCAGGGAAGTC[A/G]GGGGGACTTCGCAGCCTGTCTGTGCTTACAGAGGTGGTGGGTGGTACCACACACCCATTG	AAAGATGACTTTTTACACTTAGCTAGCCTTCTTCAAGAAGGCACTGTCTCCAGGGAAGTC[A/G]GGGGGACTTCGCAGCCTGTCTGTGCTTACAGAGGTGGTGGGTGGTACCACACACCCATTG	1241
ARS-BFGL-BAC-14935_dup-0_B_F_2328966829	ARS-BFGL-BAC-14935	BOT	[T/C]	0062757319	TGTTGACCCTGAAGCTCTCAGTATATTATCAGGTCATTGTTTGGCACAGA			3	11	65925331	diploid	Bos taurus	UM3	0	BOT	GGAGATGTGGTGTTGACCCTGAAGCTCTCAGTATATTATCAGGTCATTGTTTGGCACAGA[T/C]TTCAGCTTCTTTTAATGGTGCACTTTACCAGGCAGCTTTTTTCTACATCATTAAACAGCA	TGCTGTTTAATGATGTAGAAAAAAGCTGCCTGGTAAAGTGCACCATTAAAAGAAGCTGAA[A/G]TCTGTGCCAAACAATGACCTGATAATATACTGAGAGCTTCAGGGTCAACACCACATCTCC	1241
ARS-BFGL-BAC-14940_dup-0_B_R_2328966832	ARS-BFGL-BAC-14940	BOT	[T/C]	0038672349	AGTGTCCAATTAGCCTAAAGGTTGATATACATAAGATTGTATATCTTGCA			3	11	66002572	diploid	Bos taurus	UM3	0	TOP	ATTTTTCACATCTTAATATGAATCTTATGTATACTGCTGTTTATATACAATCTTACATGT[A/G]TGCAAGATATACAATCTTATGTATATCAACCTTTAGGCTAATTGGACACTAGTGAGTAGG	ATTTTTCACATCTTAATATGAATCTTATGTATACTGCTGTTTATATACAATCTTACATGT[A/G]TGCAAGATATACAATCTTATGTATATCAACCTTTAGGCTAATTGGACACTAGTGAGTAGG	1241
ARS-BFGL-BAC-14947-0_B_F_1511663286	ARS-BFGL-BAC-14947	BOT	[T/C]	0056722378	GGGATGCCCACAAACGTCCGTTAGGAAACACAGACAGACGTCCACAGACG			3	11	5930204	diploid	Bos taurus	UM3	0	BOT	AACTCTCTGAGGGATGCCCACAAACGTCCGTTAGGAAACACAGACAGACGTCCACAGACG[T/C]GCTCTCAGAGTCCCACGCTGGCCTGGGAGCAGGGATTGTAGCAGGTGCCTACAGCAAGGA	TCCTTGCTGTAGGCACCTGCTACAATCCCTGCTCCCAGGCCAGCGTGGGACTCTGAGAGC[A/G]CGTCTGTGGACGTCTGTCTGTGTTTCCTAACGGACGTTTGTGGGCATCCCTCAGAGAGTT	1241
ARS-BFGL-BAC-14982_dup-0_T_R_2328966836	ARS-BFGL-BAC-14982	TOP	[A/G]	0018754356	TAAAAGAGTCTAGATAGCTTCTTATCTATACTGTTTTCATCCTTCTCACC			3	1	2089647	diploid	Bos taurus	UM3	0	BOT	TCTTTCCCTCCCCCAAAATTAAGTTCTTTAAGGGATGTCTGATTGTGAAAGGGGATGGGG[T/C]GGTGAGAAGGATGAAAACAGTATAGATAAGAAGCTATCTAGACTCTTTTAAAATTAAAAA	TTTTTAATTTTAAAAGAGTCTAGATAGCTTCTTATCTATACTGTTTTCATCCTTCTCACC[A/G]CCCCATCCCCTTTCACAATCAGACATCCCTTAAAGAACTTAATTTTGGGGGAGGGAAAGA	1241
ARS-BFGL-BAC-14984-0_T_R_1511663541	ARS-BFGL-BAC-14984	TOP	[A/G]	0050614440	GTCAAATGATGTATTTCCTTTATCCTCGTTTAAGCAATGCATGGATCTGT			3	1	24735033	diploid	Bos taurus	UM3	0	BOT	ACAGTCCAACAGAAATCAAAGGTAGTCAATCTACTTCACTCCAACCCTTTCTTTCAAAGA[T/C]ACAGATCCATGCATTGCTTAAACGAGGATAAAGGAAATACATCATTTGACCATCTTTCTA	TAGAAAGATGGTCAAATGATGTATTTCCTTTATCCTCGTTTAAGCAATGCATGGATCTGT[A/G]TCTTTGAAAGAAAGGGTTGGAGTGAAGTAGATTGACTACCTTTGATTTCTGTTGGACTGT	1241
ARS-BFGL-BAC-14989_dup-0_B_F_2328966839	ARS-BFGL-BAC-14989	BOT	[T/C]	0010622398	CCCCAGTTTTCCCCCACAAAGTCACAGTTTTGTCTTCAGACTGATGTCTA			3	12	69043790	diploid	Bos taurus	UM3	0	BOT	GATGAGAACTCCCCAGTTTTCCCCCACAAAGTCACAGTTTTGTCTTCAGACTGATGTCTA[T/C]GGTAGCTGTTTAGCCAATGGGGGAAGATGCTTGGAAGAAAGCCACCTTTATTCTAAAATA	TATTTTAGAATAAAGGTGGCTTTCTTCCAAGCATCTTCCCCCATTGGCTAAACAGCTACC[A/G]TAGACATCAGTCTGAAGACAAAACTGTGACTTTGTGGGGGAAAACTGGGGAGTTCTCATC	1241
ARS-BFGL-BAC-14990-0_B_F_1511663582	ARS-BFGL-BAC-14990	BOT	[T/C]	0019609338	ATTCTGAGTCCTCATATGAGTTGTTCAGCTTCTGTGATCAACAAGGGGGG			3	12	69106382	diploid	Bos taurus	UM3	0	BOT	ACCAGATGGCATTCTGAGTCCTCATATGAGTTGTTCAGCTTCTGTGATCAACAAGGGGGG[T/C]GGGCGGGGAACTTTCAACAAAGGAAGTGATCCTTACTAGCTCTGGAGAGGTAGACCACTA	TAGTGGTCTACCTCTCCAGAGCTAGTAAGGATCACTTCCTTTGTTGAAAGTTCCCCGCCC[A/G]CCCCCCTTGTTGATCACAGAAGCTGAACAACTCATATGAGGACTCAGAATGCCATCTGGT	1241
ARS-BFGL-BAC-15012_dup-0_T_F_2328966843	ARS-BFGL-BAC-15012	TOP	[A/C]	0039686342	CCTAAGTCAGTGATGCATAAATGTGTTGTTATACAAACATACTACAGCTT			3	12	28942584	diploid	Bos taurus	UM3	0	TOP	ACATCAAAATCCTAAGTCAGTGATGCATAAATGTGTTGTTATACAAACATACTACAGCTT[A/C]AAGACTGGAGAAGTTTGGTGTTTGTTGTTCTTTTTTAAAATTTTGGTTGTTTTTTTAGCA	ACATCAAAATCCTAAGTCAGTGATGCATAAATGTGTTGTTATACAAACATACTACAGCTT[A/C]AAGACTGGAGAAGTTTGGTGTTTGTTGTTCTTTTTTAAAATTTTGGTTGTTTTTTTAGCA	1241
ARS-BFGL-BAC-15016_dup-0_T_R_2327661532	ARS-BFGL-BAC-15016	TOP	[A/G]	0017643321	CAAGTTTCTTGTCTCGACAGACTACTTACAGTTCCAGTAGGCAGCAGATA			3	12	29649126	diploid	Bos taurus	UM3	0	BOT	ACAGAACCTATAAGATGGGAAGCAAGAGGGAGCCACTCCTATGGGGTCAGTCCCGGTGCA[T/C]TATCTGCTGCCTACTGGAACTGTAAGTAGTCTGTCGAGACAAGAAACTTGAGGGTACACT	AGTGTACCCTCAAGTTTCTTGTCTCGACAGACTACTTACAGTTCCAGTAGGCAGCAGATA[A/G]TGCACCGGGACTGACCCCATAGGAGTGGCTCCCTCTTGCTTCCCATCTTATAGGTTCTGT	1241
ARS-BFGL-BAC-15018-0_T_R_1511664341	ARS-BFGL-BAC-15018	TOP	[A/T]	0028703418	CTGCCACATCCTTGCTGTGAACAGCCCCAAGTTCTTATTCTTCACAGTAA	0012721473	CTGCCACATCCTTGCTGTGAACAGCCCCAAGTTCTTATTCTTCACAGTAT	3	12	30362194	diploid	Bos taurus	UM3	0	BOT	CAGGTAAGAAAAGTCCTAAAGCAAATAAGCATGGGCTGGGGGTGAGTTGTACATTACTCA[A/T]TACTGTGAAGAATAAGAACTTGGGGCTGTTCACAGCAAGGATGTGGCAGCCCCCTCCCTA	TAGGGAGGGGGCTGCCACATCCTTGCTGTGAACAGCCCCAAGTTCTTATTCTTCACAGTA[A/T]TGAGTAATGTACAACTCACCCCCAGCCCATGCTTATTTGCTTTAGGACTTTTCTTACCTG	1241
ARS-BFGL-BAC-15023_dup-0_B_F_2327661533	ARS-BFGL-BAC-15023	BOT	[T/C]	0040620386	CTGACACTAAAGACAGTGTTTTTCTTCTGGACACAGTGCAAAGCATTGTG			3	12	31368562	diploid	Bos taurus	UM3	0	BOT	CATCCCAAGCCTGACACTAAAGACAGTGTTTTTCTTCTGGACACAGTGCAAAGCATTGTG[T/C]GTGGCCGACTCCTTCATCTCTGCTGGGGGCAAACCTTGTCTCTTCGAGGAAAAGGTTGAG	CTCAACCTTTTCCTCGAAGAGACAAGGTTTGCCCCCAGCAGAGATGAAGGAGTCGGCCAC[A/G]CACAATGCTTTGCACTGTGTCCAGAAGAAAAACACTGTCTTTAGTGTCAGGCTTGGGATG	1241
ARS-BFGL-BAC-15026_dup-0_B_R_2328966848	ARS-BFGL-BAC-15026	BOT	[T/C]	0070665310	CAGGGACTTGGAGAGCTCTTAAGCAAGCACAGGTGTGTTGTTGAGGATGC			3	12	30668435	diploid	Bos taurus	UM3	0	TOP	CTCACTGGCTGGCAGCCTCCTCGGGGCATGGATCTGTCTACTGTTGCTCCTTTGCATATC[A/G]GCATCCTCAACAACACACCTGTGCTTGCTTAAGAGCTCTCCAAGTCCCTGAAAACTGACA	CTCACTGGCTGGCAGCCTCCTCGGGGCATGGATCTGTCTACTGTTGCTCCTTTGCATATC[A/G]GCATCCTCAACAACACACCTGTGCTTGCTTAAGAGCTCTCCAAGTCCCTGAAAACTGACA	1241
ARS-BFGL-BAC-15043_dup-0_B_F_2328966849	ARS-BFGL-BAC-15043	BOT	[T/G]	0072720363	GGACACTAAAACATATCAGCTGAAGAATTGATTTCATTTGCTCCCAACTC			3	12	82199690	diploid	Bos taurus	UM3	0	BOT	AGTGTTAAGGGGACACTAAAACATATCAGCTGAAGAATTGATTTCATTTGCTCCCAACTC[T/G]GTCCAGAAGGGTAGGTTCTTGTCTTATTTATTTAGACAAAACGTCTCTAGAGCTAGGAAG	CTTCCTAGCTCTAGAGACGTTTTGTCTAAATAAATAAGACAAGAACCTACCCTTCTGGAC[A/C]GAGTTGGGAGCAAATGAAATCAATTCTTCAGCTGATATGTTTTAGTGTCCCCTTAACACT	1241
ARS-BFGL-BAC-15046_dup-0_B_F_2328966851	ARS-BFGL-BAC-15046	BOT	[T/C]	0070677488	GTATGAATAAGAAAGAGAGGTATATATGGAGGAGGTGGGCAGACAGGACT			3	12	83777475	diploid	Bos taurus	UM3	0	BOT	TGGGTGTAAAGTATGAATAAGAAAGAGAGGTATATATGGAGGAGGTGGGCAGACAGGACT[T/C]GCCTCATTAGGAAAAGGGATTGGGATAAAGGAAAGAAATAGTAGGTTAACGGGATGACCA	TGGTCATCCCGTTAACCTACTATTTCTTTCCTTTATCCCAATCCCTTTTCCTAATGAGGC[A/G]AGTCCTGTCTGCCCACCTCCTCCATATATACCTCTCTTTCTTATTCATACTTTACACCCA	1241
ARS-BFGL-BAC-15050-0_T_R_1511663665	ARS-BFGL-BAC-15050	TOP	[A/G]	0026675351	ACTAATGCAAAATATCACTTCACCTTGCTTTAACATCCATTTTCCAGAGC			3	1	28242625	diploid	Bos taurus	UM3	0	BOT	ACTGTAGGACTTATAAACAAAGTATAATCTTTATTCATCAAGTGAAGAAATAACTGTTTG[T/C]GCTCTGGAAAATGGATGTTAAAGCAAGGTGAAGTGATATTTTGCATTAGTACAAAAATTA	TAATTTTTGTACTAATGCAAAATATCACTTCACCTTGCTTTAACATCCATTTTCCAGAGC[A/G]CAAACAGTTATTTCTTCACTTGATGAATAAAGATTATACTTTGTTTATAAGTCCTACAGT	1241
ARS-BFGL-BAC-15052-0_B_R_1511663768	ARS-BFGL-BAC-15052	BOT	[T/G]	0015770367	TATATGCCAATTAGTCAATTGTAAGACTTCTTAACAAAGCAGTATTTCAT			3	12	8498778	diploid	Bos taurus	UM3	0	TOP	AGATATAAAGGACAATTTAAAATTAAATTACTTATGTATGCTAAAATTTCAAAAATAAAT[A/C]ATGAAATACTGCTTTGTTAAGAAGTCTTACAATTGACTAATTGGCATATATGAGAGAGAT	AGATATAAAGGACAATTTAAAATTAAATTACTTATGTATGCTAAAATTTCAAAAATAAAT[A/C]ATGAAATACTGCTTTGTTAAGAAGTCTTACAATTGACTAATTGGCATATATGAGAGAGAT	1241
ARS-BFGL-BAC-15059_dup-0_B_R_2328966858	ARS-BFGL-BAC-15059	BOT	[T/G]	0048612355	AACTCTTCAGAAATGAGGTGACTAAGTGCTGATGAACAGAAATAGTTTAC			3	1	28868362	diploid	Bos taurus	UM3	0	TOP	CCTCACATAAAATTCTTAAATGTCAGCCTTCTTCAAATATTCCCAAACACTTCAACTCAC[A/C]GTAAACTATTTCTGTTCATCAGCACTTAGTCACCTCATTTCTGAAGAGTTTTCGAGTTTA	CCTCACATAAAATTCTTAAATGTCAGCCTTCTTCAAATATTCCCAAACACTTCAACTCAC[A/C]GTAAACTATTTCTGTTCATCAGCACTTAGTCACCTCATTTCTGAAGAGTTTTCGAGTTTA	1241
ARS-BFGL-BAC-15060_dup-0_B_R_2328966860	ARS-BFGL-BAC-15060	BOT	[T/G]	0021785442	ACCAAAACCCAGAGGCAGAAGACTGAACTCCCAAACTTTAGAACATCAGA			3	12	72358156	diploid	Bos taurus	UM3	0	TOP	GTAGGTATGGAGACTTTTGGGTGGGCTCTTGTCTATTAATGTTCCTTGGAGTCAGGAGTT[A/C]TCTGATGTTCTAAAGTTTGGGAGTTCAGTCTTCTGCCTCTGGGTTTTGGTTCTCCTCTTA	GTAGGTATGGAGACTTTTGGGTGGGCTCTTGTCTATTAATGTTCCTTGGAGTCAGGAGTT[A/C]TCTGATGTTCTAAAGTTTGGGAGTTCAGTCTTCTGCCTCTGGGTTTTGGTTCTCCTCTTA	1241
ARS-BFGL-BAC-15065-0_T_R_1511664833	ARS-BFGL-BAC-15065	TOP	[A/G]	0058771302	AAGGAGCAAACTGTTAGCTGATAAATGATCAAAAAGCTTCCAGCAAAAAC			3	13	17431234	diploid	Bos taurus	UM3	0	BOT	GCAGGCAAAAGCTTGAACCTGCGGGACCTTATGCTGCTTCTGAGCTCCTTGTCCAAATCC[T/C]GTTTTTGCTGGAAGCTTTTTGATCATTTATCAGCTAACAGTTTGCTCCTTCAGGTGCTGA	TCAGCACCTGAAGGAGCAAACTGTTAGCTGATAAATGATCAAAAAGCTTCCAGCAAAAAC[A/G]GGATTTGGACAAGGAGCTCAGAAGCAGCATAAGGTCCCGCAGGTTCAAGCTTTTGCCTGC	1241
ARS-BFGL-BAC-15070_dup-0_B_R_2253191457	ARS-BFGL-BAC-15070	BOT	[T/C]	0020663480	CCATGAATCCATAGTAAACCTTGCTTGGTGCTCTCCGTGTGTATGGAATG			3	13	3246468	diploid	Bos taurus	UM3	0	TOP	AAACAGAGAATCAAATCTGTCATTTGGCCATAGCATCCAAAAGAGAAGAGAGATCTAAAA[A/G]CATTCCATACACACGGAGAGCACCAAGCAAGGTTTACTATGGATTCATGGTCTACATCAT	AAACAGAGAATCAAATCTGTCATTTGGCCATAGCATCCAAAAGAGAAGAGAGATCTAAAA[A/G]CATTCCATACACACGGAGAGCACCAAGCAAGGTTTACTATGGATTCATGGTCTACATCAT	1241
ARS-BFGL-BAC-1511_dup-0_T_F_2328966864	ARS-BFGL-BAC-1511	TOP	[A/G]	0043612490	GGATGCTCCAGCAGGGAGAAGCCCTTGAATACTTCATCAATCCAAGCCAC			3	14	3765019	diploid	Bos taurus	UM3	0	TOP	CAGCTGTTAGGGATGCTCCAGCAGGGAGAAGCCCTTGAATACTTCATCAATCCAAGCCAC[A/G]AGCAGCTTCTCACGCTGGCCGGTGGCGCTGCTGCCACGGGGGAGTCCTGTGCACTGCAAA	CAGCTGTTAGGGATGCTCCAGCAGGGAGAAGCCCTTGAATACTTCATCAATCCAAGCCAC[A/G]AGCAGCTTCTCACGCTGGCCGGTGGCGCTGCTGCCACGGGGGAGTCCTGTGCACTGCAAA	1241
ARS-BFGL-BAC-15132_dup-0_B_R_2328966867	ARS-BFGL-BAC-15132	BOT	[T/C]	0058678480	GAGTGCTTTTTTCTGGGATACAAGGCCTTTGACTTCAGGCTCACTCTGGT			3	13	65470288	diploid	Bos taurus	UM3	0	TOP	GGGGCATTTCTGCTATTCCCAGATGGGATTCACCCCATTTCTGTGGATGGGGAAGCCCAC[A/G]ACCAGAGTGAGCCTGAAGTCAAAGGCCTTGTATCCCAGAAAAAAGCACTCACCACTCTCA	GGGGCATTTCTGCTATTCCCAGATGGGATTCACCCCATTTCTGTGGATGGGGAAGCCCAC[A/G]ACCAGAGTGAGCCTGAAGTCAAAGGCCTTGTATCCCAGAAAAAAGCACTCACCACTCTCA	1241
ARS-BFGL-BAC-15157_dup-0_B_R_2328966869	ARS-BFGL-BAC-15157	BOT	[T/C]	0071769317	CATCGTAGATCTGAGTGTGGAAGCCAAGTCTGGAAGGGAAGTGTGGGAGA			3	1	41913980	diploid	Bos taurus	UM3	0	TOP	AGTGGGGAGGAGTGGTCGCTAGAGTCCTGATTCCTGCTCTGCTCTTAGAAATCAAAAACC[A/G]TCTCCCACACTTCCCTTCCAGACTTGGCTTCCACACTCAGATCTACGATGTTATGAAGTC	AGTGGGGAGGAGTGGTCGCTAGAGTCCTGATTCCTGCTCTGCTCTTAGAAATCAAAAACC[A/G]TCTCCCACACTTCCCTTCCAGACTTGGCTTCCACACTCAGATCTACGATGTTATGAAGTC	1241
ARS-BFGL-BAC-15164-0_B_F_1511664072	ARS-BFGL-BAC-15164	BOT	[T/C]	0029642473	ACATACCTAACATAGCTTCAAATAGGCCACTGCTGTGAAACCAATTTGTA			3	13	80957038	diploid	Bos taurus	UM3	0	BOT	ATCTTATGACACATACCTAACATAGCTTCAAATAGGCCACTGCTGTGAAACCAATTTGTA[T/C]GAGAAGCCATTACATTCCCTAATCATATAACTAAATTACCTGAGGTCACACCTTACCTAA	TTAGGTAAGGTGTGACCTCAGGTAATTTAGTTATATGATTAGGGAATGTAATGGCTTCTC[A/G]TACAAATTGGTTTCACAGCAGTGGCCTATTTGAAGCTATGTTAGGTATGTGTCATAAGAT	1241
ARS-BFGL-BAC-15167-0_B_F_1511664584	ARS-BFGL-BAC-15167	BOT	[T/C]	0068625373	TCTCCCGGCTCAGTGGCGTTTCCCTGGGTTCTTTCAAAGGGTGGACCAGA			3	13	81638022	diploid	Bos taurus	UM3	0	BOT	CTAGCATTGTTCTCCCGGCTCAGTGGCGTTTCCCTGGGTTCTTTCAAAGGGTGGACCAGA[T/C]GCCACCATGCCTGGGCTCACACTGCCCCAGTGACTCCCCAAGCCTTCCTTCCAGCAGCCA	TGGCTGCTGGAAGGAAGGCTTGGGGAGTCACTGGGGCAGTGTGAGCCCAGGCATGGTGGC[A/G]TCTGGTCCACCCTTTGAAAGAACCCAGGGAAACGCCACTGAGCCGGGAGAACAATGCTAG	1241
ARS-BFGL-BAC-15171-0_T_F_1511663953	ARS-BFGL-BAC-15171	TOP	[C/G]	0012720405	GAGAATGGTTCAACAGAATGAGACCAGAGAACAGTCTGACTGGGTCAGTC	0024624337	GAGAATGGTTCAACAGAATGAGACCAGAGAACAGTCTGACTGGGTCAGTG	3	13	8347568	diploid	Bos taurus	UM3	0	TOP	ATAAAACTGAAGAGAATGGTTCAACAGAATGAGACCAGAGAACAGTCTGACTGGGTCAGT[C/G]CAAAACACAAGACACGTGGAAGTCCAGGCAGGAAGTGGAGGTTTGCACCTAAGGAGTAAT	ATAAAACTGAAGAGAATGGTTCAACAGAATGAGACCAGAGAACAGTCTGACTGGGTCAGT[C/G]CAAAACACAAGACACGTGGAAGTCCAGGCAGGAAGTGGAGGTTTGCACCTAAGGAGTAAT	1241
ARS-BFGL-BAC-15172-0_B_F_1511663846	ARS-BFGL-BAC-15172	BOT	[T/C]	0062637334	GCTGCAAAGATAATTCACCCACTTTAAGTGCCAAGTCACAGTACTCACCA			3	13	83050038	diploid	Bos taurus	UM3	0	BOT	AGGAATAGAAGCTGCAAAGATAATTCACCCACTTTAAGTGCCAAGTCACAGTACTCACCA[T/C]CTTCCATCTTAAGTGAAGTGTGACAGTCGTCAGTCATGTCCAACTCTTTGCGGCCTCATG	CATGAGGCCGCAAAGAGTTGGACATGACTGACGACTGTCACACTTCACTTAAGATGGAAG[A/G]TGGTGAGTACTGTGACTTGGCACTTAAAGTGGGTGAATTATCTTTGCAGCTTCTATTCCT	1241
ARS-BFGL-BAC-15173-0_T_R_1511664357	ARS-BFGL-BAC-15173	TOP	[C/G]	0045731456	ATTGCTCACCCTTCTTAAGGCAGCACATTCAAGGTGCACGTCAAAAGTTC	0058673342	ATTGCTCACCCTTCTTAAGGCAGCACATTCAAGGTGCACGTCAAAAGTTG	3	1	3953844	diploid	Bos taurus	UM3	0	BOT	CAGTGAGCAGCCTCTGGTCAGACGATGAGTCAGTGGGAAAGTCGGGGGAAAAAACTTGTG[C/G]AACTTTTGACGTGCACCTTGAATGTGCTGCCTTAAGAAGGGTGAGCAATTAATAGATGAG	CTCATCTATTAATTGCTCACCCTTCTTAAGGCAGCACATTCAAGGTGCACGTCAAAAGTT[C/G]CACAAGTTTTTTCCCCCGACTTTCCCACTGACTCATCGTCTGACCAGAGGCTGCTCACTG	1241
ARS-BFGL-BAC-15402-0_B_R_1511664422	ARS-BFGL-BAC-15402	BOT	[T/C]	0046673359	GTTGACTATTGACTAGAAGTTTGGATTGGTCACTTTGTAAGGAGAGGTGA			3	1	50191130	diploid	Bos taurus	UM3	0	TOP	CATTCTTTCCTTTGTACAGAAGAGAAAACTCTGTGGCTCTTTTCCATTTTGATACTCCCT[A/G]TCACCTCTCCTTACAAAGTGACCAATCCAAACTTCTAGTCAATAGTCAACTTTTTTCTTA	CATTCTTTCCTTTGTACAGAAGAGAAAACTCTGTGGCTCTTTTCCATTTTGATACTCCCT[A/G]TCACCTCTCCTTACAAAGTGACCAATCCAAACTTCTAGTCAATAGTCAACTTTTTTCTTA	1241
ARS-BFGL-BAC-15431_dup-0_B_F_2328966882	ARS-BFGL-BAC-15431	BOT	[T/C]	0015679355	TTACCTAGTGAGGCCCTAATGGTCATACCCATTTATCTCTTAGACACAGT			3	10	67694539	diploid	Bos taurus	UM3	0	BOT	AGTGAGTGCCTTACCTAGTGAGGCCCTAATGGTCATACCCATTTATCTCTTAGACACAGT[T/C]CCTGGAAGCAGAGATGGCAACCGGGTACCCTGAGGTTCACAAGACCTCCTCCCTCCCAGC	GCTGGGAGGGAGGAGGTCTTGTGAACCTCAGGGTACCCGGTTGCCATCTCTGCTTCCAGG[A/G]ACTGTGTCTAAGAGATAAATGGGTATGACCATTAGGGCCTCACTAGGTAAGGCACTCACT	1241
ARS-BFGL-BAC-15433_dup-0_B_R_2328966884	ARS-BFGL-BAC-15433	BOT	[T/C]	0020639371	ACTACAATTTGAAAGCATGTGGTCATGGGCTTGGGGTCAATTCAAATACA			3	10	67938058	diploid	Bos taurus	UM3	0	TOP	AATCTGCTGTTTTCTGGCCAGCATTCCTCTTTCTTTTGGGAAATCACCAAAMCCAATTCC[A/G]TGTATTTGAATTGACCCCAAGCCCATGACCACATGCTTTCAAATTGTAGTGCTGGAGAAG	AATCTGCTGTTTTCTGGCCAGCATTCCTCTTTCTTTTGGGAAATCACCAAAMCCAATTCC[A/G]TGTATTTGAATTGACCCCAAGCCCATGACCACATGCTTTCAAATTGTAGTGCTGGAGAAG	1241
ARS-BFGL-BAC-15436-0_T_R_1511663677	ARS-BFGL-BAC-15436	TOP	[A/G]	0055639468	GGCATTCCAATGATACTGCTCAAAATGATAGCTTCCATTTTGAAAACTAT			3	10	66735975	diploid	Bos taurus	UM3	0	BOT	ACTTACAAATTTACTGTATTCCATTGTTTCATATGGAATAGAACATTAATCTACAATATT[T/C]ATAGTTTTCAAAATGGAAGCTATCATTTTGAGCAGTATCATTGGAATGCCTCTAAACGCA	TGCGTTTAGAGGCATTCCAATGATACTGCTCAAAATGATAGCTTCCATTTTGAAAACTAT[A/G]AATATTGTAGATTAATGTTCTATTCCATATGAAACAATGGAATACAGTAAATTTGTAAGT	1241
ARS-BFGL-BAC-15437_dup-0_T_R_2328966887	ARS-BFGL-BAC-15437	TOP	[A/G]	0041612447	GCCCTGGCAATCCTCTCCTAGGCCTTATTACAGGGCTTTTGAGAGGGCAC			3	10	67290043	diploid	Bos taurus	UM3	0	BOT	AATTTGGCTAATTTACATCTTGGGTCTGCCTCATAAACAGGCTTTTTCATTCTTCAAAAA[T/C]GTGCCCTCTCAAAAGCCCTGTAATAAGGCCTAGGAGAGGATTGCCAGGGCTTGAATTAGG	CCTAATTCAAGCCCTGGCAATCCTCTCCTAGGCCTTATTACAGGGCTTTTGAGAGGGCAC[A/G]TTTTTGAAGAATGAAAAAGCCTGTTTATGAGGCAGACCCAAGATGTAAATTAGCCAAATT	1241
ARS-BFGL-BAC-15450-0_B_F_1511665162	ARS-BFGL-BAC-15450	BOT	[T/C]	0040631332	CAAAGGCCATGAGCAGTCTTTTCAGTTTACATCCACATACATTAGAAATA			3	10	68352930	diploid	Bos taurus	UM3	0	BOT	TGGGGTAGCCCAAAGGCCATGAGCAGTCTTTTCAGTTTACATCCACATACATTAGAAATA[T/C]TAYCTGGTGCATGTGCTATGTGGTAAAGGCACCACCTTAGATAACCCTCAAGGTATAGAA	TTCTATACCTTGAGGGTTATCTAAGGTGGTGCCTTTACCACATAGCACATGCACCAGRTA[A/G]TATTTCTAATGTATGTGGATGTAAACTGAAAAGACTGCTCATGGCCTTTGGGCTACCCCA	1241
ARS-BFGL-BAC-15453-0_T_F_1511664737	ARS-BFGL-BAC-15453	TOP	[A/G]	0068659347	GAAATGCCTAGGGGTAAAAAATATCAGAGGAAACCAAAGGTCTAACACAG			3	10	68296332	diploid	Bos taurus	UM3	0	TOP	GAACCAAAGGGAAATGCCTAGGGGTAAAAAATATCAGAGGAAACCAAAGGTCTAACACAG[A/G]GCCAAAACTCTGTATGATCTACTCTTGTGTTTGGAACTGTACTTTACTATAGGCTCACCA	GAACCAAAGGGAAATGCCTAGGGGTAAAAAATATCAGAGGAAACCAAAGGTCTAACACAG[A/G]GCCAAAACTCTGTATGATCTACTCTTGTGTTTGGAACTGTACTTTACTATAGGCTCACCA	1241
ARS-BFGL-BAC-15461-0_B_F_1511663386	ARS-BFGL-BAC-15461	BOT	[T/G]	0044696358	GGCTGTTAACAGCCAATAATAACAATGGCTGTTATTATTGTTGCTGTGGT			3	10	70950774	diploid	Bos taurus	UM3	0	BOT	AATACTCAGTGGCTGTTAACAGCCAATAATAACAATGGCTGTTATTATTGTTGCTGTGGT[T/G]GTTGTTGAAGAGGTATTGTTGTAAGCACTTAATATGCATTAACTCATTTAACTTTTTCAA	TTGAAAAAGTTAAATGAGTTAATGCATATTAAGTGCTTACAACAATACCTCTTCAACAAC[A/C]ACCACAGCAACAATAATAACAGCCATTGTTATTATTGGCTGTTAACAGCCACTGAGTATT	1241
ARS-BFGL-BAC-15464_dup-0_T_F_2328966893	ARS-BFGL-BAC-15464	TOP	[A/G]	0036703505	AGAAACTGCAGTCGATTCTGATTTTTAAACCTCCAGGGATAGAGAGAAAT			3	10	71359437	diploid	Bos taurus	UM3	0	TOP	CACATGAAAAAGAAACTGCAGTCGATTCTGATTTTTAAACCTCCAGGGATAGAGAGAAAT[A/G]AGACTGACAATATAGATGGAGTCTCATGATGCTACATGAACACATTAAACTATTCACAAC	CACATGAAAAAGAAACTGCAGTCGATTCTGATTTTTAAACCTCCAGGGATAGAGAGAAAT[A/G]AGACTGACAATATAGATGGAGTCTCATGATGCTACATGAACACATTAAACTATTCACAAC	1241
ARS-BFGL-BAC-15488_dup-0_B_F_2328966895	ARS-BFGL-BAC-15488	BOT	[T/C]	0022615491	TCATTATGGGACATTATCTTTTGAAATAACAGAGTTTATCTCCAAGCTTT			3	10	103048273	diploid	Bos taurus	UM3	0	BOT	GGAAATATCATCATTATGGGACATTATCTTTTGAAATAACAGAGTTTATCTCCAAGCTTT[T/C]CTTTGTATAGTCTATTATGTCCTTTGAAGAATACAGATGTAGAAGAAAATGATTTTTTAA	TTAAAAAATCATTTTCTTCTACATCTGTATTCTTCAAAGGACATAATAGACTATACAAAG[A/G]AAAGCTTGGAGATAAACTCTGTTATTTCAAAAGATAATGTCCCATAATGATGATATTTCC	1241
ARS-BFGL-BAC-15492_dup-0_T_F_2327661544	ARS-BFGL-BAC-15492	TOP	[A/G]	0010803323	TTCCAAACCAGCCACAGCATGATTTTCACAAGGATGGACTGCCATATACT			3	10	10325495	diploid	Bos taurus	UM3	0	TOP	AGTAAGCCCATTCCAAACCAGCCACAGCATGATTTTCACAAGGATGGACTGCCATATACT[A/G]TGTTGAGACTTGAATTAAGTCCATTCATTTGAGGCTGAATGTGATATTCTATCATTTTGG	AGTAAGCCCATTCCAAACCAGCCACAGCATGATTTTCACAAGGATGGACTGCCATATACT[A/G]TGTTGAGACTTGAATTAAGTCCATTCATTTGAGGCTGAATGTGATATTCTATCATTTTGG	1241
ARS-BFGL-BAC-15497-0_B_R_1511664862	ARS-BFGL-BAC-15497	BOT	[T/G]	0049622421	GACAACGTCTTAATTAGGAATGTTTGGTCTGTGGCAAGAGTTGCCAGAGA			3	10	95419988	diploid	Bos taurus	UM3	0	TOP	GCGCTGTGGGCTTTGGTTGCAGGCTGGTGATGGATGTCTGTGCATTAGAACAATGGACGG[A/C]TCTCTGGCAACTCTTGCCACAGACCAAACATTCCTAATTAAGACGTTGTCATTTTACCAA	GCGCTGTGGGCTTTGGTTGCAGGCTGGTGATGGATGTCTGTGCATTAGAACAATGGACGG[A/C]TCTCTGGCAACTCTTGCCACAGACCAAACATTCCTAATTAAGACGTTGTCATTTTACCAA	1241
ARS-BFGL-BAC-15513_dup-0_T_R_2328966898	ARS-BFGL-BAC-15513	TOP	[A/G]	0021694303	ACTGACTCAAAGAACAGCCTTCCCAGAACAATGATCCAGCCCCAAATATC			3	11	29602170	diploid	Bos taurus	UM3	0	BOT	GCAGGTCCAAGGGCACATGTTCAAGATGTTAAAATTCACGTATCAAACACTCAGAAGTAC[T/C]GATATTTGGGGCTGGATCATTGTTCTGGGAAGGCTGTTCTTTGAGTCAGTCAGTCAGTCA	TGACTGACTGACTGACTCAAAGAACAGCCTTCCCAGAACAATGATCCAGCCCCAAATATC[A/G]GTACTTCTGAGTGTTTGATACGTGAATTTTAACATCTTGAACATGTGCCCTTGGACCTGC	1241
ARS-BFGL-BAC-15514-0_T_F_1511663301	ARS-BFGL-BAC-15514	TOP	[A/G]	0045662305	AAATGTGGTCCTTCCCCACCATCAAGTGACCGAAACCAACACTCCCTGAG			3	1	145280015	diploid	Bos taurus	UM3	0	TOP	AAGAACAATTAAATGTGGTCCTTCCCCACCATCAAGTGACCGAAACCAACACTCCCTGAG[A/G]TGCAGCAAGGCCTGAGTGAACTGTGGCTGTGGCGGGTGGCGGTCTCAGCAGGACCAGCCT	AAGAACAATTAAATGTGGTCCTTCCCCACCATCAAGTGACCGAAACCAACACTCCCTGAG[A/G]TGCAGCAAGGCCTGAGTGAACTGTGGCTGTGGCGGGTGGCGGTCTCAGCAGGACCAGCCT	1241
ARS-BFGL-BAC-15516_dup-0_T_F_2328966899	ARS-BFGL-BAC-15516	TOP	[A/G]	0043740302	GAATGTGCTGAGTGACAGCTCACACGTGTGCACCCATTTCAGGGGTGGTG			3	1	143567931	diploid	Bos taurus	UM3	0	TOP	ATGAATGAATGAATGTGCTGAGTGACAGCTCACACGTGTGCACCCATTTCAGGGGTGGTG[A/G]GTGAGGCTCAGGGCCACCGAGGTGGCGGCCAGCAGCCAGTCCTCTGGCTGTCCAGCCAGG	ATGAATGAATGAATGTGCTGAGTGACAGCTCACACGTGTGCACCCATTTCAGGGGTGGTG[A/G]GTGAGGCTCAGGGCCACCGAGGTGGCGGCCAGCAGCCAGTCCTCTGGCTGTCCAGCCAGG	1241
ARS-BFGL-BAC-15523_dup-0_T_R_2328966902	ARS-BFGL-BAC-15523	TOP	[A/G]	0051749384	CAGAGGAAGAAGCTGCGCGTTTGCATTTCCAAGTGGCCCATCACAGCCCC			3	1	143711195	diploid	Bos taurus	UM3	0	BOT	ACTTGTGCCCGCGTTGCCCGATGGACAGACGTACTGACGGATGGGCAGCCTGGGCCCCAG[T/C]GGGGCTGTGATGGGCCACTTGGAAATGCAAACGCGCAGCTTCTTCCTCTGTGTTTGACAG	CTGTCAAACACAGAGGAAGAAGCTGCGCGTTTGCATTTCCAAGTGGCCCATCACAGCCCC[A/G]CTGGGGCCCAGGCTGCCCATCCGTCAGTACGTCTGTCCATCGGGCAACGCGGGCACAAGT	1241
ARS-BFGL-BAC-15540-0_B_R_1511664900	ARS-BFGL-BAC-15540	BOT	[T/G]	0066735375	TCCCTCCCTTCTATCCATTCCTTCTACTTCTTTCCTCATCCTCTCTTTCC			3	1	127682661	diploid	Bos taurus	UM3	0	TOP	GGAAGAAGGAAAGAAAAGAAGAAAGGAAGAAAAAAGGAGGAAGAAAGAGAGGGACACAAA[A/C]GGAAAGAGAGGATGAGGAAAGAAGTAGAAGGAATGGATAGAAGGGAGGGAGGGGTTGGAA	GGAAGAAGGAAAGAAAAGAAGAAAGGAAGAAAAAAGGAGGAAGAAAGAGAGGGACACAAA[A/C]GGAAAGAGAGGATGAGGAAAGAAGTAGAAGGAATGGATAGAAGGGAGGGAGGGGTTGGAA	1241
ARS-BFGL-BAC-15547-0_T_F_1511663637	ARS-BFGL-BAC-15547	TOP	[A/G]	0058717486	CCTCCATCCATGTTCTAAGCAATATTGAAACCTTTGGCTGAAAGCTGTGA			3	11	18279384	diploid	Bos taurus	UM3	0	TOP	ACTAAGATGCCCTCCATCCATGTTCTAAGCAATATTGAAACCTTTGGCTGAAAGCTGTGA[A/G]GGGCTAGATTTCTGCAGAAAGTCATATATTCCATATGCAGAGTTAAAGAGTAGAATGAAA	ACTAAGATGCCCTCCATCCATGTTCTAAGCAATATTGAAACCTTTGGCTGAAAGCTGTGA[A/G]GGGCTAGATTTCTGCAGAAAGTCATATATTCCATATGCAGAGTTAAAGAGTAGAATGAAA	1241
ARS-BFGL-BAC-15552-0_T_F_1511664709	ARS-BFGL-BAC-15552	TOP	[A/G]	0073798321	GACCTCAATCTCAGACGCTTCCCCAGCTGCAGACATACCATCTCTGAGTA			3	1	1805584	diploid	Bos taurus	UM3	0	TOP	CTTTGCCTTTGACCTCAATCTCAGACGCTTCCCCAGCTGCAGACATACCATCTCTGAGTA[A/G]GTACGCACACTCCCTAACCCCTCAGCCCAAACCTCATTCCCCCCAGACTCATCCTGGACA	CTTTGCCTTTGACCTCAATCTCAGACGCTTCCCCAGCTGCAGACATACCATCTCTGAGTA[A/G]GTACGCACACTCCCTAACCCCTCAGCCCAAACCTCATTCCCCCCAGACTCATCCTGGACA	1241
ARS-BFGL-BAC-15562-0_B_F_1511663542	ARS-BFGL-BAC-15562	BOT	[T/C]	0049672349	TGAAAGAAGATCTTTAATGTAATCATCCCAGGACTTCACCCAACCAAATG			3	11	68395814	diploid	Bos taurus	UM3	0	BOT	ACAGTGAAAGTGAAAGAAGATCTTTAATGTAATCATCCCAGGACTTCACCCAACCAAATG[T/C]CCTTGGGGGAAAGTTCCTGCCTCCTCAGAACAAGGTGACAAAAGTAGGATTTATTCTTTG	CAAAGAATAAATCCTACTTTTGTCACCTTGTTCTGAGGAGGCAGGAACTTTCCCCCAAGG[A/G]CATTTGGTTGGGTGAAGTCCTGGGATGATTACATTAAAGATCTTCTTTCACTTTCACTGT	1241
ARS-BFGL-BAC-15570_dup-0_T_F_2328966911	ARS-BFGL-BAC-15570	TOP	[A/T]	0050699468	TAACAGAGTTTTCACACTAATAGCCTACTATTGGAGTTGGCCCCAAATCA	0016692302	TAACAGAGTTTTCACACTAATAGCCTACTATTGGAGTTGGCCCCAAATCT	3	11	69240871	diploid	Bos taurus	UM3	0	TOP	AACCAGTCCCCTAACAGAGTTTTCACACTAATAGCCTACTATTGGAGTTGGCCCCAAATC[A/T]CTCTTGTTCCCAAATTTATGCTATTCCTTTCTTTTGTATTTTTAGTTTTTTATTTATATG	AACCAGTCCCCTAACAGAGTTTTCACACTAATAGCCTACTATTGGAGTTGGCCCCAAATC[A/T]CTCTTGTTCCCAAATTTATGCTATTCCTTTCTTTTGTATTTTTAGTTTTTTATTTATATG	1241
ARS-BFGL-BAC-15571-0_B_R_1511664608	ARS-BFGL-BAC-15571	BOT	[T/C]	0015700303	CTTGCCTTCTTACAGAAGGTCTTAAGGTTCCTCTTGCCATCATTGAAACC			3	11	69380054	diploid	Bos taurus	UM3	0	TOP	CTCCAGAAGGAATGGGGTAGGCGGCAGCTCCCCTCCCCACATCCAACACTTGGGGTATTC[A/G]GGTTTCAATGATGGCAAGAGGAACCTTAAGACCTTCTGTAAGAAGGCAAGCAGACCCCAC	CTCCAGAAGGAATGGGGTAGGCGGCAGCTCCCCTCCCCACATCCAACACTTGGGGTATTC[A/G]GGTTTCAATGATGGCAAGAGGAACCTTAAGACCTTCTGTAAGAAGGCAAGCAGACCCCAC	1241
ARS-BFGL-BAC-15578-0_B_R_1511663438	ARS-BFGL-BAC-15578	BOT	[T/C]	0069786410	AACAAAGCAAGCTTTATAACAAAAGAGCAGAGGAGGTAATACAGATATTT			3	1	20192420	diploid	Bos taurus	UM3	0	TOP	AATGGGCAGAGATCAACAGAAATTAGGTCACTGGGTTAAAATATAATATTCAAAGGATAA[A/G]AAATATCTGTATTACCTCCTCTGCTCTTTTGTTATAAAGCTTGCTTTGTTATTGTTCAGT	AATGGGCAGAGATCAACAGAAATTAGGTCACTGGGTTAAAATATAATATTCAAAGGATAA[A/G]AAATATCTGTATTACCTCCTCTGCTCTTTTGTTATAAAGCTTGCTTTGTTATTGTTCAGT	1241
ARS-BFGL-BAC-15580-0_T_F_1511664861	ARS-BFGL-BAC-15580	TOP	[C/G]	0015653483	GGAGGGGCCCCTCGAGTTTTGCCCCTGCTTCCGACTCTAGGCTCTGGAGC	0027635314	GGAGGGGCCCCTCGAGTTTTGCCCCTGCTTCCGACTCTAGGCTCTGGAGG	3	1	1828653	diploid	Bos taurus	UM3	0	TOP	GCGCCGTGCCAGGAGGGGCCCCTCGAGTTTTGCCCCTGCTTCCGACTCTAGGCTCTGGAG[C/G]CAGCGCGTAAAGAACCGCGGATTCGCGTGGACCCGGGCGCAAGGACCGTCGCCGGTGGCA	GCGCCGTGCCAGGAGGGGCCCCTCGAGTTTTGCCCCTGCTTCCGACTCTAGGCTCTGGAG[C/G]CAGCGCGTAAAGAACCGCGGATTCGCGTGGACCCGGGCGCAAGGACCGTCGCCGGTGGCA	1241
ARS-BFGL-BAC-15583-0_T_F_1511664957	ARS-BFGL-BAC-15583	TOP	[A/G]	0062783350	ATCAGTTAACAGAAACTCTGAAGCAGTGATTTTTCAGCCTTGCTTTTGCA			3	11	71734779	diploid	Bos taurus	UM3	0	TOP	GGGGATAAAAATCAGTTAACAGAAACTCTGAAGCAGTGATTTTTCAGCCTTGCTTTTGCA[A/G]CACCCTGTGGTGTGTTCAACTGCCTCAGAAGGTATTGTGAAATTCTTTCCCCTCAGAGTA	GGGGATAAAAATCAGTTAACAGAAACTCTGAAGCAGTGATTTTTCAGCCTTGCTTTTGCA[A/G]CACCCTGTGGTGTGTTCAACTGCCTCAGAAGGTATTGTGAAATTCTTTCCCCTCAGAGTA	1241
ARS-BFGL-BAC-15609_dup-0_T_F_2328966921	ARS-BFGL-BAC-15609	TOP	[A/G]	0072713454	GCAAATGTGTGTCTCCCTCAGAATCAGTACTGGATTTGCAGCCTGAAGGC			3	11	98164828	diploid	Bos taurus	UM3	0	TOP	CTTGGAGGGCGCAAATGTGTGTCTCCCTCAGAATCAGTACTGGATTTGCAGCCTGAAGGC[A/G]GCAGGTTCCAGAGAACCCGAGGGTCAGCTGGAGCCAGCATGAGGAAGCTTCCAGAAGCAA	CTTGGAGGGCGCAAATGTGTGTCTCCCTCAGAATCAGTACTGGATTTGCAGCCTGAAGGC[A/G]GCAGGTTCCAGAGAACCCGAGGGTCAGCTGGAGCCAGCATGAGGAAGCTTCCAGAAGCAA	1241
ARS-BFGL-BAC-15613-0_T_R_1511664437	ARS-BFGL-BAC-15613	TOP	[C/G]	0043639403	GCTGCAGCCCCCTGAGCTTTAAATGATCACAACCGCTATGCACAGCCCTC	0039733323	GCTGCAGCCCCCTGAGCTTTAAATGATCACAACCGCTATGCACAGCCCTG	3	11	98387272	diploid	Bos taurus	UM3	0	BOT	CCACAGCCAGCAGGCTTAGGTGCCGTGCCTGCAGCATCCCTCCATGTCCAGCCCCCTCTG[C/G]AGGGCTGTGCATAGCGGTTGTGATCATTTAAAGCTCAGGGGGCTGCAGCTGTCTGAGCAG	CTGCTCAGACAGCTGCAGCCCCCTGAGCTTTAAATGATCACAACCGCTATGCACAGCCCT[C/G]CAGAGGGGGCTGGACATGGAGGGATGCTGCAGGCACGGCACCTAAGCCTGCTGGCTGTGG	1241
ARS-BFGL-BAC-15632_dup-0_T_R_2328966924	ARS-BFGL-BAC-15632	TOP	[A/G]	0027791407	CAGATCGAAGTCACAGCTCGATGTATCTGTAAGTCTATGAACCTCTAATC			3	12	32368787	diploid	Bos taurus	UM3	0	BOT	TAATAAATGTGATGAGATCAAATGGTGAGTTTGGAGGAGGTGAATTTACAATTCTAAGAT[T/C]GATTAGAGGTTCATAGACTTACAGATACATCGAGCTGTGACTTCGATCTGTTGTCATAAA	TTTATGACAACAGATCGAAGTCACAGCTCGATGTATCTGTAAGTCTATGAACCTCTAATC[A/G]ATCTTAGAATTGTAAATTCACCTCCTCCAAACTCACCATTTGATCTCATCACATTTATTA	1241
ARS-BFGL-BAC-15633_dup-0_B_R_2328966926	ARS-BFGL-BAC-15633	BOT	[T/C]	0023741502	TTCAACACATTCCTTCAGGCCTTCCATTGTGGTTGCACCCCAGCTCCTTG			3	12	32508762	diploid	Bos taurus	UM3	0	TOP	CACTGGGCTGAAGATTACTTTTGAGAAACTGCTTACAACAACTGCAAAGTCATTAACAAA[A/G]CAAGGAGCTGGGGTGCAACCACAATGGAAGGCCTGAAGGAATGTGTTGAACAACGTCGCG	CACTGGGCTGAAGATTACTTTTGAGAAACTGCTTACAACAACTGCAAAGTCATTAACAAA[A/G]CAAGGAGCTGGGGTGCAACCACAATGGAAGGCCTGAAGGAATGTGTTGAACAACGTCGCG	1241
ARS-BFGL-BAC-15634-0_T_F_1511663615	ARS-BFGL-BAC-15634	TOP	[A/G]	0022761484	AACCTACAGATAAATTCAGAACCTGAGAAGGTGTAATAGTTACACATCTT			3	12	2991581	diploid	Bos taurus	UM3	0	TOP	ACCTCAACATAACCTACAGATAAATTCAGAACCTGAGAAGGTGTAATAGTTACACATCTT[A/G]TCAGAATGTTGTTTACTACAAACCTTACAGTCTTACTGTTAAGCAGTGTATGGCCTTAAA	ACCTCAACATAACCTACAGATAAATTCAGAACCTGAGAAGGTGTAATAGTTACACATCTT[A/G]TCAGAATGTTGTTTACTACAAACCTTACAGTCTTACTGTTAAGCAGTGTATGGCCTTAAA	1241
ARS-BFGL-BAC-15637-0_T_R_1511663833	ARS-BFGL-BAC-15637	TOP	[A/G]	0014752486	TATTTAAGATGTCAATAACACTAAATAAGGCTGTTCTTCATTATCTACAG			3	1	21925903	diploid	Bos taurus	UM3	0	BOT	AGCTGGATAGGTAAGATCATGAATAACTTGTATGTATTATCAAAGGAGTTTGAAATTTAG[T/C]CTGTAGATAATGAAGAACAGCCTTATTTAGTGTTATTGACATCTTAAATAGAGTTTTGCA	TGCAAAACTCTATTTAAGATGTCAATAACACTAAATAAGGCTGTTCTTCATTATCTACAG[A/G]CTAAATTTCAAACTCCTTTGATAATACATACAAGTTATTCATGATCTTACCTATCCAGCT	1241
ARS-BFGL-BAC-15659-0_T_R_1511664577	ARS-BFGL-BAC-15659	TOP	[A/G]	0072649352	GAAGAAAATAACATAGGTTAACACCTTCTACTTGATCTCAGGCTTATGCA			3	12	5380015	diploid	Bos taurus	UM3	0	BOT	CTAATCACATTTATAATTACACTAGCCAAGAATAATGATGTAAGCAAATTTCAAGCTTTA[T/C]TGCATAAGCCTGAGATCAAGTAGAAGGTGTTAACCTATGTTATTTTCTTCAAAGCTTCAG	CTGAAGCTTTGAAGAAAATAACATAGGTTAACACCTTCTACTTGATCTCAGGCTTATGCA[A/G]TAAAGCTTGAAATTTGCTTACATCATTATTCTTGGCTAGTGTAATTATAAATGTGATTAG	1241
ARS-BFGL-BAC-15668_dup-0_B_R_2328966934	ARS-BFGL-BAC-15668	BOT	[T/G]	0010768429	TCAAATTCTGCAATATTAAAAACTTCCACCAAGTCAAAACTATATGGTTG			3	12	5142554	diploid	Bos taurus	UM3	0	TOP	CTATTATACTATGTATTTTTCTTTGTATGGTGCTTTAGCCAGTCAATACTATTAAGTAAT[A/C]CAACCATATAGTTTTGACTTGGTGGAAGTTTTTAATATTGCAGAATTTGATGACTGTCTC	CTATTATACTATGTATTTTTCTTTGTATGGTGCTTTAGCCAGTCAATACTATTAAGTAAT[A/C]CAACCATATAGTTTTGACTTGGTGGAAGTTTTTAATATTGCAGAATTTGATGACTGTCTC	1241
ARS-BFGL-BAC-15708-0_B_F_1511663268	ARS-BFGL-BAC-15708	BOT	[T/C]	0049775398	CCCCACCTGAAGTCAACCTTAAAACTGGTTTTCAAACACTGGCAAACAAA			3	13	17492791	diploid	Bos taurus	UM3	0	BOT	AACCCACAAGCCCCACCTGAAGTCAACCTTAAAACTGGTTTTCAAACACTGGCAAACAAA[T/C]TTCTAATTATAGGTAGAAGGACTAAAAGTTTTTAGACCAAAGGTATAGACTTATAACCTT	AAGGTTATAAGTCTATACCTTTGGTCTAAAAACTTTTAGTCCTTCTACCTATAATTAGAA[A/G]TTTGTTTGCCAGTGTTTGAAAACCAGTTTTAAGGTTGACTTCAGGTGGGGCTTGTGGGTT	1241
ARS-BFGL-BAC-15718_dup-0_B_F_2328966937	ARS-BFGL-BAC-15718	BOT	[T/C]	0017720317	TTGCTCATTAGGGAAACATGCAGCCATAGCTGGTTACACATTTTCTTCTC			3	13	47067438	diploid	Bos taurus	UM3	0	BOT	AAATGCGTTCTTGCTCATTAGGGAAACATGCAGCCATAGCTGGTTACACATTTTCTTCTC[T/C]TCATGCTATAATGCACTCCTAAGTAACATTTTAATCATGACTAATAAGCATGACTGGGCC	GGCCCAGTCATGCTTATTAGTCATGATTAAAATGTTACTTAGGAGTGCATTATAGCATGA[A/G]GAGAAGAAAATGTGTAACCAGCTATGGCTGCATGTTTCCCTAATGAGCAAGAACGCATTT	1241
ARS-BFGL-BAC-15722-0_T_F_1511664765	ARS-BFGL-BAC-15722	TOP	[A/G]	0038729338	TACAAATTAGCTAATAATCAGTAACCATTTATACTCCCTTTGGAGTCTTT			3	1	38565905	diploid	Bos taurus	UM3	0	TOP	GACATTAAAATACAAATTAGCTAATAATCAGTAACCATTTATACTCCCTTTGGAGTCTTT[A/G]TGTGAAAGTATTAGTCACTCAGTCATGTCTACCTCTTTGAGATCCTGCGGACTGTAGCCC	GACATTAAAATACAAATTAGCTAATAATCAGTAACCATTTATACTCCCTTTGGAGTCTTT[A/G]TGTGAAAGTATTAGTCACTCAGTCATGTCTACCTCTTTGAGATCCTGCGGACTGTAGCCC	1241
ARS-BFGL-BAC-15732-0_B_R_1511663374	ARS-BFGL-BAC-15732	BOT	[T/G]	0030671439	GGGTTTTGACTATTGGAGATTAAAAGATGGATGTATAATTCTGTGCTAAG			3	13	50950127	diploid	Bos taurus	UM3	0	TOP	AATAAATTTCATTTCTACTTGAGTTAGCAGAAATGAATTCTGTTGTTTGCAACCAAAGAA[A/C]CTTAGCACAGAATTATACATCCATCTTTTAATCTCCAATAGTCAAAACCCAATGTCTAGC	AATAAATTTCATTTCTACTTGAGTTAGCAGAAATGAATTCTGTTGTTTGCAACCAAAGAA[A/C]CTTAGCACAGAATTATACATCCATCTTTTAATCTCCAATAGTCAAAACCCAATGTCTAGC	1241
ARS-BFGL-BAC-15734-0_B_F_1511664988	ARS-BFGL-BAC-15734	BOT	[T/G]	0052649423	TTGGATGTAGCAGTGAATGCCTTAAAGGTAAAAATGTGCAGTTCAGTTCA			3	13	49369462	diploid	Bos taurus	UM3	0	BOT	GTAGAATCTCTTGGATGTAGCAGTGAATGCCTTAAAGGTAAAAATGTGCAGTTCAGTTCA[T/G]TTCATTTCAGTTGCTCAGACATGTCAGACTCTTTGCAACCCCATGAACTGCATCACACGA	TCGTGTGATGCAGTTCATGGGGTTGCAAAGAGTCTGACATGTCTGAGCAACTGAAATGAA[A/C]TGAACTGAACTGCACATTTTTACCTTTAAGGCATTCACTGCTACATCCAAGAGATTCTAC	1241
ARS-BFGL-BAC-15735_dup-0_T_R_2328966942	ARS-BFGL-BAC-15735	TOP	[A/G]	0012730445	CTTACTCATTTCCCTGATGACTGGTGGCAGTTTTGCCATTGTCTCTAGGG			3	13	50004272	diploid	Bos taurus	UM3	0	BOT	TAATAATATGAACCCACTCAATTAGCATGAAGAGATGTACACTAGAACTTTGCATAACTT[T/C]CCCTAGAGACAATGGCAAAACTGCCACCAGTCATCAGGGAAATGAGTAAGCGTCCTTTAA	TTAAAGGACGCTTACTCATTTCCCTGATGACTGGTGGCAGTTTTGCCATTGTCTCTAGGG[A/G]AAGTTATGCAAAGTTCTAGTGTACATCTCTTCATGCTAATTGAGTGGGTTCATATTATTA	1241
ARS-BFGL-BAC-15764-0_B_R_1511663516	ARS-BFGL-BAC-15764	BOT	[T/C]	0023654413	GAACGTAGTATTCTGGTAAGTGAAACGCAATTTCCTTCCATGATACCCTT			3	13	66727403	diploid	Bos taurus	UM3	0	TOP	ACACTGGTTGGCGTGTTCGTTGTATGTTGCTTGCCGCAAAAGCATCATTCCCACAGTTGG[A/G]AAGGGTATCATGGAAGGAAATTGCGTTTCACTTACCAGAATACTACGTTCAGCTAAATTA	ACACTGGTTGGCGTGTTCGTTGTATGTTGCTTGCCGCAAAAGCATCATTCCCACAGTTGG[A/G]AAGGGTATCATGGAAGGAAATTGCGTTTCACTTACCAGAATACTACGTTCAGCTAAATTA	1241
ARS-BFGL-BAC-15769_dup-0_T_F_2328966945	ARS-BFGL-BAC-15769	TOP	[A/G]	0070675305	AATGTTTCAGGGTTGGAGGAAACCTAAAAGATCTGGATAAATTGGGGCCA			3	13	70976625	diploid	Bos taurus	UM3	0	TOP	GACAGGAGCCAATGTTTCAGGGTTGGAGGAAACCTAAAAGATCTGGATAAATTGGGGCCA[A/G]GTATTGAGGCCAACCCTCCATTTTGGATTTTCAGGGGCTCCTGCTCTGCCTCCTGAACTC	GACAGGAGCCAATGTTTCAGGGTTGGAGGAAACCTAAAAGATCTGGATAAATTGGGGCCA[A/G]GTATTGAGGCCAACCCTCCATTTTGGATTTTCAGGGGCTCCTGCTCTGCCTCCTGAACTC	1241
ARS-BFGL-BAC-1577-0_B_F_1511663620	ARS-BFGL-BAC-1577	BOT	[T/C]	0011695472	CAAAACACAGCAGAATTCCTTCCAGGACTTTGTACTTTTATAACTGCTTT			3	14	51629595	diploid	Bos taurus	UM3	0	BOT	ACCTGTCACTCAAAACACAGCAGAATTCCTTCCAGGACTTTGTACTTTTATAACTGCTTT[T/C]ATCCATGGATCTCATAAAGCCCAGCAAACACAACCTCATTAATTCCTTAGAATATTCCTG	CAGGAATATTCTAAGGAATTAATGAGGTTGTGTTTGCTGGGCTTTATGAGATCCATGGAT[A/G]AAAGCAGTTATAAAAGTACAAAGTCCTGGAAGGAATTCTGCTGTGTTTTGAGTGACAGGT	1241
ARS-BFGL-BAC-15804-0_B_R_1511664664	ARS-BFGL-BAC-15804	BOT	[T/C]	0032649461	GAACTACGAGCAGGGAGAAACCCCGCTTTGTAGCAGGAAAATGACAAGAT			3	1	42960837	diploid	Bos taurus	UM3	0	TOP	CTGGTGTAGGCTCAGTCTTTCCCTTCATCCCACTCCTGCCATTGCCCTGAATCACTTCAA[A/G]ATCTTGTCATTTTCCTGCTACAAAGCGGGGTTTCTCCCTGCTCGTAGTTCTAAGCACAAG	CTGGTGTAGGCTCAGTCTTTCCCTTCATCCCACTCCTGCCATTGCCCTGAATCACTTCAA[A/G]ATCTTGTCATTTTCCTGCTACAAAGCGGGGTTTCTCCCTGCTCGTAGTTCTAAGCACAAG	1241
ARS-BFGL-BAC-16113_dup-0_B_F_2328966951	ARS-BFGL-BAC-16113	BOT	[T/C]	0018614335	AAGGATATTAGGAGAATTTCACTTCATACAAGGAAGAAGGAACAGATGAC			3	10	100745200	diploid	Bos taurus	UM3	0	BOT	ACATTCTAGAAAGGATATTAGGAGAATTTCACTTCATACAAGGAAGAAGGAACAGATGAC[T/C]CCCAAATCTATTTCTATCAGTCTATGCTTTTCCATTAGACTGTAAGATCTTCAAAGCCTG	CAGGCTTTGAAGATCTTACAGTCTAATGGAAAAGCATAGACTGATAGAAATAGATTTGGG[A/G]GTCATCTGTTCCTTCTTCCTTGTATGAAGTGAAATTCTCCTAATATCCTTTCTAGAATGT	1241
ARS-BFGL-BAC-16136-0_T_R_1511663401	ARS-BFGL-BAC-16136	TOP	[A/G]	0074643410	CTTGGCAGATGAAGACAAGAAAGTGCTGAGAGGCCTTGAATTATCAGGTT			3	1	110580221	diploid	Bos taurus	UM3	0	BOT	AATATTAATGAATTCAATATAGGATTAATGGTGAGTTCTTTTTTCTTCAAGAATACCTAG[T/C]AACCTGATAATTCAAGGCCTCTCAGCACTTTCTTGTCTTCATCTGCCAAGATGTGCAGGT	ACCTGCACATCTTGGCAGATGAAGACAAGAAAGTGCTGAGAGGCCTTGAATTATCAGGTT[A/G]CTAGGTATTCTTGAAGAAAAAAGAACTCACCATTAATCCTATATTGAATTCATTAATATT	1241
ARS-BFGL-BAC-16138_dup-0_T_F_2328966953	ARS-BFGL-BAC-16138	TOP	[A/G]	0048791359	TTCCTTTTCTTTCACCATTTGGCCTAAAGTCTCCCCAAGAATCATTAAAA			3	1	110694748	diploid	Bos taurus	UM3	0	TOP	CCATCCCCCATTCCTTTTCTTTCACCATTTGGCCTAAAGTCTCCCCAAGAATCATTAAAA[A/G]GGGCAAAACATCTGCTCCTCCTTCACTGGACTTCCAGTGATGGACCCAGAGGAGGGTGGC	CCATCCCCCATTCCTTTTCTTTCACCATTTGGCCTAAAGTCTCCCCAAGAATCATTAAAA[A/G]GGGCAAAACATCTGCTCCTCCTTCACTGGACTTCCAGTGATGGACCCAGAGGAGGGTGGC	1241
ARS-BFGL-BAC-16144-0_T_F_1511665061	ARS-BFGL-BAC-16144	TOP	[A/G]	0033609452	GATGGAGCTGAGTGTACACCTACAGAATGATTTCATAGACATGAACAGGA			3	1	112551212	diploid	Bos taurus	UM3	0	TOP	TACAAAAGTAGATGGAGCTGAGTGTACACCTACAGAATGATTTCATAGACATGAACAGGA[A/G]CCCCTAACAAAATAATACCTCTAGTACTCTTGCTTCCTGCCAGCAACCTTAGCTGGGGTA	TACAAAAGTAGATGGAGCTGAGTGTACACCTACAGAATGATTTCATAGACATGAACAGGA[A/G]CCCCTAACAAAATAATACCTCTAGTACTCTTGCTTCCTGCCAGCAACCTTAGCTGGGGTA	1241
ARS-BFGL-BAC-16161_dup-0_T_F_2328966957	ARS-BFGL-BAC-16161	TOP	[A/G]	0041655433	ATTAAGAATCAAGGAACTTGAATGTCCATGGCCCTGGAGATATTACCAAG			3	1	128092950	diploid	Bos taurus	UM3	0	TOP	CAATACAATAATTAAGAATCAAGGAACTTGAATGTCCATGGCCCTGGAGATATTACCAAG[A/G]CTCTTAGGAAATAGTGCTGCCTAAAGTGACATTTAAATCTTCCTTCATGTTCCTTAGTCA	CAATACAATAATTAAGAATCAAGGAACTTGAATGTCCATGGCCCTGGAGATATTACCAAG[A/G]CTCTTAGGAAATAGTGCTGCCTAAAGTGACATTTAAATCTTCCTTCATGTTCCTTAGTCA	1241
ARS-BFGL-BAC-16175_dup-0_B_R_2328966960	ARS-BFGL-BAC-16175	BOT	[T/C]	0029786436	CTTCTGCACTCAGCATAACCTGGGCTGTGGAAAGAAGCATTTACTTACTT			3	11	19644044	diploid	Bos taurus	UM3	0	TOP	AAAGCACTGCCTCTTGTTAAAGGAGAAATTTAAGAAACAAGATAATCTGATTTTTATACC[A/G]AAGTAAGTAAATGCTTCTTTCCACAGCCCAGGTTATGCTGAGTGCAGAAGAACCAGCTGT	AAAGCACTGCCTCTTGTTAAAGGAGAAATTTAAGAAACAAGATAATCTGATTTTTATACC[A/G]AAGTAAGTAAATGCTTCTTTCCACAGCCCAGGTTATGCTGAGTGCAGAAGAACCAGCTGT	1241
ARS-BFGL-BAC-16186-0_T_R_1511664949	ARS-BFGL-BAC-16186	TOP	[A/C]	0074730311	TTAAAGGGGAATTCGACTTTTGAAACTGACACACACACTTAAAGATAACT			3	1	157395805	diploid	Bos taurus	UM3	0	BOT	GGGAAGCCCCTTTCGTCAAAAGGAATAAAAATTCAGGCCAGAAACAATCAGCAAATTCTT[T/G]AGTTATCTTTAAGTGTGTGTGTCAGTTTCAAAAGTCGAATTCCCCTTTAACTCAAATCAA	TTGATTTGAGTTAAAGGGGAATTCGACTTTTGAAACTGACACACACACTTAAAGATAACT[A/C]AAGAATTTGCTGATTGTTTCTGGCCTGAATTTTTATTCCTTTTGACGAAAGGGGCTTCCC	1241
ARS-BFGL-BAC-16207-0_B_R_1511664420	ARS-BFGL-BAC-16207	BOT	[T/C]	0021802313	GGAAGATGGCTTCTGCTTTAGGCATTTCTGCCTTTGATGAGTCTGTGCAA			3	11	87999946	diploid	Bos taurus	UM3	0	TOP	CATTCTCATCTCTGAATTATTCATGCATAAAGATGAGGCCAAAGATACTGCTACTTGGAT[A/G]TTGCACAGACTCATCAAAGGCAGAAATGCCTAAAGCAGAAGCCATCTTCCCCTCCACACC	CATTCTCATCTCTGAATTATTCATGCATAAAGATGAGGCCAAAGATACTGCTACTTGGAT[A/G]TTGCACAGACTCATCAAAGGCAGAAATGCCTAAAGCAGAAGCCATCTTCCCCTCCACACC	1241
ARS-BFGL-BAC-16215-0_B_F_1511664864	ARS-BFGL-BAC-16215	BOT	[T/C]	0035603460	AACGTGACTGTCTAATTCTTTATTTACTGAATTACAGACTCCACCGTCCC			3	11	87578836	diploid	Bos taurus	UM3	0	BOT	GCGGAGAGACAACGTGACTGTCTAATTCTTTATTTACTGAATTACAGACTCCACCGTCCC[T/C]CAGCCCCCGGCCCTGAGGTGCTTAGTGATGAGCTTTCCGAGCCGCTGAGCGGCTCTCTGA	TCAGAGAGCCGCTCAGCGGCTCGGAAAGCTCATCACTAAGCACCTCAGGGCCGGGGGCTG[A/G]GGGACGGTGGAGTCTGTAATTCAGTAAATAAAGAATTAGACAGTCACGTTGTCTCTCCGC	1241
ARS-BFGL-BAC-16216_dup-0_T_R_2328966968	ARS-BFGL-BAC-16216	TOP	[A/G]	0072724376	AACATGTTCTGCTTATCACAGAAGTCAACCTTTGCAGTACCACTGGCTAA			3	11	87498559	diploid	Bos taurus	UM3	0	BOT	GCATTGCAAGGCAATTCTTAACCACCGGACTACCAGGCAAGTCCCGTGTTACACCCTCCT[T/C]TTAGCCAGTGGTACTGCAAAGGTTGACTTCTGTGATAAGCAGAACATGTTAATGGCCACA	TGTGGCCATTAACATGTTCTGCTTATCACAGAAGTCAACCTTTGCAGTACCACTGGCTAA[A/G]AGGAGGGTGTAACACGGGACTTGCCTGGTAGTCCGGTGGTTAAGAATTGCCTTGCAATGC	1241
ARS-BFGL-BAC-16225_dup-0_B_F_2328966969	ARS-BFGL-BAC-16225	BOT	[T/A]	0065768404	TATGATATTAAACCACCACTTAGTGATTCTGATTCACTACGTTTGTTGGT	0021679404	TATGATATTAAACCACCACTTAGTGATTCTGATTCACTACGTTTGTTGGA	3	11	75195962	diploid	Bos taurus	UM3	0	BOT	AAATACACATTTATGATATTAAACCACCACTTAGTGATTCTGATTCACTACGTTTGTTGG[A/T]AACCTATTTTTTATTCATTTTCATTGTTTATTCAGAAGGCTAGTCAAGGTTGACAACCAC	GTGGTTGTCAACCTTGACTAGCCTTCTGAATAAACAATGAAAATGAATAAAAAATAGGTT[A/T]CCAACAAACGTAGTGAATCAGAATCACTAAGTGGTGGTTTAATATCATAAATGTGTATTT	1241
ARS-BFGL-BAC-1625-0_B_R_1511663406	ARS-BFGL-BAC-1625	BOT	[T/C]	0043660411	CATAAAGCTTCTCCTCAAATCTTTTATTTCTATGTAAGTAAAAGTACTAG			3	14	53324858	diploid	Bos taurus	UM3	0	TOP	AATATTTCAGCATGATTAAAATCACTTGCTAATAAATAAATAAGCTAAAAGGAAGCATAT[A/G]CTAGTACTTTTACTTACATAGAAATAAAAGATTTGAGGAGAAGCTTTATGACTATAAACT	AATATTTCAGCATGATTAAAATCACTTGCTAATAAATAAATAAGCTAAAAGGAAGCATAT[A/G]CTAGTACTTTTACTTACATAGAAATAAAAGATTTGAGGAGAAGCTTTATGACTATAAACT	1241
ARS-BFGL-BAC-16253_dup-0_B_R_2328966973	ARS-BFGL-BAC-16253	BOT	[T/C]	0071789480	GTGACACTGGATTCTGTTCTGACCCTTTTCAACAAATGGGTATTTGGCCC			3	1	1953465	diploid	Bos taurus	UM3	0	TOP	GGATTTAGCATCATTTCTCAGAGCTAGATTTTTACCATGAAGACAAATACTGAAGTGGAG[A/G]GGGCCAAATACCCATTTGTTGAAAAGGGTCAGAACAGAATCCAGTGTCACCACGCCAACA	GGATTTAGCATCATTTCTCAGAGCTAGATTTTTACCATGAAGACAAATACTGAAGTGGAG[A/G]GGGCCAAATACCCATTTGTTGAAAAGGGTCAGAACAGAATCCAGTGTCACCACGCCAACA	1241
ARS-BFGL-BAC-16276_dup-0_B_R_2328966975	ARS-BFGL-BAC-16276	BOT	[T/C]	0015686378	TATTGTGAATGGAAATAGCTGGCAAGAAGGGAAATTCTCTTGGTAAAAGA			3	12	39801280	diploid	Bos taurus	UM3	0	TOP	CAAAAGCAAATTGTTTTTTTTTTTTTTTTTCATGTTACCCTCGAGCGCTTATGTGCCTCT[A/G]TCTTTTACCAAGAGAATTTCCCTTCTTGCCAGCTATTTCCATTCACAATATTCAGCCACC	CAAAAGCAAATTGTTTTTTTTTTTTTTTTTCATGTTACCCTCGAGCGCTTATGTGCCTCT[A/G]TCTTTTACCAAGAGAATTTCCCTTCTTGCCAGCTATTTCCATTCACAATATTCAGCCACC	1241
ARS-BFGL-BAC-16277_dup-0_T_R_2328966977	ARS-BFGL-BAC-16277	TOP	[A/G]	0043771397	GTGTGAATGGAAAAGTGTTATATATTTAAAGGTCAGAGTCTTGAGAGTGG			3	12	39972336	diploid	Bos taurus	UM3	0	BOT	CATGCTGGCTCTGTACCTTTGTGATAGAATGTTGCCTAGAGCCTGAAATATAGATGATAA[T/C]CCACTCTCAAGACTCTGACCTTTAAATATATAACACTTTTCCATTCACACAGAGATAAAA	TTTTATCTCTGTGTGAATGGAAAAGTGTTATATATTTAAAGGTCAGAGTCTTGAGAGTGG[A/G]TTATCATCTATATTTCAGGCTCTAGGCAACATTCTATCACAAAGGTACAGAGCCAGCATG	1241
ARS-BFGL-BAC-16283-0_T_F_1511663475	ARS-BFGL-BAC-16283	TOP	[A/G]	0039636355	TGTCAGCATTTGTACAAACCATCTTGTACAGTTTTAAGAAAAATATATGT			3	1	23489264	diploid	Bos taurus	UM3	0	TOP	AATTGTCATTTGTCAGCATTTGTACAAACCATCTTGTACAGTTTTAAGAAAAATATATGT[A/G]CCTAAAGAAATAGTTTATAAAGACCTTCATAAAACTTGCATGTAAGTTAGTTTTAATTAA	AATTGTCATTTGTCAGCATTTGTACAAACCATCTTGTACAGTTTTAAGAAAAATATATGT[A/G]CCTAAAGAAATAGTTTATAAAGACCTTCATAAAACTTGCATGTAAGTTAGTTTTAATTAA	1241
ARS-BFGL-BAC-16286_dup-0_T_F_2328966980	ARS-BFGL-BAC-16286	TOP	[A/C]	0014699320	CTACTTCTCCACTTATGCAGGGAAGTAATAGGAATGATGTTTTTGATTGC			3	12	36963250	diploid	Bos taurus	UM3	0	TOP	CTGGAAACAGCTACTTCTCCACTTATGCAGGGAAGTAATAGGAATGATGTTTTTGATTGC[A/C]TGAGCTCTGTTCCCTCTTGGATTTGCCTGAGCTCTGGGCAGGTGGACACAAGTGTGCCAA	CTGGAAACAGCTACTTCTCCACTTATGCAGGGAAGTAATAGGAATGATGTTTTTGATTGC[A/C]TGAGCTCTGTTCCCTCTTGGATTTGCCTGAGCTCTGGGCAGGTGGACACAAGTGTGCCAA	1241
ARS-BFGL-BAC-16287_dup-0_B_F_2328966982	ARS-BFGL-BAC-16287	BOT	[T/G]	0017795352	CCAGCTTCCGAAGCAGGCTTAAGATCAGATGCATTGTGTTAATTTGGAAT			3	12	43551814	diploid	Bos taurus	UM3	0	BOT	CCATTGAATTCCAGCTTCCGAAGCAGGCTTAAGATCAGATGCATTGTGTTAATTTGGAAT[T/G]TCCTGTAATTGAAATGTTGGACCCATTTATGACATTGATAATATTCTTTTATATTTTCAA	TTGAAAATATAAAAGAATATTATCAATGTCATAAATGGGTCCAACATTTCAATTACAGGA[A/C]ATTCCAAATTAACACAATGCATCTGATCTTAAGCCTGCTTCGGAAGCTGGAATTCAATGG	1241
ARS-BFGL-BAC-16288-0_T_R_1511664787	ARS-BFGL-BAC-16288	TOP	[A/C]	0030769359	GTACCCATGGTACTGGTCTCTCTTATTTAAATTTGCTTGCTCTGCCTTTG			3	12	44192405	diploid	Bos taurus	UM3	0	BOT	GAGGAGCAATAAGAATTAATTATTGTTTACTTTCACACTTGTTTTGTAATCTCTGTCACA[T/G]CAAAGGCAGAGCAAGCAAATTTAAATAAGAGAGACCAGTACCATGGGTACTTTTTACTGC	GCAGTAAAAAGTACCCATGGTACTGGTCTCTCTTATTTAAATTTGCTTGCTCTGCCTTTG[A/C]TGTGACAGAGATTACAAAACAAGTGTGAAAGTAAACAATAATTAATTCTTATTGCTCCTC	1241
ARS-BFGL-BAC-16293-0_B_F_1511663576	ARS-BFGL-BAC-16293	BOT	[T/C]	0043660407	TTAATATTTAGATAGTACTTAACAATTTTGGTTTAAGCTATGGGTGTTTA			3	12	46290143	diploid	Bos taurus	UM3	0	BOT	ACCAAATACGTTAATATTTAGATAGTACTTAACAATTTTGGTTTAAGCTATGGGTGTTTA[T/C]TTATTTATTTGGTGTAAAAAAGATTAGCAAGTGTCTTCATATAACTTTAGTCATTTTGAG	CTCAAAATGACTAAAGTTATATGAAGACACTTGCTAATCTTTTTTACACCAAATAAATAA[A/G]TAAACACCCATAGCTTAAACCAAAATTGTTAAGTACTATCTAAATATTAACGTATTTGGT	1241
ARS-BFGL-BAC-16297_dup-0_B_R_2328966989	ARS-BFGL-BAC-16297	BOT	[T/C]	0026712445	TACTTATTTAGTGTGTAACAAATATGCATTGAACAGATGCACAAAACAGA			3	12	46829310	diploid	Bos taurus	UM3	0	TOP	CAGAATCCCCCAAAATGTACATGTGTATATGTGTGCATGCATGAAGTGATTGTGATTTTC[A/G]TCTGTTTTGTGCATCTGTTCAATGCATATTTGTTACACACTAAATAAGTAGCAGGCATTC	CAGAATCCCCCAAAATGTACATGTGTATATGTGTGCATGCATGAAGTGATTGTGATTTTC[A/G]TCTGTTTTGTGCATCTGTTCAATGCATATTTGTTACACACTAAATAAGTAGCAGGCATTC	1241
ARS-BFGL-BAC-16298-0_B_F_1511663126	ARS-BFGL-BAC-16298	BOT	[T/C]	0037740390	TTCATTATCAAAAACACTATATTTTCTGAGCCTCCTGATCAGTTGGAATA			3	12	7062725	diploid	Bos taurus	UM3	0	BOT	AAAAGAATGTTTCATTATCAAAAACACTATATTTTCTGAGCCTCCTGATCAGTTGGAATA[T/C]ATAAGTAGCTGTTTCTCAATGACTACCTTTTGAGTTGAATTTATAGTAAAATAACTGCTA	TAGCAGTTATTTTACTATAAATTCAACTCAAAAGGTAGTCATTGAGAAACAGCTACTTAT[A/G]TATTCCAACTGATCAGGAGGCTCAGAAAATATAGTGTTTTTGATAATGAAACATTCTTTT	1241
ARS-BFGL-BAC-16299-0_B_R_1511664672	ARS-BFGL-BAC-16299	BOT	[T/C]	0046613502	GTGTATGACCAAGAGAAAGAGATTGAAATTAATGAGAAACAAAGGTAAAA			3	1	25471181	diploid	Bos taurus	UM3	0	TOP	CTTACAAATAAATTTTAAAAGGTGCTCTATGTACATTTTAGTCAATTAATTAATCACAAA[A/G]TTTTACCTTTGTTTCTCATTAATTTCAATCTCTTTCTCTTGGTCATACACACATACACAC	CTTACAAATAAATTTTAAAAGGTGCTCTATGTACATTTTAGTCAATTAATTAATCACAAA[A/G]TTTTACCTTTGTTTCTCATTAATTTCAATCTCTTTCTCTTGGTCATACACACATACACAC	1241
ARS-BFGL-BAC-16372-0_B_R_1511664722	ARS-BFGL-BAC-16372	BOT	[T/C]	0039722471	CTAAGGAGGTGGCAGTTGGTAAATGTCTGGTTGCTTGTCACTCTGTGTCA			3	13	52303334	diploid	Bos taurus	UM3	0	TOP	GAAAATGGTGATATCAAAAGTGAAGGTTATGTAATAGTGTGTGTTTATGTGTCACGGAGT[A/G]TGACACAGAGTGACAAGCAACCAGACATTTACCAACTGCCACCTCCTTAGTAGGAAAAAC	GAAAATGGTGATATCAAAAGTGAAGGTTATGTAATAGTGTGTGTTTATGTGTCACGGAGT[A/G]TGACACAGAGTGACAAGCAACCAGACATTTACCAACTGCCACCTCCTTAGTAGGAAAAAC	1241
ARS-BFGL-BAC-16717-0_B_F_1511665118	ARS-BFGL-BAC-16717	BOT	[T/C]	0020669357	CAATAAAAGTAAAGCCTCTTTTACAGAGTGCACGAACAGTATTTGCACTT			3	10	90341373	diploid	Bos taurus	UM3	0	BOT	TCCCTCCATTCAATAAAAGTAAAGCCTCTTTTACAGAGTGCACGAACAGTATTTGCACTT[T/C]GCTCATGCGGTCTCCGTGGGGTCGTGTGTGTCATTTGGCTTCATGACAGAGGCTCATAAA	TTTATGAGCCTCTGTCATGAAGCCAAATGACACACACGACCCCACGGAGACCGCATGAGC[A/G]AAGTGCAAATACTGTTCGTGCACTCTGTAAAAGAGGCTTTACTTTTATTGAATGGAGGGA	1241
ARS-BFGL-BAC-16723-0_B_R_1511664564	ARS-BFGL-BAC-16723	BOT	[T/C]	0032741351	GGACACCGGGGCTGCCGTTTCCACATTTAGACTGCATCGCATTACCTCAC			3	10	90806688	diploid	Bos taurus	UM3	0	TOP	CGATGTCTGTGGCCAAGGGGAGGACGTGTGCTGAGCCCCAGGAGGCACCGATTGGCTGGC[A/G]GTGAGGTAATGCGATGCAGTCTAAATGTGGAAACGGCAGCCCCGGTGTCCAGGGCATGCC	CGATGTCTGTGGCCAAGGGGAGGACGTGTGCTGAGCCCCAGGAGGCACCGATTGGCTGGC[A/G]GTGAGGTAATGCGATGCAGTCTAAATGTGGAAACGGCAGCCCCGGTGTCCAGGGCATGCC	1241
ARS-BFGL-BAC-16973_dup-0_T_R_2328967001	ARS-BFGL-BAC-16973	TOP	[A/G]	0034777302	AAGATCTTTTAGTTCAAATTCCAGTCTTTCTTTTGATAAACTTTTCAACC			3	1	48130491	diploid	Bos taurus	UM3	0	BOT	ACACCAAATCTCTGGCATTACCTAGATGAAAATTTAAACATGAAAATGTGAATTTGCCCT[T/C]GGTTGAAAAGTTTATCAAAAGAAAGACTGGAATTTGAACTAAAAGATCTTGATACATAGT	ACTATGTATCAAGATCTTTTAGTTCAAATTCCAGTCTTTCTTTTGATAAACTTTTCAACC[A/G]AGGGCAAATTCACATTTTCATGTTTAAATTTTCATCTAGGTAATGCCAGAGATTTGGTGT	1241
ARS-BFGL-BAC-16996-0_B_F_1511664660	ARS-BFGL-BAC-16996	BOT	[T/C]	0039622311	GCTTTTATTTCACTATCTGTAAATGGACAATAGAACCCTCGGACTATTGG			3	14	44899685	diploid	Bos taurus	UM3	0	BOT	CTGGGACTCTGCTTTTATTTCACTATCTGTAAATGGACAATAGAACCCTCGGACTATTGG[T/C]CATAGACACAAGAAAGAATGATTATAAATTAGGGAGTTTGGGAGATAGGCAGCTGAAAAC	GTTTTCAGCTGCCTATCTCCCAAACTCCCTAATTTATAATCATTCTTTCTTGTGTCTATG[A/G]CCAATAGTCCGAGGGTTCTATTGTCCATTTACAGATAGTGAAATAAAAGCAGAGTCCCAG	1241
ARS-BFGL-BAC-17008_dup-0_B_F_2328967004	ARS-BFGL-BAC-17008	BOT	[T/C]	0052706450	AGCTTTGCCTGAGGGATTTGATCAGCCTAGAGGGGAAAAAATAAGACTTT			3	14	44941560	diploid	Bos taurus	UM3	0	BOT	ATTCTTTACCAGCTTTGCCTGAGGGATTTGATCAGCCTAGAGGGGAAAAAATAAGACTTT[T/C]AGTCTACTTTGGGGTATCCTCAAGAATCTATTTTCATTTTAAAATTTCCAAGTTAGAAAA	TTTTCTAACTTGGAAATTTTAAAATGAAAATAGATTCTTGAGGATACCCCAAAGTAGACT[A/G]AAAGTCTTATTTTTTCCCCTCTAGGCTGATCAAATCCCTCAGGCAAAGCTGGTAAAGAAT	1241
ARS-BFGL-BAC-17010_dup-0_T_R_2328967007	ARS-BFGL-BAC-17010	TOP	[A/C]	0064611509	TATGTCCGAATGGGACTTATACATGTTAGTAATTAGAATAATTTACCCAG			3	14	44962156	diploid	Bos taurus	UM3	0	BOT	CAAAAAGTTCAATTATAAAATTATCAATAAGACTTACTAATTTCAATAAGTCACTTTGCT[T/G]CTGGGTAAATTATTCTAATTACTAACATGTATAAGTCCCATTCGGACATAAAAAGAAATC	GATTTCTTTTTATGTCCGAATGGGACTTATACATGTTAGTAATTAGAATAATTTACCCAG[A/C]AGCAAAGTGACTTATTGAAATTAGTAAGTCTTATTGATAATTTTATAATTGAACTTTTTG	1241
ARS-BFGL-BAC-17146_dup-0_B_F_2328967008	ARS-BFGL-BAC-17146	BOT	[T/C]	0060687322	TGTTACTGTCTTTCTGATATAGAGCCATTTATTTTTGCCTTTTTTGGTCT			3	14	66599210	diploid	Bos taurus	UM3	0	BOT	ATCTTGGATCTGTTACTGTCTTTCTGATATAGAGCCATTTATTTTTGCCTTTTTTGGTCT[T/C]AGTTTACTTATGTATAAGAAACAAAGCGTCCTTTTTTAGCACTAATATGTAATTCTGTGA	TCACAGAATTACATATTAGTGCTAAAAAAGGACGCTTTGTTTCTTATACATAAGTAAACT[A/G]AGACCAAAAAAGGCAAAAATAAATGGCTCTATATCAGAAAGACAGTAACAGATCCAAGAT	1241
ARS-BFGL-BAC-17277-0_T_R_1511664309	ARS-BFGL-BAC-17277	TOP	[A/G]	0072723300	TTGCTTGCATCACTGTCTAACATGGTTGGTCAAGGCGTCTCTGTTAACTC			3	14	56277630	diploid	Bos taurus	UM3	0	BOT	CAGATATATGGTTGAAGAGAGTAACATAACAGGATAGAGGGCATCAGGGTGCGTGTATGA[T/C]GAGTTAACAGAGACGCCTTGACCAACCATGTTAGACAGTGATGCAAGCAAGGAATAATTA	TAATTATTCCTTGCTTGCATCACTGTCTAACATGGTTGGTCAAGGCGTCTCTGTTAACTC[A/G]TCATACACGCACCCTGATGCCCTCTATCCTGTTATGTTACTCTCTTCAACCATATATCTG	1241
ARS-BFGL-BAC-17596_dup-0_T_R_2328967013	ARS-BFGL-BAC-17596	TOP	[A/G]	0022601448	GCACATTGAGCTCCTGAACCACTAACCTGCTGACCATGAATAGAAACAGC			3	14	35645980	diploid	Bos taurus	UM3	0	BOT	AGCAAGCAGGATTGTACTATGGCTAGTAATCACTTATAATGTATTTTGGGTCCTGGTGGC[T/C]GCTGTTTCTATTCATGGTCAGCAGGTTAGTGGTTCAGGAGCTCAATGTGCTCTCATACTG	CAGTATGAGAGCACATTGAGCTCCTGAACCACTAACCTGCTGACCATGAATAGAAACAGC[A/G]GCCACCAGGACCCAAAATACATTATAAGTGATTACTAGCCATAGTACAATCCTGCTTGCT	1241
ARS-BFGL-BAC-17627-0_B_F_1511663184	ARS-BFGL-BAC-17627	BOT	[T/C]	0033600387	AACATACGTATCTTTAAAGGTCCCCTCCAGAAGCTGAGATGTTAGACTAA			3	14	3720067	diploid	Bos taurus	UM3	0	BOT	AAAGCCTAAGAACATACGTATCTTTAAAGGTCCCCTCCAGAAGCTGAGATGTTAGACTAA[T/C]GGCGTGGGGATCTAGGGTGTAAGAGATGCGGCCTCTTAGATGGGTAGGGAGGGGCGATGG	CCATCGCCCCTCCCTACCCATCTAAGAGGCCGCATCTCTTACACCCTAGATCCCCACGCC[A/G]TTAGTCTAACATCTCAGCTTCTGGAGGGGACCTTTAAAGATACGTATGTTCTTAGGCTTT	1241
ARS-BFGL-BAC-1775_dup-0_B_F_2328967016	ARS-BFGL-BAC-1775	BOT	[T/C]	0061737450	TTTATTAAGTAAAGCATAACTGACTATGCTGGATATGTGTATATGGTAGG			3	14	62698714	diploid	Bos taurus	UM3	0	BOT	AAAAATAATATTTATTAAGTAAAGCATAACTGACTATGCTGGATATGTGTATATGGTAGG[T/C]AGCACACATTTTTAGTTTCTCTATTATATGACCTAGAGGAGACAGATATTCTTACATCAG	CTGATGTAAGAATATCTGTCTCCTCTAGGTCATATAATAGAGAAACTAAAAATGTGTGCT[A/G]CCTACCATATACACATATCCAGCATAGTCAGTTATGCTTTACTTAATAAATATTATTTTT	1241
ARS-BFGL-BAC-17844_dup-0_B_F_2328967018	ARS-BFGL-BAC-17844	BOT	[T/G]	0042793457	CTGCCACTCCCACTGTAGACCGAGGGGCAAGGCTGTTTGTTCCTGTTTCA			3	14	56738813	diploid	Bos taurus	UM3	0	BOT	CAGTTCTGAGCTGCCACTCCCACTGTAGACCGAGGGGCAAGGCTGTTTGTTCCTGTTTCA[T/G]AAAGTAAGGCTGCTGCCCTGAGCCTCAGTGTGTGGGCTCTCAGAGCCAAGGCCTCCCACA	TGTGGGAGGCCTTGGCTCTGAGAGCCCACACACTGAGGCTCAGGGCAGCAGCCTTACTTT[A/C]TGAAACAGGAACAAACAGCCTTGCCCCTCGGTCTACAGTGGGAGTGGCAGCTCAGAACTG	1241
ARS-BFGL-BAC-17954_dup-0_T_F_2328967020	ARS-BFGL-BAC-17954	TOP	[A/G]	0020641436	TGGCATGTTTTCTGGTTAAATCAAACCCTGGATAGCTAGAGTTGTGAAAA			3	14	75035895	diploid	Bos taurus	UM3	0	TOP	AGCAAATTACTGGCATGTTTTCTGGTTAAATCAAACCCTGGATAGCTAGAGTTGTGAAAA[A/G]GGTAATAAAGTTTTTATAACAAGCAGTAAATACAAATCTCTGTTAGGACTGATGGAAGAA	AGCAAATTACTGGCATGTTTTCTGGTTAAATCAAACCCTGGATAGCTAGAGTTGTGAAAA[A/G]GGTAATAAAGTTTTTATAACAAGCAGTAAATACAAATCTCTGTTAGGACTGATGGAAGAA	1241
ARS-BFGL-BAC-17968-0_B_F_1511663960	ARS-BFGL-BAC-17968	BOT	[T/C]	0065778421	AAAAGGTTAGGAACAGAGGAGGTATCAGGTAGACTTTAGGTTTTCCATAT			3	1	52607381	diploid	Bos taurus	UM3	0	BOT	ATAACAATTTAAAAGGTTAGGAACAGAGGAGGTATCAGGTAGACTTTAGGTTTTCCATAT[T/C]CAAACATTTATTGGCATAATTACAGAAGACTAAAATCATGAAATTTAGCATCTCTTATTA	TAATAAGAGATGCTAAATTTCATGATTTTAGTCTTCTGTAATTATGCCAATAAATGTTTG[A/G]ATATGGAAAACCTAAAGTCTACCTGATACCTCCTCTGTTCCTAACCTTTTAAATTGTTAT	1241
ARS-BFGL-BAC-18048_dup-0_B_R_2253189635	ARS-BFGL-BAC-18048	BOT	[T/C]	0018807307	GCAGATGCAGTAGCTGCAGCCTTTAATGCACATTGGGGTTAATTCCAGGA			3	14	69539373	diploid	Bos taurus	UM3	0	TOP	CCTAAAAGGCCTAGTGGCACAAATAGCTATTACACTGTCAAATCCTGAGTGACAATAAAA[A/G]TCCTGGAATTAACCCCAATGTGCATTAAAGGCTGCAGCTACTGCATCTGCAGCCTAGACA	CCTAAAAGGCCTAGTGGCACAAATAGCTATTACACTGTCAAATCCTGAGTGACAATAAAA[A/G]TCCTGGAATTAACCCCAATGTGCATTAAAGGCTGCAGCTACTGCATCTGCAGCCTAGACA	1241
ARS-BFGL-BAC-18240-0_B_F_1511665136	ARS-BFGL-BAC-18240	BOT	[T/C]	0065604384	ACACATGAAGGGATCTAGGTTGCTTTCTCTTTATGAGAATCATCTCCAAA			3	15	70534892	diploid	Bos taurus	UM3	0	BOT	TCTGTGAACTACACATGAAGGGATCTAGGTTGCTTTCTCTTTATGAGAATCATCTCCAAA[T/C]CATCATCCCCCACTCTGTCCATGGAAAAATTGTCTTCTACAAAACTGGTCTCCGGTGCCA	TGGCACCGGAGACCAGTTTTGTAGAAGACAATTTTTCCATGGACAGAGTGGGGGATGATG[A/G]TTTGGAGATGATTCTCATAAAGAGAAAGCAACCTAGATCCCTTCATGTGTAGTTCACAGA	1241
ARS-BFGL-BAC-18242-0_T_R_1511663349	ARS-BFGL-BAC-18242	TOP	[A/G]	0028660397	TTTGCAGTCAGACTTACGTTTACATCCAGGATTTCGCTAAAATTGTTTGT			3	15	71069477	diploid	Bos taurus	UM3	0	BOT	AAGGATATGCTCTCTCACCATTCCTTTCTGACATTGTACACTAAACAATTTGCCCTGTCA[T/C]ACAAACAATTTTAGCGAAATCCTGGATGTAAACGTAAGTCTGACTGCAAAGGAGTCTTAC	GTAAGACTCCTTTGCAGTCAGACTTACGTTTACATCCAGGATTTCGCTAAAATTGTTTGT[A/G]TGACAGGGCAAATTGTTTAGTGTACAATGTCAGAAAGGAATGGTGAGAGAGCATATCCTT	1241
ARS-BFGL-BAC-18252-0_T_F_1511664915	ARS-BFGL-BAC-18252	TOP	[A/G]	0015693435	AACAGCAGGAAGTGTTGAATTCCAATGAAGATTTTTATTTGTGCATTATT			3	15	72001676	diploid	Bos taurus	UM3	0	TOP	GGAGAATGATAACAGCAGGAAGTGTTGAATTCCAATGAAGATTTTTATTTGTGCATTATT[A/G]TATATAGAAACCAGAAACCAGGAGAGGACAAGAAGAAATCAGCAAATGTGCTGAGTAAAA	GGAGAATGATAACAGCAGGAAGTGTTGAATTCCAATGAAGATTTTTATTTGTGCATTATT[A/G]TATATAGAAACCAGAAACCAGGAGAGGACAAGAAGAAATCAGCAAATGTGCTGAGTAAAA	1241
ARS-BFGL-BAC-18253-0_B_R_1511663862	ARS-BFGL-BAC-18253	BOT	[T/C]	0034795444	GGGCTCGGGCAACTTCCCCAAACTGGTACAGAGCAGAGCGCAGACAACTG			3	15	3669413	diploid	Bos taurus	UM3	0	TOP	AGGAGGTGGGGAAGGCGCAGGAAATGGAGGAGGCGCCGACTTCCCCTCCCATGAGCCCTC[A/G]CAGTTGTCTGCGCTCTGCTCTGTACCAGTTTGGGGAAGTTGCCCGAGCCCTGTGTCTCCC	AGGAGGTGGGGAAGGCGCAGGAAATGGAGGAGGCGCCGACTTCCCCTCCCATGAGCCCTC[A/G]CAGTTGTCTGCGCTCTGCTCTGTACCAGTTTGGGGAAGTTGCCCGAGCCCTGTGTCTCCC	1241
ARS-BFGL-BAC-18266_dup-0_B_R_2327661579	ARS-BFGL-BAC-18266	BOT	[T/C]	0074785338	CCACATGGCATCTTTGTTCAGTACAAATACCTCAGTGACATGAGATCAGC			3	15	73739991	diploid	Bos taurus	UM3	0	TOP	GCAAGAAAATCCTTTGTCACAGATCCAGGCTGTTGCTTTGCCACTTGAGCCATATGGCTC[A/G]GCTGATCTCATGTCACTGAGGTATTTGTACTGAACAAAGATGCCATGTGGTGTCTCTGCC	GCAAGAAAATCCTTTGTCACAGATCCAGGCTGTTGCTTTGCCACTTGAGCCATATGGCTC[A/G]GCTGATCTCATGTCACTGAGGTATTTGTACTGAACAAAGATGCCATGTGGTGTCTCTGCC	1241
ARS-BFGL-BAC-18370-0_T_F_1511664807	ARS-BFGL-BAC-18370	TOP	[A/G]	0048765355	GCCACTGATGAAAACCCTGCTACCTTAGTGAGTTCCTGGTCTAAGAACAC			3	14	9426662	diploid	Bos taurus	UM3	0	TOP	GATGATCTTAGCCACTGATGAAAACCCTGCTACCTTAGTGAGTTCCTGGTCTAAGAACAC[A/G]GTGGTGGGGGCAACACATGCTTGTCAAGCGTCCTTCATGCGCCCGGAGCTGTGCTAAGGC	GATGATCTTAGCCACTGATGAAAACCCTGCTACCTTAGTGAGTTCCTGGTCTAAGAACAC[A/G]GTGGTGGGGGCAACACATGCTTGTCAAGCGTCCTTCATGCGCCCGGAGCTGTGCTAAGGC	1241
ARS-BFGL-BAC-18388-0_B_F_1511664464	ARS-BFGL-BAC-18388	BOT	[T/C]	0049761506	TGAGTGGGAGAGGTTAGTGAAATATTTGGCAACCTCTTATCATGAGGTTT			3	1	53489802	diploid	Bos taurus	UM3	0	BOT	CCCAGTTGCCTGAGTGGGAGAGGTTAGTGAAATATTTGGCAACCTCTTATCATGAGGTTT[T/C]ACATTTCTGTCCCAGATCATAGAAGGGAGCTTCCCTGCCTTTTATCCCAGTAAGGGCCCA	TGGGCCCTTACTGGGATAAAAGGCAGGGAAGCTCCCTTCTATGATCTGGGACAGAAATGT[A/G]AAACCTCATGATAAGAGGTTGCCAAATATTTCACTAACCTCTCCCACTCAGGCAACTGGG	1241
ARS-BFGL-BAC-18590-0_T_F_1511664063	ARS-BFGL-BAC-18590	TOP	[A/T]	0027643492	TGTAAGAGTTCTGAACGTGCCCTCAGGAGACCATCAGGGTCAGAGCGGCA	0011625489	TGTAAGAGTTCTGAACGTGCCCTCAGGAGACCATCAGGGTCAGAGCGGCT	3	14	69665346	diploid	Bos taurus	UM3	0	TOP	ATCTAACACATTGTAAGAGTTCTGAACGTGCCCTCAGGAGACCATCAGGGTCAGAGCGGC[A/T]GGGCCCCCGGTGTGCTCAGTGCCTCTGAAACACAGTCTGTAGACCTCTCCATGTTCCTAG	ATCTAACACATTGTAAGAGTTCTGAACGTGCCCTCAGGAGACCATCAGGGTCAGAGCGGC[A/T]GGGCCCCCGGTGTGCTCAGTGCCTCTGAAACACAGTCTGTAGACCTCTCCATGTTCCTAG	1241
ARS-BFGL-BAC-18703_dup-0_T_F_2328967040	ARS-BFGL-BAC-18703	TOP	[A/G]	0031615376	GCAATGATACTTGGAGGGAAGGAGGTCAGATTTCTTTGTCATCAGTCAGA			3	14	5903806	diploid	Bos taurus	UM3	0	TOP	CTCTTAAATGGCAATGATACTTGGAGGGAAGGAGGTCAGATTTCTTTGTCATCAGTCAGA[A/G]TGTATCCTCAGAGAGTGTCTGAGTGCAACAGGGTAGAGGATTGAGCTGGCAGACTTGGGA	CTCTTAAATGGCAATGATACTTGGAGGGAAGGAGGTCAGATTTCTTTGTCATCAGTCAGA[A/G]TGTATCCTCAGAGAGTGTCTGAGTGCAACAGGGTAGAGGATTGAGCTGGCAGACTTGGGA	1241
ARS-BFGL-BAC-18822-0_T_F_1511663111	ARS-BFGL-BAC-18822	TOP	[A/G]	0037749472	CCTAAAAAAGAGTAGGTCCAATATTATAACTTGGAATAATCTAACAATTA			3	15	64326873	diploid	Bos taurus	UM3	0	TOP	AAAAAGAAATCCTAAAAAAGAGTAGGTCCAATATTATAACTTGGAATAATCTAACAATTA[A/G]AAATTCTTTTTCTTTTTTTTTAGTGTTCAATACAAAAAGTCTATGGGGCTTCCCTGGTGG	AAAAAGAAATCCTAAAAAAGAGTAGGTCCAATATTATAACTTGGAATAATCTAACAATTA[A/G]AAATTCTTTTTCTTTTTTTTTAGTGTTCAATACAAAAAGTCTATGGGGCTTCCCTGGTGG	1241
ARS-BFGL-BAC-18831-0_T_R_1511664099	ARS-BFGL-BAC-18831	TOP	[A/C]	0030664407	TTGTCTCTAAGTCTTTAGACACCACCAGCATTAGGACAAAGCACCTCACC			3	17	26010339	diploid	Bos taurus	UM3	0	BOT	ATGCACCTATGCACAGCCCATTGTGAGCACTCTATCTCCTGCTGACTCTGAGTTTCCTCA[T/G]GGTGAGGTGCTTTGTCCTAATGCTGGTGGTGTCTAAAGACTTAGAGACAAAGGCAGCGTG	CACGCTGCCTTTGTCTCTAAGTCTTTAGACACCACCAGCATTAGGACAAAGCACCTCACC[A/C]TGAGGAAACTCAGAGTCAGCAGGAGATAGAGTGCTCACAATGGGCTGTGCATAGGTGCAT	1241
ARS-BFGL-BAC-18843-0_B_F_1511664232	ARS-BFGL-BAC-18843	BOT	[T/C]	0010722379	ACACAACACAATCTTAAATATTATCTTGTATGTGCTTATTAGCTCAGTCA			3	17	26318464	diploid	Bos taurus	UM3	0	BOT	CAATCCTATGACACAACACAATCTTAAATATTATCTTGTATGTGCTTATTAGCTCAGTCA[T/C]GTCCCACTCATCCGTTTTCTGGTATATATAGTTTAAATGAATTTTAATTACAATAAAAAG	CTTTTTATTGTAATTAAAATTCATTTAAACTATATATACCAGAAAACGGATGAGTGGGAC[A/G]TGACTGAGCTAATAAGCACATACAAGATAATATTTAAGATTGTGTTGTGTCATAGGATTG	1241
ARS-BFGL-BAC-18857_dup-0_T_R_2328967049	ARS-BFGL-BAC-18857	TOP	[A/G]	0074797384	TCAGTGCTCTTGCATTGTTGCACAGCAAGAGGATACATGTGACTTGAGTC			3	17	27334948	diploid	Bos taurus	UM3	0	BOT	GCTAAATGAGAATATATATGTGTCATGCTTATAAGGGCGCAGAAATCATTTTAAGTACAA[T/C]GACTCAAGTCACATGTATCCTCTTGCTGTGCAACAATGCAAGAGCACTGACCATTCAGCA	TGCTGAATGGTCAGTGCTCTTGCATTGTTGCACAGCAAGAGGATACATGTGACTTGAGTC[A/G]TTGTACTTAAAATGATTTCTGCGCCCTTATAAGCATGACACATATATATTCTCATTTAGC	1241
ARS-BFGL-BAC-18907_dup-0_B_R_2253182133	ARS-BFGL-BAC-18907	BOT	[T/C]	0054726463	CCTGTAAGATGAGACCACCTCTTCACTTCCCAAAGCCCACAACATTATAA			3	14	81864817	diploid	Bos taurus	UM3	0	TOP	ACATCTGTGCTGATAATCCACATGATTTGTAATGAAAAATATCTTCTTACTGATGCCGTT[A/G]TTATAATGTTGTGGGCTTTGGGAAGTGAAGAGGTGGTCTCATCTTACAGGTATCTCCTAA	ACATCTGTGCTGATAATCCACATGATTTGTAATGAAAAATATCTTCTTACTGATGCCGTT[A/G]TTATAATGTTGTGGGCTTTGGGAAGTGAAGAGGTGGTCTCATCTTACAGGTATCTCCTAA	1241
ARS-BFGL-BAC-19353_dup-0_T_F_2328967051	ARS-BFGL-BAC-19353	TOP	[A/G]	0065624348	GGATTAACAAAGGCGAATAAAATACAATCCCTAATTTAAAGGGCAGTTTA			3	0	0	diploid	Bos taurus	UM3	0	TOP	AGTAGGTACTGGATTAACAAAGGCGAATAAAATACAATCCCTAATTTAAAGGGCAGTTTA[A/G]CCTAACTAGGGAGATATACAAGAAATACAGATTCGAAATATGTTGAAATGAGAATATAAG	AGTAGGTACTGGATTAACAAAGGCGAATAAAATACAATCCCTAATTTAAAGGGCAGTTTA[A/G]CCTAACTAGGGAGATATACAAGAAATACAGATTCGAAATATGTTGAAATGAGAATATAAG	1241
ARS-BFGL-BAC-1936-0_T_R_1511663203	ARS-BFGL-BAC-1936	TOP	[A/G]	0024737464	CAGGCACACACAGAAAAAGGAAGGTGCTTTCTCAGAAGCAAAAAGACAGC			3	14	74189329	diploid	Bos taurus	UM3	0	BOT	AAATACCTCCTAGTTTCCTCCCCTCTCCCTTTACCAAGATCTGCAGTGCACTTTCAGCTA[T/C]GCTGTCTTTTTGCTTCTGAGAAAGCACCTTCCTTTTTCTGTGTGTGCCTGTGCATGGGAG	CTCCCATGCACAGGCACACACAGAAAAAGGAAGGTGCTTTCTCAGAAGCAAAAAGACAGC[A/G]TAGCTGAAAGTGCACTGCAGATCTTGGTAAAGGGAGAGGGGAGGAAACTAGGAGGTATTT	1241
ARS-BFGL-BAC-19376-0_B_F_1511664830	ARS-BFGL-BAC-19376	BOT	[T/C]	0045807453	GGGCAAGAGTTGTTGTCTTTCACCATTGATGCTGCTGCTTCTGCCTAAGT			3	15	49344597	diploid	Bos taurus	UM3	0	BOT	GCAAGTGTCAGGGCAAGAGTTGTTGTCTTTCACCATTGATGCTGCTGCTTCTGCCTAAGT[T/C]GCTTCAGTCTACTTGGTATGATTAAAGAGTGAAACAGGTTTTTCTTTCTATTACCATAAC	GTTATGGTAATAGAAAGAAAAACCTGTTTCACTCTTTAATCATACCAAGTAGACTGAAGC[A/G]ACTTAGGCAGAAGCAGCAGCATCAATGGTGAAAGACAACAACTCTTGCCCTGACACTTGC	1241
ARS-BFGL-BAC-19395_dup-0_T_R_2328967058	ARS-BFGL-BAC-19395	TOP	[A/G]	0059681324	CATTTTTCTTAGAATTTCACTGTCTCGGCTGGTGAGTGCTGCATGTGCCA			3	15	46208504	diploid	Bos taurus	UM3	0	BOT	TACCATGGGGCAGCAAACAAACAGATCTATGAAGGTCATTTCAACTGCAAAGAGTACAAG[T/C]TGGCACATGCAGCACTCACCAGCCGAGACAGTGAAATTCTAAGAAAAATGAATTACCATA	TATGGTAATTCATTTTTCTTAGAATTTCACTGTCTCGGCTGGTGAGTGCTGCATGTGCCA[A/G]CTTGTACTCTTTGCAGTTGAAATGACCTTCATAGATCTGTTTGTTTGCTGCCCCATGGTA	1241
ARS-BFGL-BAC-19403-0_B_F_1511663336	ARS-BFGL-BAC-19403	BOT	[T/C]	0030800399	ACAATGGCCAGTTCTGCTTTAAAACATCACTGTCACATCAATATTTTGTT			3	15	51828442	diploid	Bos taurus	UM3	0	BOT	AAGCTCTGTAACAATGGCCAGTTCTGCTTTAAAACATCACTGTCACATCAATATTTTGTT[T/C]AAAACCTGTTAAAGGACTATGGATTTGATTAGCCTTAGAATTAATGTAATTGTTTATCAT	ATGATAAACAATTACATTAATTCTAAGGCTAATCAAATCCATAGTCCTTTAACAGGTTTT[A/G]AACAAAATATTGATGTGACAGTGATGTTTTAAAGCAGAACTGGCCATTGTTACAGAGCTT	1241
ARS-BFGL-BAC-19412_dup-0_B_F_2328967061	ARS-BFGL-BAC-19412	BOT	[T/C]	0067622365	GCCCTTTCTGAATGCTAAATCTACTCTGCCTTGCTCTCTAAATGGAGCAA			3	15	52848012	diploid	Bos taurus	UM3	0	BOT	GAAATCCTAGGCCCTTTCTGAATGCTAAATCTACTCTGCCTTGCTCTCTAAATGGAGCAA[T/C]AAAGCCTGGAAGACAGCACATCTGTTTACCACATGGTTTACTGAATATTTTAAGCCCACA	TGTGGGCTTAAAATATTCAGTAAACCATGTGGTAAACAGATGTGCTGTCTTCCAGGCTTT[A/G]TTGCTCCATTTAGAGAGCAAGGCAGAGTAGATTTAGCATTCAGAAAGGGCCTAGGATTTC	1241
ARS-BFGL-BAC-19418_dup-0_T_R_2328967064	ARS-BFGL-BAC-19418	TOP	[A/G]	0010640452	TCTCTGTTTTGCCCCAATAATTTGCAGACAATTCGGCTATTTGATCTGCC			3	15	54065284	diploid	Bos taurus	UM3	0	BOT	CTGCATTGCAGGAGGATTATTTACCAACTGAGCTATCAGGGAAACCGATAATACATAGTA[T/C]GGCAGATCAAATAGCCGAATTGTCTGCAAATTATTGGGGCAAAACAGAGATGGCAGTGAA	TTCACTGCCATCTCTGTTTTGCCCCAATAATTTGCAGACAATTCGGCTATTTGATCTGCC[A/G]TACTATGTATTATCGGTTTCCCTGATAGCTCAGTTGGTAAATAATCCTCCTGCAATGCAG	1241
ARS-BFGL-BAC-19419_dup-0_T_F_2328967065	ARS-BFGL-BAC-19419	TOP	[A/G]	0048748411	CACCCTCTCAACTCCCTTCCCACTCCCAAATGTCAGAGACAAAATAATAG			3	15	54127887	diploid	Bos taurus	UM3	0	TOP	TAGCAATGGTCACCCTCTCAACTCCCTTCCCACTCCCAAATGTCAGAGACAAAATAATAG[A/G]ATGGGTAATGCACTTCTATGGAGGAAAAATGGAAAGCAATGGCAACTGTTGTGAGCTGGA	TAGCAATGGTCACCCTCTCAACTCCCTTCCCACTCCCAAATGTCAGAGACAAAATAATAG[A/G]ATGGGTAATGCACTTCTATGGAGGAAAAATGGAAAGCAATGGCAACTGTTGTGAGCTGGA	1241
ARS-BFGL-BAC-19427-0_T_F_1511665009	ARS-BFGL-BAC-19427	TOP	[C/G]	0042681507	CCAGAGAGCAGAAATACTGACGAAGGCAAAAGTTTGACAGAGAAGACTAC	0018648356	CCAGAGAGCAGAAATACTGACGAAGGCAAAAGTTTGACAGAGAAGACTAG	3	15	58264907	diploid	Bos taurus	UM3	0	TOP	GTCTTTCCCAACCAGAGAGCAGAAATACTGACGAAGGCAAAAGTTTGACAGAGAAGACTA[C/G]TGTTTTTGATATTGATAGGCTTCTCTGGTGGCTCAGACAATCTGCCTGCAATGCAGAAGA	GTCTTTCCCAACCAGAGAGCAGAAATACTGACGAAGGCAAAAGTTTGACAGAGAAGACTA[C/G]TGTTTTTGATATTGATAGGCTTCTCTGGTGGCTCAGACAATCTGCCTGCAATGCAGAAGA	1241
ARS-BFGL-BAC-19439_dup-0_B_R_2328967069	ARS-BFGL-BAC-19439	BOT	[T/C]	0070651333	TAAACCACCAAGCTTCATGAAGGGGAAACATTAAAGGCATTGTTCCTGCT			3	1	66252625	diploid	Bos taurus	UM3	0	TOP	AATTACTGAAGAATGATTATTGCCCTTTGGTCTTCCCAAGTAAGTTCTAAACTCCTTTGT[A/G]AGCAGGAACAATGCCTTTAATGTTTCCCCTTCATGAAGCTTGGTGGTTTAGTCTCTGTCG	AATTACTGAAGAATGATTATTGCCCTTTGGTCTTCCCAAGTAAGTTCTAAACTCCTTTGT[A/G]AGCAGGAACAATGCCTTTAATGTTTCCCCTTCATGAAGCTTGGTGGTTTAGTCTCTGTCG	1241
ARS-BFGL-BAC-19440-0_T_R_1511664387	ARS-BFGL-BAC-19440	TOP	[A/G]	0026623312	AGACAATGAACCAGTTTTGACTCATGGGTATGTTTTGTTTGCCCATCAAA			3	1	66344261	diploid	Bos taurus	UM3	0	BOT	CATCTCTATTCTACTAGTTCTTAAATACTGGAAACTAATAATTCAGAATATACTTAAATA[T/C]TTTGATGGGCAAACAAAACATACCCATGAGTCAAAACTGGTTCATTGTCTACAAGTTTGC	GCAAACTTGTAGACAATGAACCAGTTTTGACTCATGGGTATGTTTTGTTTGCCCATCAAA[A/G]TATTTAAGTATATTCTGAATTATTAGTTTCCAGTATTTAAGAACTAGTAGAATAGAGATG	1241
ARS-BFGL-BAC-19445-0_T_F_1511664305	ARS-BFGL-BAC-19445	TOP	[A/G]	0032611467	GTAGACACCCATATTTCAAGGAAGCAGGTCTGGCTTCCTTTTTTCTCTCT			3	15	14464613	diploid	Bos taurus	UM3	0	TOP	CAGACTGGTGGTAGACACCCATATTTCAAGGAAGCAGGTCTGGCTTCCTTTTTTCTCTCT[A/G]TTTGAACAACTGGTGCATTTAATAGAGAACTGTGTTCATCTTTTCAAACTCGCTTTCCAC	CAGACTGGTGGTAGACACCCATATTTCAAGGAAGCAGGTCTGGCTTCCTTTTTTCTCTCT[A/G]TTTGAACAACTGGTGCATTTAATAGAGAACTGTGTTCATCTTTTCAAACTCGCTTTCCAC	1241
ARS-BFGL-BAC-19446_dup-0_T_R_2328967075	ARS-BFGL-BAC-19446	TOP	[A/G]	0032715337	ATGTAGCCACTCTTCCCTCTGCTTCCTACATAACCCTCTGCTTCCTACAT			3	15	14583394	diploid	Bos taurus	UM3	0	BOT	AGATGCTTTTACATGTATCATCTCATTTAATTCTCACATTCCGATGTGTATGTGTGTGGT[T/C]ATGTAGGAAGCAGAGGGTTATGTAGGAAGCAGAGGGAAGAGTGGCTACATTTTATAGGAG	CTCCTATAAAATGTAGCCACTCTTCCCTCTGCTTCCTACATAACCCTCTGCTTCCTACAT[A/G]ACCACACACATACACATCGGAATGTGAGAATTAAATGAGATGATACATGTAAAAGCATCT	1241
ARS-BFGL-BAC-19447-0_B_R_1511664070	ARS-BFGL-BAC-19447	BOT	[G/C]	0028752343	ATTCTCCTAATAAAAATAGAAAGTGCAAATTAGGTATAAAACTGAAACAG	0020760474	ATTCTCCTAATAAAAATAGAAAGTGCAAATTAGGTATAAAACTGAAACAC	3	1	66917399	diploid	Bos taurus	UM3	0	TOP	ATCTTAGTGTCTTTTATTTACTTACATTTTTAAGTATACCTTTTATTAATGGAATATTCT[C/G]TGTTTCAGTTTTATACCTAATTTGCACTTTCTATTTTTATTAGGAGAATTCTATCCACAT	ATCTTAGTGTCTTTTATTTACTTACATTTTTAAGTATACCTTTTATTAATGGAATATTCT[C/G]TGTTTCAGTTTTATACCTAATTTGCACTTTCTATTTTTATTAGGAGAATTCTATCCACAT	1241
ARS-BFGL-BAC-19449_dup-0_T_R_2328967079	ARS-BFGL-BAC-19449	TOP	[C/G]	0051807403	TTCCCATTTTTGTGCTAAATCTATTGGGAAGCATTATTTCTTCCAGAAAC	0073735443	TTCCCATTTTTGTGCTAAATCTATTGGGAAGCATTATTTCTTCCAGAAAG	3	16	15362423	diploid	Bos taurus	UM3	0	BOT	AAACTGGAAACCAAATATAATAAACATGGCTCGCTCTTAAAATTAAAAAAAAAAGGAACT[C/G]TTTCTGGAAGAAATAATGCTTCCCAATAGATTTAGCACAAAAATGGGAAATGAACAGCAT	ATGCTGTTCATTTCCCATTTTTGTGCTAAATCTATTGGGAAGCATTATTTCTTCCAGAAA[C/G]AGTTCCTTTTTTTTTTAATTTTAAGAGCGAGCCATGTTTATTATATTTGGTTTCCAGTTT	1241
ARS-BFGL-BAC-19450_dup-0_T_F_2328967080	ARS-BFGL-BAC-19450	TOP	[A/G]	0068786304	CCATACCTTATATTCTTTTGCCATTCCCTCATTAGTTCAAATTTGGATGT			3	16	3762358	diploid	Bos taurus	UM3	0	TOP	AAGATTGTGACCATACCTTATATTCTTTTGCCATTCCCTCATTAGTTCAAATTTGGATGT[A/G]GAACTTACTGACTAAAAAGTTGGGTCATGTGGAATTTTCACTAAACATGAAAATCTATAA	AAGATTGTGACCATACCTTATATTCTTTTGCCATTCCCTCATTAGTTCAAATTTGGATGT[A/G]GAACTTACTGACTAAAAAGTTGGGTCATGTGGAATTTTCACTAAACATGAAAATCTATAA	1241
ARS-BFGL-BAC-19454_dup-0_B_R_2328967083	ARS-BFGL-BAC-19454	BOT	[T/C]	0016738507	TGGGGGAGATTTTGACTCCATATGGCTCATCTGGGCCAGTCATGGCACTG			3	16	13695211	diploid	Bos taurus	UM3	0	TOP	AAAAGATGGCACTTCAAAGTGAAAGACTCTCATTAAATTGAGACCTGAAATAAATTTTCC[A/G]CAGTGCCATGACTGGCCCAGATGAGCCATATGGAGTCAAAATCTCCCCCACCTGACATAT	AAAAGATGGCACTTCAAAGTGAAAGACTCTCATTAAATTGAGACCTGAAATAAATTTTCC[A/G]CAGTGCCATGACTGGCCCAGATGAGCCATATGGAGTCAAAATCTCCCCCACCTGACATAT	1241
ARS-BFGL-BAC-19459-0_T_F_1511664841	ARS-BFGL-BAC-19459	TOP	[A/C]	0062642359	TATGTAGCTAATTCAAAACTATCTAGAGTAAAAGCTGCTCCTATCCATTT			3	16	17540941	diploid	Bos taurus	UM3	0	TOP	GCATAAGAATTATGTAGCTAATTCAAAACTATCTAGAGTAAAAGCTGCTCCTATCCATTT[A/C]TTTGCAGATTTATAACAGAGAAGTGAACAAGAAAAAAGAAATGAAAAAGGCCAGTCACCA	GCATAAGAATTATGTAGCTAATTCAAAACTATCTAGAGTAAAAGCTGCTCCTATCCATTT[A/C]TTTGCAGATTTATAACAGAGAAGTGAACAAGAAAAAAGAAATGAAAAAGGCCAGTCACCA	1241
ARS-BFGL-BAC-19461-0_T_F_1511663275	ARS-BFGL-BAC-19461	TOP	[A/G]	0017626478	CACACAAGGGAGCAAAACGTATTTAAGTAACAAGCCTGGCCAAACAACAA			3	16	16957005	diploid	Bos taurus	UM3	0	TOP	AACTAACAGACACACAAGGGAGCAAAACGTATTTAAGTAACAAGCCTGGCCAAACAACAA[A/G]GTTTCTTCGGTAGAAAGGACCCTAATTGACATCTTCTGAGAAATGAAGAGAAAATGAGAA	AACTAACAGACACACAAGGGAGCAAAACGTATTTAAGTAACAAGCCTGGCCAAACAACAA[A/G]GTTTCTTCGGTAGAAAGGACCCTAATTGACATCTTCTGAGAAATGAAGAGAAAATGAGAA	1241
ARS-BFGL-BAC-19843-0_B_F_1511663626	ARS-BFGL-BAC-19843	BOT	[T/C]	0037809434	TGTCAGTGACAGAAGGGAGATGTCTGATGCAATCACAAACACCAGAGTGA			3	14	79952134	diploid	Bos taurus	UM3	0	BOT	ACGGAGGAAGTGTCAGTGACAGAAGGGAGATGTCTGATGCAATCACAAACACCAGAGTGA[T/C]GCCAAACTTTCCAGCTTTCTGGGCTCAATATTATTTTAATAACCGATAAAATAATTGTCT	AGACAATTATTTTATCGGTTATTAAAATAATATTGAGCCCAGAAAGCTGGAAAGTTTGGC[A/G]TCACTCTGGTGTTTGTGATTGCATCAGACATCTCCCTTCTGTCACTGACACTTCCTCCGT	1241
ARS-BFGL-BAC-19878-0_T_F_1511663659	ARS-BFGL-BAC-19878	TOP	[A/C]	0063602475	ATGTGACCCTGGTCGGTTTGAAGGTCTCGGCTTCCATAAATCAAGTGCCT			3	14	70413905	diploid	Bos taurus	UM3	0	TOP	ACTGATTTTAATGTGACCCTGGTCGGTTTGAAGGTCTCGGCTTCCATAAATCAAGTGCCT[A/C]MAGCGGCTTTTCCCTTTTCACCTCTCTAACCCTTCCCACAGCTCCATCTCAGGTCCGGAC	ACTGATTTTAATGTGACCCTGGTCGGTTTGAAGGTCTCGGCTTCCATAAATCAAGTGCCT[A/C]MAGCGGCTTTTCCCTTTTCACCTCTCTAACCCTTCCCACAGCTCCATCTCAGGTCCGGAC	1241
ARS-BFGL-BAC-1991-0_B_F_1511663720	ARS-BFGL-BAC-1991	BOT	[T/C]	0018768488	GGAGGTTATCAAATTCTAGAGCAAGGCGGGCCAGCTAGCAGAGCTTGTGT			3	14	82648300	diploid	Bos taurus	UM3	0	BOT	AGAAGCCGAAGGAGGTTATCAAATTCTAGAGCAAGGCGGGCCAGCTAGCAGAGCTTGTGT[T/C]AATACAATTCTTTCACTAAAGTAAGGTATTGGGCTAGGAGAACAAAAGTATGTTTTTAAA	TTTAAAAACATACTTTTGTTCTCCTAGCCCAATACCTTACTTTAGTGAAAGAATTGTATT[A/G]ACACAAGCTCTGCTAGCTGGCCCGCCTTGCTCTAGAATTTGATAACCTCCTTCGGCTTCT	1241
ARS-BFGL-BAC-19924-0_T_R_1511665085	ARS-BFGL-BAC-19924	TOP	[A/G]	0055720314	AGGTTTTAGGATGCAAGCTCCTTATGGACAAATATTTGTTATCCTGTTTG			3	15	48905274	diploid	Bos taurus	UM3	0	BOT	TATTGAGCCCTAAGGTAGATATTAGCAGTAGCAAGGTAGATATTGAAGTTAGCTCTGTGA[T/C]CAAACAGGATAACAAATATTTGTCCATAAGGAGCTTGCATCCTAAAACCTTTATTTTCCA	TGGAAAATAAAGGTTTTAGGATGCAAGCTCCTTATGGACAAATATTTGTTATCCTGTTTG[A/G]TCACAGAGCTAACTTCAATATCTACCTTGCTACTGCTAATATCTACCTTAGGGCTCAATA	1241
ARS-BFGL-BAC-19991_dup-0_T_R_2328967095	ARS-BFGL-BAC-19991	TOP	[A/T]	0053726472	AATTAAAGGTCTTGCATATTATACAGTGCTATAAAATGAAACAAACTTAA	0037645431	AATTAAAGGTCTTGCATATTATACAGTGCTATAAAATGAAACAAACTTAT	3	15	57715200	diploid	Bos taurus	UM3	0	BOT	AGAAGAAAAAGATATTGAGGTGATTTTGCTTTTCTAATATTTTTAAAGTTTTCTGATTCA[A/T]TAAGTTTGTTTCATTTTATAGCACTGTATAATATGCAAGACCTTTAATTTGTATTTTGAG	CTCAAAATACAAATTAAAGGTCTTGCATATTATACAGTGCTATAAAATGAAACAAACTTA[A/T]TGAATCAGAAAACTTTAAAAATATTAGAAAAGCAAAATCACCTCAATATCTTTTTCTTCT	1241
ARS-BFGL-BAC-19992-0_B_R_1511664456	ARS-BFGL-BAC-19992	BOT	[T/C]	0051726312	TTATTCATATGCACAGGCAAAGCCAGAATGCTGGATAATATAGTCACCTG			3	15	57592823	diploid	Bos taurus	UM3	0	TOP	CCATCTATGGGGTCGCACAGAGTTGGACATGACTGAAGCGACTTAGCAGCATCAGGAGCA[A/G]CAGGTGACTATATTATCCAGCATTCTGGCTTTGCCTGTGCATATGAATAAAAAAGCACAA	CCATCTATGGGGTCGCACAGAGTTGGACATGACTGAAGCGACTTAGCAGCATCAGGAGCA[A/G]CAGGTGACTATATTATCCAGCATTCTGGCTTTGCCTGTGCATATGAATAAAAAAGCACAA	1241
ARS-BFGL-BAC-19997-0_T_F_1511664211	ARS-BFGL-BAC-19997	TOP	[A/G]	0039694486	GTCTTTTTATCTGTCAAAAAAAAAAATGACAGAGGAGGAGCTAAGATGGC			3	15	57434389	diploid	Bos taurus	UM3	0	TOP	CAAGACCATAGTCTTTTTATCTGTCAAAAAAAAAAATGACAGAGGAGGAGCTAAGATGGC[A/G]GAGGAGTAGGACAGGGAGAACACTTTTTCCCCCACAAATTCATCAAAAGAACATTTAAAC	CAAGACCATAGTCTTTTTATCTGTCAAAAAAAAAAATGACAGAGGAGGAGCTAAGATGGC[A/G]GAGGAGTAGGACAGGGAGAACACTTTTTCCCCCACAAATTCATCAAAAGAACATTTAAAC	1241
ARS-BFGL-BAC-20010_dup-0_B_R_2328967103	ARS-BFGL-BAC-20010	BOT	[T/C]	0058613410	ACCACATGCTTCTGACAGAAGCAATCTAGGTAGTACCCAGGTCCTGTGAT			3	15	59915557	diploid	Bos taurus	UM3	0	TOP	CTTTACATAATTGTATTAGTTTTAAATACAGAATAGAGACCTGGATAAAATGATCAGTCA[A/G]ATCACAGGACCTGGGTACTACCTAGATTGCTTCTGTCAGAAGCATGTGGTTTACTGTTGA	CTTTACATAATTGTATTAGTTTTAAATACAGAATAGAGACCTGGATAAAATGATCAGTCA[A/G]ATCACAGGACCTGGGTACTACCTAGATTGCTTCTGTCAGAAGCATGTGGTTTACTGTTGA	1241
ARS-BFGL-BAC-20014-0_T_R_1511664157	ARS-BFGL-BAC-20014	TOP	[A/G]	0014605311	CAGATCACTCCATATCTTAAAACTCTTCAAAGATTCCCCACTGCCACAAG			3	15	59616890	diploid	Bos taurus	UM3	0	BOT	ATTTAAGTAATTTTCCTTGCAGAAAATATCATTAGGCTAGTTAAGATATGTGGAATCTTT[T/C]CTTGTGGCAGTGGGGAATCTTTGAAGAGTTTTAAGATATGGAGTGATCTGGCTAAATTTC	GAAATTTAGCCAGATCACTCCATATCTTAAAACTCTTCAAAGATTCCCCACTGCCACAAG[A/G]AAAGATTCCACATATCTTAACTAGCCTAATGATATTTTCTGCAAGGAAAATTACTTAAAT	1241
ARS-BFGL-BAC-20015-0_T_F_1511664627	ARS-BFGL-BAC-20015	TOP	[A/G]	0039749378	CTGAACACTTGGAGTTTTGTCAAATTGAGTTTTAACGACTTCATAGTGCC			3	1	61450475	diploid	Bos taurus	UM3	0	TOP	CTGAAACAATCTGAACACTTGGAGTTTTGTCAAATTGAGTTTTAACGACTTCATAGTGCC[A/G]TGAAAAGATGTTGCATTTCAGTAAGGGTTTCAGATCATCAAGTTTTAAAACTTTCTTAAA	CTGAAACAATCTGAACACTTGGAGTTTTGTCAAATTGAGTTTTAACGACTTCATAGTGCC[A/G]TGAAAAGATGTTGCATTTCAGTAAGGGTTTCAGATCATCAAGTTTTAAAACTTTCTTAAA	1241
ARS-BFGL-BAC-20016_dup-0_B_R_2327661602	ARS-BFGL-BAC-20016	BOT	[T/G]	0011692320	TTCAAACATACCTAGAGCTCACACTGTTGGTGGGAGTCCAGGGCCCATTT			3	15	61044897	diploid	Bos taurus	UM3	0	TOP	ATCTAAAGGAGCATTTGAAAAGCAAACATCTGATCCAGAAAGCCAATGGAAAGTGAAAAA[A/C]AAATGGGCCCTGGACTCCCACCAACAGTGTGAGCTCTAGGTATGTTTGAAGAGGAATGGA	ATCTAAAGGAGCATTTGAAAAGCAAACATCTGATCCAGAAAGCCAATGGAAAGTGAAAAA[A/C]AAATGGGCCCTGGACTCCCACCAACAGTGTGAGCTCTAGGTATGTTTGAAGAGGAATGGA	1241
ARS-BFGL-BAC-20057_dup-0_T_R_2328967109	ARS-BFGL-BAC-20057	TOP	[A/G]	0065608304	CACCTGCATGAAGCCTTTTCCAGCTACCCTAGTCCACAGTTGTTCTTGCC			3	16	23830920	diploid	Bos taurus	UM3	0	BOT	CGAGACAGCCTTGGTTAGACAACAATGTGACAGAGTCAGTAAGTGCAGAAGAAATCAGAG[T/C]GGCAAGAACAACTGTGGACTAGGGTAGCTGGAAAAGGCTTCATGCAGGTGATGGGACAAA	TTTGTCCCATCACCTGCATGAAGCCTTTTCCAGCTACCCTAGTCCACAGTTGTTCTTGCC[A/G]CTCTGATTTCTTCTGCACTTACTGACTCTGTCACATTGTTGTCTAACCAAGGCTGTCTCG	1241
ARS-BFGL-BAC-20058-0_B_F_1511664472	ARS-BFGL-BAC-20058	BOT	[T/C]	0051790440	ACCTGAGTGTTAAACATTTACCAGTACAACACCTGTCCTAGTGGTTTTTA			3	16	23957117	diploid	Bos taurus	UM3	0	BOT	CCCCCTGAAGACCTGAGTGTTAAACATTTACCAGTACAACACCTGTCCTAGTGGTTTTTA[T/C]ACTTTTAATAGAAGGAAAAAATAAAATAATTTTCTATGGTTCCATAAGGGACAAAATTAA	TTAATTTTGTCCCTTATGGAACCATAGAAAATTATTTTATTTTTTCCTTCTATTAAAAGT[A/G]TAAAAACCACTAGGACAGGTGTTGTACTGGTAAATGTTTAACACTCAGGTCTTCAGGGGG	1241
ARS-BFGL-BAC-20061-0_B_F_1511665186	ARS-BFGL-BAC-20061	BOT	[T/G]	0027764373	TTTAAACATTCTCTGCATTTCACACGAGGTGCATCATCAGAAAATTGTGT			3	16	24084268	diploid	Bos taurus	UM3	0	BOT	TTTCATCAACTTTAAACATTCTCTGCATTTCACACGAGGTGCATCATCAGAAAATTGTGT[T/G]TATATATGTGTGTATTATGCACACATTTTGCCTTTAGCTCCTTAAGTCAACTAAAGAAAA	TTTTCTTTAGTTGACTTAAGGAGCTAAAGGCAAAATGTGTGCATAATACACACATATATA[A/C]ACACAATTTTCTGATGATGCACCTCGTGTGAAATGCAGAGAATGTTTAAAGTTGATGAAA	1241
ARS-BFGL-BAC-20138-0_T_R_1511663951	ARS-BFGL-BAC-20138	TOP	[A/G]	0049693433	GTACTCTGGAGTGAGGAGGAGCAGTGTTATATTTTGAGGAATTAATCTTG			3	14	83616563	diploid	Bos taurus	UM3	0	BOT	AGTTTGAATGGATTCAACAAGCTTTATAATCTGACAGAAATTCAAGATGTTTAAAACGAG[T/C]CAAGATTAATTCCTCAAAATATAACACTGCTCCTCCTCACTCCAGAGTACATGACAACAT	ATGTTGTCATGTACTCTGGAGTGAGGAGGAGCAGTGTTATATTTTGAGGAATTAATCTTG[A/G]CTCGTTTTAAACATCTTGAATTTCTGTCAGATTATAAAGCTTGTTGAATCCATTCAAACT	1241
ARS-BFGL-BAC-20179-0_B_F_1511665116	ARS-BFGL-BAC-20179	BOT	[T/G]	0033775356	AGCCTGTCTTATACACCACATAAAACTGCCTTCACGTAAGAAGCCCTCAG			3	14	84114637	diploid	Bos taurus	UM3	0	BOT	TCCCCACACCAGCCTGTCTTATACACCACATAAAACTGCCTTCACGTAAGAAGCCCTCAG[T/G]TCACTTACCTCCTTAAAGACCCCCCTGACTTCCTACTGCCTTCAGGCAGAAATCTGAACA	TGTTCAGATTTCTGCCTGAAGGCAGTAGGAAGTCAGGGGGGTCTTTAAGGAGGTAAGTGA[A/C]CTGAGGGCTTCTTACGTGAAGGCAGTTTTATGTGGTGTATAAGACAGGCTGGTGTGGGGA	1241
ARS-BFGL-BAC-20217-0_T_R_1511664905	ARS-BFGL-BAC-20217	TOP	[A/G]	0028793429	ATGGAAAATCACTCAGCACTATCACTCTATATATCTCCCCACTCCTTCCC			3	14	9812155	diploid	Bos taurus	UM3	0	BOT	GGAAGCATCTGAAATTGATAGGCATGGGGTGAGATAAAGTGGAAGCTGGGGTTTTAGGAA[T/C]GGGAAGGAGTGGGGAGATATATAGAGTGATAGTGCTGAGTGATTTTCCATTAGTACAGAA	TTCTGTACTAATGGAAAATCACTCAGCACTATCACTCTATATATCTCCCCACTCCTTCCC[A/G]TTCCTAAAACCCCAGCTTCCACTTTATCTCACCCCATGCCTATCAATTTCAGATGCTTCC	1241
ARS-BFGL-BAC-20261_dup-0_B_F_2328967122	ARS-BFGL-BAC-20261	BOT	[T/C]	0055709458	GTTCTAGGGAGGGGGCATATGTATAGTCTTTAGTTGAAACTATTGGTCCT			3	14	10271449	diploid	Bos taurus	UM3	0	BOT	GCTCCTTCAGGTTCTAGGGAGGGGGCATATGTATAGTCTTTAGTTGAAACTATTGGTCCT[T/C]TCTCTGTCCATTCGACCACCTGTAATATGGATGTGAGAGTTGGGCTGTGAAGAAGGCTGA	TCAGCCTTCTTCACAGCCCAACTCTCACATCCATATTACAGGTGGTCGAATGGACAGAGA[A/G]AGGACCAATAGTTTCAACTAAAGACTATACATATGCCCCCTCCCTAGAACCTGAAGGAGC	1241
ARS-BFGL-BAC-2036-0_B_F_1511663870	ARS-BFGL-BAC-2036	BOT	[T/C]	0059694383	TTTTTTCCTAAAGTTTTATCCACAAAGAAATCTAAGAGTTGGATGCTATT			3	14	9906433	diploid	Bos taurus	UM3	0	BOT	AGGCATCCTTTTTTTTCCTAAAGTTTTATCCACAAAGAAATCTAAGAGTTGGATGCTATT[T/C]GTGTCTTTCCTATCACAATATCTACTTCATATTACCTCAAAATGAAGCACCATGGTTGAA	TTCAACCATGGTGCTTCATTTTGAGGTAATATGAAGTAGATATTGTGATAGGAAAGACAC[A/G]AATAGCATCCAACTCTTAGATTTCTTTGTGGATAAAACTTTAGGAAAAAAAAGGATGCCT	1241
ARS-BFGL-BAC-2039-0_B_R_1511664276	ARS-BFGL-BAC-2039	BOT	[T/G]	0032733350	GTAAGAGGTAATGAGGATCCAAATTAGATCTACGGCTTTGGGAAAGGCTA			3	14	9775671	diploid	Bos taurus	UM3	0	TOP	CACGCAAAGCCACTGTGATCCTTTAATTCCCCCTCCATGCACTGTCCTCATGTTTCCCTC[A/C]TAGCCTTTCCCAAAGCCGTAGATCTAATTTGGATCCTCATTACCTCTTACCTTAACCATG	CACGCAAAGCCACTGTGATCCTTTAATTCCCCCTCCATGCACTGTCCTCATGTTTCCCTC[A/C]TAGCCTTTCCCAAAGCCGTAGATCTAATTTGGATCCTCATTACCTCTTACCTTAACCATG	1241
ARS-BFGL-BAC-20439-0_B_R_1511664942	ARS-BFGL-BAC-20439	BOT	[T/G]	0039707421	GTCACAGTAAAGCCCGCTGTTCTGTCCGCTCAGGGCAGGTGGGCAGACTT			3	14	70250637	diploid	Bos taurus	UM3	0	TOP	GGCGGACACAGAAAGCAACGCAGCCCGGGCTGGGCCGGCCTGAGGGACTGCAACCAGAAG[A/C]AAGTCTGCCCACCTGCCCTGAGCGGACAGAACAGCGGGCTTTACTGTGACAGGCTTCTAA	GGCGGACACAGAAAGCAACGCAGCCCGGGCTGGGCCGGCCTGAGGGACTGCAACCAGAAG[A/C]AAGTCTGCCCACCTGCCCTGAGCGGACAGAACAGCGGGCTTTACTGTGACAGGCTTCTAA	1241
ARS-BFGL-BAC-20448-0_T_R_1511664853	ARS-BFGL-BAC-20448	TOP	[A/C]	0053716399	TCATGCCCCATCTCCAGTCTGGTTTTGAAAATGCGGGAAAGAAGAGTGTA			3	14	70271131	diploid	Bos taurus	UM3	0	BOT	GCCCGGGTCTAAAGCCATCTGCTCCACTGAGCTTGAACCAGGAAGAAGTCAGCTGATGTT[T/G]TACACTCTTCTTTCCCGCATTTTCAAAACCAGACTGGAGATGGGGCATGATGTTCACTGA	TCAGTGAACATCATGCCCCATCTCCAGTCTGGTTTTGAAAATGCGGGAAAGAAGAGTGTA[A/C]AACATCAGCTGACTTCTTCCTGGTTCAAGCTCAGTGGAGCAGATGGCTTTAGACCCGGGC	1241
ARS-BFGL-BAC-20491-0_B_R_1511663922	ARS-BFGL-BAC-20491	BOT	[T/C]	0072626400	TAAATCCTATTTTTAGTACATCCATTTTATTTAATGACAGATACTGACTA			3	14	73615442	diploid	Bos taurus	UM3	0	TOP	AGTCCATGGGATCGAAAAGAGTCGGACTCGACTGAGTGACTAACACTGTTGCTACTGCCA[A/G]TAGTCAGTATCTGTCATTAAATAAAATGGATGTACTAAAAATAGGATTTAAATCTTGAGG	AGTCCATGGGATCGAAAAGAGTCGGACTCGACTGAGTGACTAACACTGTTGCTACTGCCA[A/G]TAGTCAGTATCTGTCATTAAATAAAATGGATGTACTAAAAATAGGATTTAAATCTTGAGG	1241
ARS-BFGL-BAC-20572_dup-0_B_R_2327661610	ARS-BFGL-BAC-20572	BOT	[T/C]	0027754399	AGACAATTGTCCAGAAGACAAGAAGACAAAAGTCAGAAAAGAAAAGGAGG			3	15	49076839	diploid	Bos taurus	UM3	0	TOP	ATCTTTCCTGTTTACCTGAAATTCTCAGAATACACAAACACATTATTCATCAGTGACTTG[A/G]CCTCCTTTTCTTTTCTGACTTTTGTCTTCTTGTCTTCTGGACAATTGTCTATACTACTTA	ATCTTTCCTGTTTACCTGAAATTCTCAGAATACACAAACACATTATTCATCAGTGACTTG[A/G]CCTCCTTTTCTTTTCTGACTTTTGTCTTCTTGTCTTCTGGACAATTGTCTATACTACTTA	1241
ARS-BFGL-BAC-20590-0_B_F_1511663644	ARS-BFGL-BAC-20590	BOT	[T/C]	0049611438	AAGCTTCAAGGGAAGTATTTGGAAAGAGTAAAAATTTCCTGTGTTGGCTG			3	15	7944599	diploid	Bos taurus	UM3	0	BOT	ACTAGGCCTAAAGCTTCAAGGGAAGTATTTGGAAAGAGTAAAAATTTCCTGTGTTGGCTG[T/C]TCCTTGATGCTTTTAACAAGGTAAAACAGGGAAGAAAATTTAACTAAGTCAATAATTAAT	ATTAATTATTGACTTAGTTAAATTTTCTTCCCTGTTTTACCTTGTTAAAAGCATCAAGGA[A/G]CAGCCAACACAGGAAATTTTTACTCTTTCCAAATACTTCCCTTGAAGCTTTAGGCCTAGT	1241
ARS-BFGL-BAC-20592_dup-0_B_R_2328967137	ARS-BFGL-BAC-20592	BOT	[T/C]	0019787371	TCTATTGGTATAGTGTTTACTAGTGTGGAATAATGCAGTGCTCCTCAAAC			3	1	61611726	diploid	Bos taurus	UM3	0	TOP	CATTATGTCTGAGACAGAAACAAATAAAACCAGAAAAATGTGCTGTTTTGATTCTCCTTG[A/G]GTTTGAGGAGCACTGCATTATTCCACACTAGTAAACACTATACCAATAGATATCCAGCAG	CATTATGTCTGAGACAGAAACAAATAAAACCAGAAAAATGTGCTGTTTTGATTCTCCTTG[A/G]GTTTGAGGAGCACTGCATTATTCCACACTAGTAAACACTATACCAATAGATATCCAGCAG	1241
ARS-BFGL-BAC-20605-0_T_F_1511663697	ARS-BFGL-BAC-20605	TOP	[A/G]	0020777313	AAGGAGAGGAGTGTAGGGGTCTGGCACTTGAAAGGGAAGGACAGCAATTC			3	15	65768829	diploid	Bos taurus	UM3	0	TOP	ACTTTGAGCTAAGGAGAGGAGTGTAGGGGTCTGGCACTTGAAAGGGAAGGACAGCAATTC[A/G]CAGAAAGATGGGAAGAGCAAATGTTTGGTAGACAAACATTTGTTGAATCATGCGATAAGC	ACTTTGAGCTAAGGAGAGGAGTGTAGGGGTCTGGCACTTGAAAGGGAAGGACAGCAATTC[A/G]CAGAAAGATGGGAAGAGCAAATGTTTGGTAGACAAACATTTGTTGAATCATGCGATAAGC	1241
ARS-BFGL-BAC-20623_dup-0_T_R_2328967141	ARS-BFGL-BAC-20623	TOP	[A/G]	0073621399	CTTAAGACTTTTCCATCCCTGTAGCCGGTTCCATTCTTGTATTAGAGAGC			3	15	24673090	diploid	Bos taurus	UM3	0	BOT	AAAGTTATCGATGAAAAACAGCTCAGTGCTCCTTTCCCAAACCCAGGGCTTAGTCCCCAT[T/C]GCTCTCTAATACAAGAATGGAACCGGCTACAGGGATGGAAAAGTCTTAAGCATGGAGGCA	TGCCTCCATGCTTAAGACTTTTCCATCCCTGTAGCCGGTTCCATTCTTGTATTAGAGAGC[A/G]ATGGGGACTAAGCCCTGGGTTTGGGAAAGGAGCACTGAGCTGTTTTTCATCGATAACTTT	1241
ARS-BFGL-BAC-20631_dup-0_T_F_2327661613	ARS-BFGL-BAC-20631	TOP	[A/G]	0069730453	TATAGAAATACATTGGAAGGAACCAGGTCCATGTATTGCCCTCTAATCAT			3	16	16270589	diploid	Bos taurus	UM3	0	TOP	CTCATCAGGATATAGAAATACATTGGAAGGAACCAGGTCCATGTATTGCCCTCTAATCAT[A/G]TATGTCCCCTTTTTGTAAATATGCCTCCTTCTTTCTTTATGGAGGTTATTTAAGATCTCC	CTCATCAGGATATAGAAATACATTGGAAGGAACCAGGTCCATGTATTGCCCTCTAATCAT[A/G]TATGTCCCCTTTTTGTAAATATGCCTCCTTCTTTCTTTATGGAGGTTATTTAAGATCTCC	1241
ARS-BFGL-BAC-20634-0_T_R_1511663165	ARS-BFGL-BAC-20634	TOP	[A/G]	0068698444	TAATTAAATAAAGAAACTGAACGACAAATGAGATAGCTTAAGTTTTAAGA			3	16	16117756	diploid	Bos taurus	UM3	0	BOT	AAACTAAATAGTGGAAAATTTGATAAACAAGCTTTATCGGTAACAAGCTTTTTGATCAAA[T/C]TCTTAAAACTTAAGCTATCTCATTTGTCGTTCAGTTTCTTTATTTAATTAAAGGTACTAG	CTAGTACCTTTAATTAAATAAAGAAACTGAACGACAAATGAGATAGCTTAAGTTTTAAGA[A/G]TTTGATCAAAAAGCTTGTTACCGATAAAGCTTGTTTATCAAATTTTCCACTATTTAGTTT	1241
ARS-BFGL-BAC-20659_dup-0_B_F_2328967144	ARS-BFGL-BAC-20659	BOT	[T/C]	0046758354	GTCGTTTCCCTTCTCAAAACTAAAATACCTGTGGGAATTGGGGAATTTCG			3	16	20500260	diploid	Bos taurus	UM3	0	BOT	AAGCATCAAGGTCGTTTCCCTTCTCAAAACTAAAATACCTGTGGGAATTGGGGAATTTCG[T/C]GGTGTTTGTACTAGATAAGTAAAACAAACAAAACATGGATTATCCAATTATTGTTTATCC	GGATAAACAATAATTGGATAATCCATGTTTTGTTTGTTTTACTTATCTAGTACAAACACC[A/G]CGAAATTCCCCAATTCCCACAGGTATTTTAGTTTTGAGAAGGGAAACGACCTTGATGCTT	1241
ARS-BFGL-BAC-20783_dup-0_B_F_2328967146	ARS-BFGL-BAC-20783	BOT	[T/C]	0042631422	TCTTCTCCGTCTTCTGGTTTGTGCCTGCTGAGGAGTGCTGGTTTGCTGCC			3	14	2167145	diploid	Bos taurus	UM3	0	BOT	AGCAAAAGCTTCTTCTCCGTCTTCTGGTTTGTGCCTGCTGAGGAGTGCTGGTTTGCTGCC[T/C]TAAGCTGTGGCTTTGGCTCTTGCGGGAGGTGGGGTGAGTGGCGCTGGACTTGGCGGACAG	CTGTCCGCCAAGTCCAGCGCCACTCACCCCACCTCCCGCAAGAGCCAAAGCCACAGCTTA[A/G]GGCAGCAAACCAGCACTCCTCAGCAGGCACAAACCAGAAGACGGAGAAGAAGCTTTTGCT	1241
ARS-BFGL-BAC-20798-0_T_F_1511664431	ARS-BFGL-BAC-20798	TOP	[A/G]	0065658411	CTAAATGAATTCAGGGATTGTCTGAGAATCAGAGAACAAGGGAAGCAGGC			3	14	9845820	diploid	Bos taurus	UM3	0	TOP	CCAAAGCCGTCTAAATGAATTCAGGGATTGTCTGAGAATCAGAGAACAAGGGAAGCAGGC[A/G]GTGAGGTGAATACGGCCGAGGATGGAAAACACAGCTTCATCAAGCTGGCAGGAGTTGTGG	CCAAAGCCGTCTAAATGAATTCAGGGATTGTCTGAGAATCAGAGAACAAGGGAAGCAGGC[A/G]GTGAGGTGAATACGGCCGAGGATGGAAAACACAGCTTCATCAAGCTGGCAGGAGTTGTGG	1241
ARS-BFGL-BAC-20822-0_B_R_1511663548	ARS-BFGL-BAC-20822	BOT	[T/C]	0039664353	AGTGCAACAGGCTACTGGTGTGTGGGGAGCGGAGGGGTCAGCATATGCCC			3	14	10192415	diploid	Bos taurus	UM3	0	TOP	ACATAAATACTAGACTATTTCTTATTTATTCTAAGATATTTTGGCATGGAATATTGTTTT[A/G]GGGCATATGCTGACCCCTCCGCTCCCCACACACCAGTAGCCTGTTGCACTTAGGATTCTG	ACATAAATACTAGACTATTTCTTATTTATTCTAAGATATTTTGGCATGGAATATTGTTTT[A/G]GGGCATATGCTGACCCCTCCGCTCCCCACACACCAGTAGCCTGTTGCACTTAGGATTCTG	1241
ARS-BFGL-BAC-20862_dup-0_T_R_2328967153	ARS-BFGL-BAC-20862	TOP	[A/G]	0040686469	CCGTTGAATGTGGTTATCGCTGTATGACTGCCTTTCTGACTAGAAAGTGT			3	14	83131368	diploid	Bos taurus	UM3	0	BOT	GATGCTGGAGGTTCTGTAAGCCAGTGAAGAAGAAAAAGATATGGTCTCTGCCTCAAAGAG[T/C]ACACTTTCTAGTCAGAAAGGCAGTCATACAGCGATAACCACATTCAACGGGGGCAAGGCC	GGCCTTGCCCCCGTTGAATGTGGTTATCGCTGTATGACTGCCTTTCTGACTAGAAAGTGT[A/G]CTCTTTGAGGCAGAGACCATATCTTTTTCTTCTTCACTGGCTTACAGAACCTCCAGCATC	1241
ARS-BFGL-BAC-20881_dup-0_T_F_2328967154	ARS-BFGL-BAC-20881	TOP	[A/G]	0037623488	ACATCTGAGGAACTGAGACAGTGGGCTTTTATAGAAAACTATATTCAGTA			3	1	54052439	diploid	Bos taurus	UM3	0	TOP	TGATATGAAAACATCTGAGGAACTGAGACAGTGGGCTTTTATAGAAAACTATATTCAGTA[A/G]CCGGACATTTTCAGGAACACATAGAACAGTTATGAAAATTATTGACCACATTCTAAGCCA	TGATATGAAAACATCTGAGGAACTGAGACAGTGGGCTTTTATAGAAAACTATATTCAGTA[A/G]CCGGACATTTTCAGGAACACATAGAACAGTTATGAAAATTATTGACCACATTCTAAGCCA	1241
ARS-BFGL-BAC-20948_dup-0_T_F_2328967156	ARS-BFGL-BAC-20948	TOP	[A/G]	0010693355	TGGTAAAACTTGGTATAACAATAATTACTTTCTAGAAGTATCCTGACCCA			3	14	77759163	diploid	Bos taurus	UM3	0	TOP	AATGTTTTAATGGTAAAACTTGGTATAACAATAATTACTTTCTAGAAGTATCCTGACCCA[A/G]ATKAAAGCACTTAGAAAAGCATCAGATACACATTCAGACTTGCATAGTCATATTTGGAAA	AATGTTTTAATGGTAAAACTTGGTATAACAATAATTACTTTCTAGAAGTATCCTGACCCA[A/G]ATKAAAGCACTTAGAAAAGCATCAGATACACATTCAGACTTGCATAGTCATATTTGGAAA	1241
ARS-BFGL-BAC-20965_dup-0_T_R_2328967158	ARS-BFGL-BAC-20965	TOP	[A/G]	0061782377	CGGGAAGAAGAGCAAGGAATGAAAAGTTTTGGAGTTCTTTTATTGTGCTA			3	14	6880233	diploid	Bos taurus	UM3	0	BOT	CTATAACTCATACCTCATACTATTTCTGTGATATTTAAATAGACTGAGTATGCCATATTT[T/C]TAGCACAATAAAAGAACTCCAAAACTTTTCATTCCTTGCTCTTCTTCCCGTATCTTCTTC	GAAGAAGATACGGGAAGAAGAGCAAGGAATGAAAAGTTTTGGAGTTCTTTTATTGTGCTA[A/G]AAATATGGCATACTCAGTCTATTTAAATATCACAGAAATAGTATGAGGTATGAGTTATAG	1241
ARS-BFGL-BAC-21000-0_T_F_1511663987	ARS-BFGL-BAC-21000	TOP	[A/G]	0012665345	CAGTCGCGGAGCACCAAAGACAACTGCTCTCAAGATGTTATAGGTATGAC			3	14	78702548	diploid	Bos taurus	UM3	0	TOP	ATAGGACGTTCAGTCGCGGAGCACCAAAGACAACTGCTCTCAAGATGTTATAGGTATGAC[A/G]ACAAGAGGACCCTTCCAGAGACCCAAACTGCATTTAAAGCCTCAGAGTACTCCTAACAGA	ATAGGACGTTCAGTCGCGGAGCACCAAAGACAACTGCTCTCAAGATGTTATAGGTATGAC[A/G]ACAAGAGGACCCTTCCAGAGACCCAAACTGCATTTAAAGCCTCAGAGTACTCCTAACAGA	1241
ARS-BFGL-BAC-21070_dup-0_T_R_2328967162	ARS-BFGL-BAC-21070	TOP	[A/G]	0021802428	TTCAGCAATGAGACCACTTGTATATTACGGCCTGATTTGATTTACTGTAC			3	14	74043882	diploid	Bos taurus	UM3	0	BOT	TTTCCTAATTTTTGGACTCATGTAATAAATGTCTTTTACAAATTACAGAACTCTTATTTT[T/C]GTACAGTAAATCAAATCAGGCCGTAATATACAAGTGGTCTCATTGCTGAAATGTCAAAAA	TTTTTGACATTTCAGCAATGAGACCACTTGTATATTACGGCCTGATTTGATTTACTGTAC[A/G]AAAATAAGAGTTCTGTAATTTGTAAAAGACATTTATTACATGAGTCCAAAAATTAGGAAA	1241
ARS-BFGL-BAC-21163_dup-0_T_R_2328967164	ARS-BFGL-BAC-21163	TOP	[A/G]	0026600484	TAGGAAATTCCCAATCACAGCCACAAGGTACATAACACAGAATGAACCCC			3	15	49117674	diploid	Bos taurus	UM3	0	BOT	AATGCCCTCTGTACTAACACTCATTGGGATTCTTGGCCTGGAGTCAGCGCACTGTTAGAT[T/C]GGGGTTCATTCTGTGTTATGTACCTTGTGGCTGTGATTGGGAATTTCCTAATTACAGTGA	TCACTGTAATTAGGAAATTCCCAATCACAGCCACAAGGTACATAACACAGAATGAACCCC[A/G]ATCTAACAGTGCGCTGACTCCAGGCCAAGAATCCCAATGAGTGTTAGTACAGAGGGCATT	1241
ARS-BFGL-BAC-21165_dup-0_T_F_2327661617	ARS-BFGL-BAC-21165	TOP	[A/G]	0029768303	TGAAGCCAACCCTCCAGTTTCTCATAATCAATGCAGAATCTCTATCCCCA			3	15	49169653	diploid	Bos taurus	UM3	0	TOP	ACATTCTTTTTGAAGCCAACCCTCCAGTTTCTCATAATCAATGCAGAATCTCTATCCCCA[A/G]TGACTTACCAGGGATAATCTCTGATAATACACAGAGAAGCCATAAAGGATAAAATGTTCT	ACATTCTTTTTGAAGCCAACCCTCCAGTTTCTCATAATCAATGCAGAATCTCTATCCCCA[A/G]TGACTTACCAGGGATAATCTCTGATAATACACAGAGAAGCCATAAAGGATAAAATGTTCT	1241
ARS-BFGL-BAC-21276_dup-0_B_F_2328967165	ARS-BFGL-BAC-21276	BOT	[T/C]	0017779376	CTGAGATGCCAGGCCTTTGCGTCCTGCATTGATCAGCCATTGGGTGCTGG			3	14	1776003	diploid	Bos taurus	UM3	0	BOT	ACGCATCATGCTGAGATGCCAGGCCTTTGCGTCCTGCATTGATCAGCCATTGGGTGCTGG[T/C]CACAACTAGGAGGCTGGGATGTGGGGCCAGGGGCAACCCCTGGAGCCTCTGACAGCTGAA	TTCAGCTGTCAGAGGCTCCAGGGGTTGCCCCTGGCCCCACATCCCAGCCTCCTAGTTGTG[A/G]CCAGCACCCAATGGCTGATCAATGCAGGACGCAAAGGCCTGGCATCTCAGCATGATGCGT	1241
ARS-BFGL-BAC-21408-0_T_R_1511664867	ARS-BFGL-BAC-21408	TOP	[A/G]	0071765425	CTTCCTGTCCCCACAGATCAGGCCTGACAACAGAGACCCAGTGTTACTGA			3	14	4301937	diploid	Bos taurus	UM3	0	BOT	GCGGCTTGGCATGTGGAACGGAGGTGAGCAACCACCGTGGCCTTGACTTTCTGTGTCTGC[T/C]TCAGTAACACTGGGTCTCTGTTGTCAGGCCTGATCTGTGGGGACAGGAAGACTCAGCCAA	TTGGCTGAGTCTTCCTGTCCCCACAGATCAGGCCTGACAACAGAGACCCAGTGTTACTGA[A/G]GCAGACACAGAAAGTCAAGGCCACGGTGGTTGCTCACCTCCGTTCCACATGCCAAGCCGC	1241
ARS-BFGL-BAC-21417_dup-0_T_F_2328967169	ARS-BFGL-BAC-21417	TOP	[A/G]	0043661312	TAGAGAAAGAAGTGGTGGTGGAAGGGTGTAAAGATGAAGGAGGTAAGAAG			3	14	56529013	diploid	Bos taurus	UM3	0	TOP	AAATCCAGGCTAGAGAAAGAAGTGGTGGTGGAAGGGTGTAAAGATGAAGGAGGTAAGAAG[A/G]AAAGATGGATTGCTAACCTCAAGCTACTCTCCTGGCCATCTCCTGATTATGAGGCTCAGA	AAATCCAGGCTAGAGAAAGAAGTGGTGGTGGAAGGGTGTAAAGATGAAGGAGGTAAGAAG[A/G]AAAGATGGATTGCTAACCTCAAGCTACTCTCCTGGCCATCTCCTGATTATGAGGCTCAGA	1241
ARS-BFGL-BAC-21432-0_T_F_1511664641	ARS-BFGL-BAC-21432	TOP	[A/G]	0042610407	CCAATTCCCACATGTCCCACTTCTCTTAGTGATGCGTTAGTTTTTGCTTC			3	14	43499031	diploid	Bos taurus	UM3	0	TOP	CTGCAACATACCAATTCCCACATGTCCCACTTCTCTTAGTGATGCGTTAGTTTTTGCTTC[A/G]TCATTTCTGCAAGCATCATAAGTGTCAAATGGGTCGATAAAAGCATCAGTATTAGGACAG	CTGCAACATACCAATTCCCACATGTCCCACTTCTCTTAGTGATGCGTTAGTTTTTGCTTC[A/G]TCATTTCTGCAAGCATCATAAGTGTCAAATGGGTCGATAAAAGCATCAGTATTAGGACAG	1241
ARS-BFGL-BAC-21440-0_T_F_1511663389	ARS-BFGL-BAC-21440	TOP	[A/G]	0056608306	ATCTGAAATGTGGAAAACTGACAACTGTTATCATTAAGCAATTCGTATCT			3	14	43645037	diploid	Bos taurus	UM3	0	TOP	AATACTTATGATCTGAAATGTGGAAAACTGACAACTGTTATCATTAAGCAATTCGTATCT[A/G]TGTTTAAGGGAATTCTCAGGTGGCTCAGCAGTAAAGAATCTGCCTGCAATGCAGGAGATG	AATACTTATGATCTGAAATGTGGAAAACTGACAACTGTTATCATTAAGCAATTCGTATCT[A/G]TGTTTAAGGGAATTCTCAGGTGGCTCAGCAGTAAAGAATCTGCCTGCAATGCAGGAGATG	1241
ARS-BFGL-BAC-21447_dup-0_T_F_2253189567	ARS-BFGL-BAC-21447	TOP	[A/G]	0010773440	AAGAATGGAGCAGGAGAGGTTAAACGGTCATTAACTGGTAACCTGGGTTT			3	14	43899216	diploid	Bos taurus	UM3	0	TOP	GAATCTGAGAAAGAATGGAGCAGGAGAGGTTAAACGGTCATTAACTGGTAACCTGGGTTT[A/G]ARAGAGGGAAGGAAGGTCAGGAGTGTTCTATCTTGCCGCCCTCAGCCTCCACTCAGAGGA	GAATCTGAGAAAGAATGGAGCAGGAGAGGTTAAACGGTCATTAACTGGTAACCTGGGTTT[A/G]ARAGAGGGAAGGAAGGTCAGGAGTGTTCTATCTTGCCGCCCTCAGCCTCCACTCAGAGGA	1241
ARS-BFGL-BAC-21453_dup-0_B_F_2328967175	ARS-BFGL-BAC-21453	BOT	[T/C]	0071626339	CTCCTTTAGTTATCTTGTTTAAAACTGAATAAACTTGTTATGTGCTCACT			3	14	44105320	diploid	Bos taurus	UM3	0	BOT	CAGAAGCACTCTCCTTTAGTTATCTTGTTTAAAACTGAATAAACTTGTTATGTGCTCACT[T/C]ATAAGTGATAAGATCATACATAACAAAGAAAAGAGAATTTAAAAAGTCACATAATCATTA	TAATGATTATGTGACTTTTTAAATTCTCTTTTCTTTGTTATGTATGATCTTATCACTTAT[A/G]AGTGAGCACATAACAAGTTTATTCAGTTTTAAACAAGATAACTAAAGGAGAGTGCTTCTG	1241
ARS-BFGL-BAC-21527_dup-0_T_R_2328967178	ARS-BFGL-BAC-21527	TOP	[A/C]	0035608448	GGAGCACACCACGATCTCCAGGTCTGGCTCCGGACTGTTCTGAAACTGCA			3	14	1737206	diploid	Bos taurus	UM3	0	BOT	CACGGCGGGGCGGGGCAGGCTGCACAGCAGAGGTCCGGCCCTCACCCCTGCCCCTGCCCC[T/G]TGCAGTTTCAGAACAGTCCGGAGCCAGACCTGGAGATCGTGGTGTGCTCCGGCTATGGCA	TGCCATAGCCGGAGCACACCACGATCTCCAGGTCTGGCTCCGGACTGTTCTGAAACTGCA[A/C]GGGGCAGGGGCAGGGGTGAGGGCCGGACCTCTGCTGTGCAGCCTGCCCCGCCCCGCCGTG	1241
ARS-BFGL-BAC-2158-0_T_F_1511663893	ARS-BFGL-BAC-2158	TOP	[A/G]	0041657467	GGAGCCAACTGGACCCATAAGGTGCTGACTGAGCACAGAGGCTGCCACTC			3	15	33508261	diploid	Bos taurus	UM3	0	TOP	AGGGAGCAGAGGAGCCAACTGGACCCATAAGGTGCTGACTGAGCACAGAGGCTGCCACTC[A/G]ATGGTCCTGCAGCCCCAGGGGCTCTGCTCACCCTTAGGAGCCCACATCCATGGCAATGCA	AGGGAGCAGAGGAGCCAACTGGACCCATAAGGTGCTGACTGAGCACAGAGGCTGCCACTC[A/G]ATGGTCCTGCAGCCCCAGGGGCTCTGCTCACCCTTAGGAGCCCACATCCATGGCAATGCA	1241
ARS-BFGL-BAC-21623_dup-0_B_F_2328967181	ARS-BFGL-BAC-21623	BOT	[G/C]	0010644300	CACAAATGAAATTTGGCCTCTGTTGTTACAGCAGAGCAGCTATTTACAGG	0043767337	CACAAATGAAATTTGGCCTCTGTTGTTACAGCAGAGCAGCTATTTACAGC	3	14	61034113	diploid	Bos taurus	UM3	0	BOT	GCCTATTTTACCACAAATGAAATTTGGCCTCTGTTGTTACAGCAGAGCAGCTATTTACAG[C/G]GATTTGAATAACCAGATGCGGATACAATGATCGCGAACATAACGCGTATCTGTGGTTTTA	TAAAACCACAGATACGCGTTATGTTCGCGATCATTGTATCCGCATCTGGTTATTCAAATC[C/G]CTGTAAATAGCTGCTCTGCTGTAACAACAGAGGCCAAATTTCATTTGTGGTAAAATAGGC	1241
ARS-BFGL-BAC-2180-0_T_F_1511664845	ARS-BFGL-BAC-2180	TOP	[A/G]	0024643325	TTTAGTCAAGTCCAGGATGTGCTTATATTGTAAACACTTCAAAAAGTGAG			3	15	17533776	diploid	Bos taurus	UM3	0	TOP	GCCAGCTATTTTTAGTCAAGTCCAGGATGTGCTTATATTGTAAACACTTCAAAAAGTGAG[A/G]GTGGTATCTTTATAGTCTGTATAGATAATACTTACGGAAAATCATGCTTTGAGAAACATA	GCCAGCTATTTTTAGTCAAGTCCAGGATGTGCTTATATTGTAAACACTTCAAAAAGTGAG[A/G]GTGGTATCTTTATAGTCTGTATAGATAATACTTACGGAAAATCATGCTTTGAGAAACATA	1241
ARS-BFGL-BAC-2188-0_T_F_1511663147	ARS-BFGL-BAC-2188	TOP	[A/G]	0029656381	ATTAGTGATATCAGCTGATCAAGTGGTAAGAAGCTAATAAAAGGACCACC			3	16	22014868	diploid	Bos taurus	UM3	0	TOP	AAAATGTATTATTAGTGATATCAGCTGATCAAGTGGTAAGAAGCTAATAAAAGGACCACC[A/G]GAATAAAAGTTGATATACTGTTCCAATCCTGCTAAAGGTAGTAATAAAGCATACCTATGT	AAAATGTATTATTAGTGATATCAGCTGATCAAGTGGTAAGAAGCTAATAAAAGGACCACC[A/G]GAATAAAAGTTGATATACTGTTCCAATCCTGCTAAAGGTAGTAATAAAGCATACCTATGT	1241
ARS-BFGL-BAC-2191-0_B_F_1511663156	ARS-BFGL-BAC-2191	BOT	[T/C]	0018807396	AGTTGACTTTTTCTAGCAGAGCTGATTAAGCAGTTCTAAAAATCTCTCTG			3	15	11089074	diploid	Bos taurus	UM3	0	BOT	AAACATGGATAGTTGACTTTTTCTAGCAGAGCTGATTAAGCAGTTCTAAAAATCTCTCTG[T/C]ATTTTAGCTTGCAGCTATATTTAATCAAATTTAATAAAGCAAAGAATGCCTGCTTAAAAA	TTTTTAAGCAGGCATTCTTTGCTTTATTAAATTTGATTAAATATAGCTGCAAGCTAAAAT[A/G]CAGAGAGATTTTTAGAACTGCTTAATCAGCTCTGCTAGAAAAAGTCAACTATCCATGTTT	1241
ARS-BFGL-BAC-21948_dup-0_T_R_2328967190	ARS-BFGL-BAC-21948	TOP	[A/C]	0052644349	TCAAAAATTAAAAGGCCAGTTTTGAGAGACTTCTTTTACTGTAATCTCAG			3	14	40512939	diploid	Bos taurus	UM3	0	BOT	AAAGACTTGTGAATCATTACAGAAAAGAATCATTTCATTCTCTCACTAAATTGTAGCCTT[T/G]CTGAGATTACAGTAAAAGAAGTCTCTCAAAACTGGCCTTTTAATTTTTGACTTTTATGTT	AACATAAAAGTCAAAAATTAAAAGGCCAGTTTTGAGAGACTTCTTTTACTGTAATCTCAG[A/C]AAGGCTACAATTTAGTGAGAGAATGAAATGATTCTTTTCTGTAATGATTCACAAGTCTTT	1241
ARS-BFGL-BAC-2195_dup-0_B_R_2328967192	ARS-BFGL-BAC-2195	BOT	[T/C]	0028790470	TGAGATTCCCTGAGAGGAAGGGAAGGTAAAAATGGAGAGAGACTGGGTTC			3	15	71605225	diploid	Bos taurus	UM3	0	TOP	GAAAAGAGAATAGGGACAGATGAACAATTCACGCATGGAATATTAAGTACTTGGGAAATA[A/G]GAACCCAGTCTCTCTCCATTTTTACCTTCCCTTCCTCTCAGGGAATCTCAACTTTATCAC	GAAAAGAGAATAGGGACAGATGAACAATTCACGCATGGAATATTAAGTACTTGGGAAATA[A/G]GAACCCAGTCTCTCTCCATTTTTACCTTCCCTTCCTCTCAGGGAATCTCAACTTTATCAC	1241
ARS-BFGL-BAC-2207_dup-0_B_R_2328967194	ARS-BFGL-BAC-2207	BOT	[T/C]	0046693332	GAATGGTAGAAACAGAAGCCAAAATCAAGAATGTTCAAGTAGTATTGTGA			3	15	54445919	diploid	Bos taurus	UM3	0	TOP	TAGTGAAGCCCATATAGCCTTTTTATGTTTATTCCCTGCTTCGCTTTGCCTTAGACTATA[A/G]TCACAATACTACTTGAACATTCTTGATTTTGGCTTCTGTTTCTACCATTCCCTCATCATA	TAGTGAAGCCCATATAGCCTTTTTATGTTTATTCCCTGCTTCGCTTTGCCTTAGACTATA[A/G]TCACAATACTACTTGAACATTCTTGATTTTGGCTTCTGTTTCTACCATTCCCTCATCATA	1241
ARS-BFGL-BAC-22086_dup-0_B_F_2328967195	ARS-BFGL-BAC-22086	BOT	[T/C]	0042722440	CTTCCTCTGGCTGTGATTGAAGCAAGGAGGGTGTGAGCAGCCGAGACTGA			3	14	4964634	diploid	Bos taurus	UM3	0	BOT	TCACTCACCTCTTCCTCTGGCTGTGATTGAAGCAAGGAGGGTGTGAGCAGCCGAGACTGA[T/C]GGTGCAATTACCACGTGCCAGGCTTGCAGCTCCACCCCATTCAGCCCCGTGGTGAAGAGA	TCTCTTCACCACGGGGCTGAATGGGGTGGAGCTGCAAGCCTGGCACGTGGTAATTGCACC[A/G]TCAGTCTCGGCTGCTCACACCCTCCTTGCTTCAATCACAGCCAGAGGAAGAGGTGAGTGA	1241
ARS-BFGL-BAC-22095-0_T_R_1511663623	ARS-BFGL-BAC-22095	TOP	[A/G]	0036704435	TTCAAATTTTTTATCATGGCTATTCTTGATCTAAAAACACCAAGTCTCTT			3	14	47298921	diploid	Bos taurus	UM3	0	BOT	ACCTTTGTGAATTCTAAAAACTCATATTCATATAATTTATTTCATAAATACAACTATTTT[T/C]AAGAGACTTGGTGTTTTTAGATCAAGAATAGCCATGATAAAAAATTTGAAAACAATTAAA	TTTAATTGTTTTCAAATTTTTTATCATGGCTATTCTTGATCTAAAAACACCAAGTCTCTT[A/G]AAAATAGTTGTATTTATGAAATAAATTATATGAATATGAGTTTTTAGAATTCACAAAGGT	1241
ARS-BFGL-BAC-22135-0_T_R_1511664675	ARS-BFGL-BAC-22135	TOP	[A/G]	0032605426	GCTCCTTTAGCCTATGTGGGCTTCTGCTTTCCAGACTTTTTCGTTTTGTT			3	14	36403095	diploid	Bos taurus	UM3	0	BOT	CTTACATAAATGAGACAATTACAGAGCAGCCAAGACAATGTATGAACATAAAATACTGCA[T/C]AACAAAACGAAAAAGTCTGGAAAGCAGAAGCCCACATAGGCTAAAGGAGCAAGGAAAACA	TGTTTTCCTTGCTCCTTTAGCCTATGTGGGCTTCTGCTTTCCAGACTTTTTCGTTTTGTT[A/G]TGCAGTATTTTATGTTCATACATTGTCTTGGCTGCTCTGTAATTGTCTCATTTATGTAAG	1241
ARS-BFGL-BAC-22375_dup-0_B_R_2328967202	ARS-BFGL-BAC-22375	BOT	[T/G]	0074803499	TGAAGGTCTCCAAATCCCTTAAGGTGTCAAATAACCCCACCATTGGATAG			3	14	59112331	diploid	Bos taurus	UM3	0	TOP	CCTCTCCAATTAAAAAAAATAAAATAAAATAAAATTTTTTTTTTTTTAGAAAAGTACCTT[A/C]CTATCCAATGGTGGGGTTATTTGACACCTTAAGGGATTTGGAGACCTTCAGGATAAGTTC	CCTCTCCAATTAAAAAAAATAAAATAAAATAAAATTTTTTTTTTTTTAGAAAAGTACCTT[A/C]CTATCCAATGGTGGGGTTATTTGACACCTTAAGGGATTTGGAGACCTTCAGGATAAGTTC	1241
ARS-BFGL-BAC-22425-0_T_F_1511664893	ARS-BFGL-BAC-22425	TOP	[A/G]	0022660407	TGGAAGCCCACTAGGAGGCCAAATAGGAAAGAAGCAGAGTCAAGACCGCA			3	14	62549674	diploid	Bos taurus	UM3	0	TOP	GCTTTGCTTATGGAAGCCCACTAGGAGGCCAAATAGGAAAGAAGCAGAGTCAAGACCGCA[A/G]ATGTGACAGACGTACAAACTGCCATCTGCAGAGGACAGGAGGAAGGAGCTCCTGCTCACA	GCTTTGCTTATGGAAGCCCACTAGGAGGCCAAATAGGAAAGAAGCAGAGTCAAGACCGCA[A/G]ATGTGACAGACGTACAAACTGCCATCTGCAGAGGACAGGAGGAAGGAGCTCCTGCTCACA	1241
ARS-BFGL-BAC-2256-0_T_F_1511663181	ARS-BFGL-BAC-2256	TOP	[A/G]	0027761333	AGCCAGTACACTAAGTGTAGCGCTTTCCTAGATCCCCTGTAAGAAAAATT			3	16	67494109	diploid	Bos taurus	UM3	0	TOP	AAAGCATATTAGCCAGTACACTAAGTGTAGCGCTTTCCTAGATCCCCTGTAAGAAAAATT[A/G]ATCCGAATAAAGTAGGAAGTGGGTAAGAATTATTGCATAAGTATTTGTCTCAGTCCTAAT	AAAGCATATTAGCCAGTACACTAAGTGTAGCGCTTTCCTAGATCCCCTGTAAGAAAAATT[A/G]ATCCGAATAAAGTAGGAAGTGGGTAAGAATTATTGCATAAGTATTTGTCTCAGTCCTAAT	1241
ARS-BFGL-BAC-22573_dup-0_B_F_2253191723	ARS-BFGL-BAC-22573	BOT	[T/C]	0013708350	AATATATTGAAATAGATGCTGGTGGATACAAACTATTTGAAACACAAGGT			3	14	40684301	diploid	Bos taurus	UM3	0	BOT	ACTTGAGATTAATATATTGAAATAGATGCTGGTGGATACAAACTATTTGAAACACAAGGT[T/C]CTGAATTTAATACAATATCAGAGGTATTTCTAATTTTGAAGGACAAGGCAAAAATGAAAG	CTTTCATTTTTGCCTTGTCCTTCAAAATTAGAAATACCTCTGATATTGTATTAAATTCAG[A/G]ACCTTGTGTTTCAAATAGTTTGTATCCACCAGCATCTATTTCAATATATTAATCTCAAGT	1241
ARS-BFGL-BAC-2259-0_T_F_1511663715	ARS-BFGL-BAC-2259	TOP	[A/C]	0041755473	TGGGAGGGAGACTTTAAATTGTCTAGTATGTCCTGGATTCTTGCTCCCCC			3	16	71886071	diploid	Bos taurus	UM3	0	TOP	AGAACGGGGGTGGGAGGGAGACTTTAAATTGTCTAGTATGTCCTGGATTCTTGCTCCCCC[A/C]ACCCACCCCAGTAAGCCACCCCTTCCATCAGACACTGCCCACTCACCCTCACTCACTCAC	AGAACGGGGGTGGGAGGGAGACTTTAAATTGTCTAGTATGTCCTGGATTCTTGCTCCCCC[A/C]ACCCACCCCAGTAAGCCACCCCTTCCATCAGACACTGCCCACTCACCCTCACTCACTCAC	1241
ARS-BFGL-BAC-2271-0_T_F_1511663875	ARS-BFGL-BAC-2271	TOP	[A/C]	0045759325	GAGGCTTGGGTATAGGGCCTTCTGTGTACCTTGTCTGGTAGGTAATTGCT			3	16	42386711	diploid	Bos taurus	UM3	0	TOP	AGGCCGGCTGGAGGCTTGGGTATAGGGCCTTCTGTGTACCTTGTCTGGTAGGTAATTGCT[A/C]CCCCTAGGACTGAGCCTACTCTGAAAGCTTCTGCTTGGGCCCCATGCTCCCTCTTAGTTA	AGGCCGGCTGGAGGCTTGGGTATAGGGCCTTCTGTGTACCTTGTCTGGTAGGTAATTGCT[A/C]CCCCTAGGACTGAGCCTACTCTGAAAGCTTCTGCTTGGGCCCCATGCTCCCTCTTAGTTA	1241
ARS-BFGL-BAC-2274-0_T_R_1511665179	ARS-BFGL-BAC-2274	TOP	[A/G]	0054790493	TTCTAAGAGAATAGCCATTAGGTCACTCAGCTTTATTTGTTGAGGCTTCT			3	17	22511345	diploid	Bos taurus	UM3	0	BOT	TTATGCTAGCATGCTGCAAAAGACAAAGTGAAGAAGTGTCTGATTTTGTGGGAAACATGA[T/C]AGAAGCCTCAACAAATAAAGCTGAGTGACCTAATGGCTATTCTCTTAGAATTTGTGTAAA	TTTACACAAATTCTAAGAGAATAGCCATTAGGTCACTCAGCTTTATTTGTTGAGGCTTCT[A/G]TCATGTTTCCCACAAAATCAGACACTTCTTCACTTTGTCTTTTGCAGCATGCTAGCATAA	1241
ARS-BFGL-BAC-22864-0_B_F_1511664712	ARS-BFGL-BAC-22864	BOT	[T/C]	0027634480	TTTAAATGACTCTTTTTCCACGAGGCCATTTCCCCTTCACATACGTAGTG			3	14	63510240	diploid	Bos taurus	UM3	0	BOT	CTTTTCTCCATTTAAATGACTCTTTTTCCACGAGGCCATTTCCCCTTCACATACGTAGTG[T/C]AGAGGTCTTGTTTGTACATTCCTTTCTTCGTACTTCAAGACTGTTAAAGCACTTGGTACC	GGTACCAAGTGCTTTAACAGTCTTGAAGTACGAAGAAAGGAATGTACAAACAAGACCTCT[A/G]CACTACGTATGTGAAGGGGAAATGGCCTCGTGGAAAAAGAGTCATTTAAATGGAGAAAAG	1241
ARS-BFGL-BAC-23075-0_T_R_1511663939	ARS-BFGL-BAC-23075	TOP	[A/G]	0020799399	AGAAGGAAGACACAGATAGGCCCGGTGTTCACGACGGGACAGGTGTGGTC			3	14	70440306	diploid	Bos taurus	UM3	0	BOT	AGTGGTATTCCAAAAGCTTCTGGGTCTGGCTCATGCTGCAGGGATACCCGCGAAGCAGGG[T/C]GACCACACCTGTCCCGTCGTGAACACCGGGCCTATCTGTGTCTTCCTTCTTATTCACCAG	CTGGTGAATAAGAAGGAAGACACAGATAGGCCCGGTGTTCACGACGGGACAGGTGTGGTC[A/G]CCCTGCTTCGCGGGTATCCCTGCAGCATGAGCCAGACCCAGAAGCTTTTGGAATACCACT	1241
ARS-BFGL-BAC-23087-0_T_R_1511663257	ARS-BFGL-BAC-23087	TOP	[A/G]	0055675410	TCTTGTCCTCCGGAGTCCGCATATTTTATCAGTACTCTGATATAATTGAC			3	14	70466397	diploid	Bos taurus	UM3	0	BOT	AACATATCATTAATCTACTCTAGTGATGACAACATGTTAATCAGACCAAATGACTAAAAG[T/C]GTCAATTATATCAGAGTACTGATAAAATATGCGGACTCCGGAGGACAAGAGGTAAACCTT	AAGGTTTACCTCTTGTCCTCCGGAGTCCGCATATTTTATCAGTACTCTGATATAATTGAC[A/G]CTTTTAGTCATTTGGTCTGATTAACATGTTGTCATCACTAGAGTAGATTAATGATATGTT	1241
ARS-BFGL-BAC-23102-0_B_F_1511663976	ARS-BFGL-BAC-23102	BOT	[T/C]	0024747391	CATGCATTCCCAAACCAAAAGATGGGGAACGTTAGTGCCCACGGAGGCAA			3	14	70570164	diploid	Bos taurus	UM3	0	BOT	ATACATGCCCCATGCATTCCCAAACCAAAAGATGGGGAACGTTAGTGCCCACGGAGGCAA[T/C]GATTTGACTTTTAAGAGATTTAAGAGATTAAATGGCCTCTCCAAATGAACTATTCTGAGG	CCTCAGAATAGTTCATTTGGAGAGGCCATTTAATCTCTTAAATCTCTTAAAAGTCAAATC[A/G]TTGCCTCCGTGGGCACTAACGTTCCCCATCTTTTGGTTTGGGAATGCATGGGGCATGTAT	1241
ARS-BFGL-BAC-2323_dup-0_B_F_2328967219	ARS-BFGL-BAC-2323	BOT	[T/G]	0053740393	ATGTCCTTTTGACAAGGTTCTGGGCTAGGAAGCAGAAAGTTGAGGCTCTC			3	18	25743634	diploid	Bos taurus	UM3	0	BOT	AATCACCCACATGTCCTTTTGACAAGGTTCTGGGCTAGGAAGCAGAAAGTTGAGGCTCTC[T/G]GCTACAACACTTAGCTCCCCCTCTTTCCATGCCCATGGGTGCTTTTGAGGCAGGATCCAG	CTGGATCCTGCCTCAAAAGCACCCATGGGCATGGAAAGAGGGGGAGCTAAGTGTTGTAGC[A/C]GAGAGCCTCAACTTTCTGCTTCCTAGCCCAGAACCTTGTCAAAAGGACATGTGGGTGATT	1241
ARS-BFGL-BAC-23314_dup-0_B_F_2253186767	ARS-BFGL-BAC-23314	BOT	[T/C]	0043705398	TACTTTCTATTTCAGTTTATTCATCCCTTCTGTAAGTTGAATTCATAGTA			3	14	53532230	diploid	Bos taurus	UM3	0	BOT	ATTTAAGGACTACTTTCTATTTCAGTTTATTCATCCCTTCTGTAAGTTGAATTCATAGTA[T/C]ACACATATTCACCAAATTATACTATTAAATACTGAGCTATACATATTTAGGATATTGGCA	TGCCAATATCCTAAATATGTATAGCTCAGTATTTAATAGTATAATTTGGTGAATATGTGT[A/G]TACTATGAATTCAACTTACAGAAGGGATGAATAAACTGAAATAGAAAGTAGTCCTTAAAT	1241
ARS-BFGL-BAC-2333_dup-0_B_R_2328967223	ARS-BFGL-BAC-2333	BOT	[T/C]	0052772320	GCAAAATACACCATTATCATGACTTTCCCAGATGCTGTGTTCATGGGACT			3	18	58067310	diploid	Bos taurus	UM3	0	TOP	CTTCACTCGCTGGTGGTGTCTATGCAGGAGAAGGACCATATAAACACTGGCCCCAGTCAC[A/G]AGTCCCATGAACACAGCATCTGGGAAAGTCATGATAATGGTGTATTTTGCAGCACTAGAC	CTTCACTCGCTGGTGGTGTCTATGCAGGAGAAGGACCATATAAACACTGGCCCCAGTCAC[A/G]AGTCCCATGAACACAGCATCTGGGAAAGTCATGATAATGGTGTATTTTGCAGCACTAGAC	1241
ARS-BFGL-BAC-23335-0_T_R_1511664207	ARS-BFGL-BAC-23335	TOP	[A/C]	0051619311	ATGCATTATAATATACTATCAGTGTTCTATTAAACATGCTTAATAGAGTC			3	14	53082514	diploid	Bos taurus	UM3	0	BOT	CAAATAACAAAAAAAGTGAAATGAAAGTCAGTGTAAATCTTTTATGTAAAGTGTACTGTT[T/G]GACTCTATTAAGCATGTTTAATAGAACACTGATAGTATATTATAATGCATAAAACTTCTA	TAGAAGTTTTATGCATTATAATATACTATCAGTGTTCTATTAAACATGCTTAATAGAGTC[A/C]AACAGTACACTTTACATAAAAGATTTACACTGACTTTCATTTCACTTTTTTTGTTATTTG	1241
ARS-BFGL-BAC-23336-0_T_R_1511664013	ARS-BFGL-BAC-23336	TOP	[A/C]	0069733436	CCATTTCCCCATCATATGTAACCCTCATTAAAAAACACATAAGATAAATA			3	14	53062257	diploid	Bos taurus	UM3	0	BOT	ATATTGGCAGGCAGTTTCTCAACCACTGGACCATCAGGGAAGCCTCATCTTCTTTAATCT[T/G]TATTTATCTTATGTGTTTTTTAATGAGGGTTACATATGATGGGGAAATGGACACTGAGAT	ATCTCAGTGTCCATTTCCCCATCATATGTAACCCTCATTAAAAAACACATAAGATAAATA[A/C]AGATTAAAGAAGATGAGGCTTCCCTGATGGTCCAGTGGTTGAGAAACTGCCTGCCAATAT	1241
ARS-BFGL-BAC-23393-0_T_R_1511664649	ARS-BFGL-BAC-23393	TOP	[A/C]	0046695427	AGTTGAGGCAGAATAGAAAATGGCCACCCAAGTCTGACAGGCTGCCCAGA			3	14	45051793	diploid	Bos taurus	UM3	0	BOT	CTGCCAGGAGATGGCAGCGCTCCAGGGCCTGTTCATCTGGCTGGCAGTGAGTGGAGTGAA[T/G]TCTGGGCAGCCTGTCAGACTTGGGTGGCCATTTTCTATTCTGCCTCAACTAGCAGAGCAC	GTGCTCTGCTAGTTGAGGCAGAATAGAAAATGGCCACCCAAGTCTGACAGGCTGCCCAGA[A/C]TTCACTCCACTCACTGCCAGCCAGATGAACAGGCCCTGGAGCGCTGCCATCTCCTGGCAG	1241
ARS-BFGL-BAC-23417-0_B_F_1511663332	ARS-BFGL-BAC-23417	BOT	[T/G]	0047662395	CCCCACATGGCACTACAGCTACAAGCTTCTAGTTCACATCTAGCAATAGA			3	14	47823469	diploid	Bos taurus	UM3	0	BOT	AAGCCTGGGTCCCCACATGGCACTACAGCTACAAGCTTCTAGTTCACATCTAGCAATAGA[T/G]ACAGCTCGGTTGACCATAGGTTTCCTCCCTCAATCCTCCTCCAAACTTGGGTTTTTCTCT	AGAGAAAAACCCAAGTTTGGAGGAGGATTGAGGGAGGAAACCTATGGTCAACCGAGCTGT[A/C]TCTATTGCTAGATGTGAACTAGAAGCTTGTAGCTGTAGTGCCATGTGGGGACCCAGGCTT	1241
ARS-BFGL-BAC-2344-0_B_R_1511663640	ARS-BFGL-BAC-2344	BOT	[T/C]	0044658433	TCCACCCTTTTCCATTGGATTATGAGCACATTCGTATTTATCTTATGCTT			3	18	34456603	diploid	Bos taurus	UM3	0	TOP	ACTAGAGCCCACATGCCACAACCAAGACCCAGCTCAGCTAAATAAGTAAATATTATTTTA[A/G]AAGCATAAGATAAATACGAATGTGCTCATAATCCAATGGAAAAGGGTGGACCTTCCTAAA	ACTAGAGCCCACATGCCACAACCAAGACCCAGCTCAGCTAAATAAGTAAATATTATTTTA[A/G]AAGCATAAGATAAATACGAATGTGCTCATAATCCAATGGAAAAGGGTGGACCTTCCTAAA	1241
ARS-BFGL-BAC-2345_dup-0_T_F_2328967232	ARS-BFGL-BAC-2345	TOP	[A/G]	0025715498	AAGGAATGGAATTAGTCCCACGATACCTGTAATTCTGATTGCGGCTGCCT			3	18	37653387	diploid	Bos taurus	UM3	0	TOP	AAATCAGGGCAAGGAATGGAATTAGTCCCACGATACCTGTAATTCTGATTGCGGCTGCCT[A/G]ATTTGTCACCCTTGATGCCATATACTCAACTGTGAAATGGCAGTGTGCACACTGGATTAA	AAATCAGGGCAAGGAATGGAATTAGTCCCACGATACCTGTAATTCTGATTGCGGCTGCCT[A/G]ATTTGTCACCCTTGATGCCATATACTCAACTGTGAAATGGCAGTGTGCACACTGGATTAA	1241
ARS-BFGL-BAC-2364_dup-0_T_F_2328967234	ARS-BFGL-BAC-2364	TOP	[A/G]	0049647407	CTGCACTGGAAATGGACTCGACCCAACAGGAAGTGGGGCAGGTGATGCCT			3	19	45997313	diploid	Bos taurus	UM3	0	TOP	ACCCTCAGGGCTGCACTGGAAATGGACTCGACCCAACAGGAAGTGGGGCAGGTGATGCCT[A/G]GGGGCTCCAAGGGAAGGCACCTGTGCCCAGGCCAAGCCCAAGGCATGAGGCATGGCTGCT	ACCCTCAGGGCTGCACTGGAAATGGACTCGACCCAACAGGAAGTGGGGCAGGTGATGCCT[A/G]GGGGCTCCAAGGGAAGGCACCTGTGCCCAGGCCAAGCCCAAGGCATGAGGCATGGCTGCT	1241
ARS-BFGL-BAC-23679_dup-0_T_R_2328967237	ARS-BFGL-BAC-23679	TOP	[A/G]	0020668465	GTTTCACTGACGGTTCTTTTTTAAAAGGAAACAATAGCAAATATTGTTCA			3	14	55985242	diploid	Bos taurus	UM3	0	BOT	AAAATAGCCATAGTAAAGATTCTGCCTTAACAACATCAAAAGGAGTTGCAATAGCATATC[T/C]TGAACAATATTTGCTATTGTTTCCTTTTAAAAAAGAACCGTCAGTGAAACATGAGAAGTC	GACTTCTCATGTTTCACTGACGGTTCTTTTTTAAAAGGAAACAATAGCAAATATTGTTCA[A/G]GATATGCTATTGCAACTCCTTTTGATGTTGTTAAGGCAGAATCTTTACTATGGCTATTTT	1241
ARS-BFGL-BAC-23725_dup-0_B_F_2328967238	ARS-BFGL-BAC-23725	BOT	[T/C]	0048627408	TTTCTACTCTCACTAATCCCAAACATACTACTTCTGTGTCTACACTCTTA			3	1	52696732	diploid	Bos taurus	UM3	0	BOT	CAGAACAGCATTTCTACTCTCACTAATCCCAAACATACTACTTCTGTGTCTACACTCTTA[T/C]GTTATAAATTAATATGACATTTGTACATGGGAATGTAAAAGGATACCTGGACATGTGCAG	CTGCACATGTCCAGGTATCCTTTTACATTCCCATGTACAAATGTCATATTAATTTATAAC[A/G]TAAGAGTGTAGACACAGAAGTAGTATGTTTGGGATTAGTGAGAGTAGAAATGCTGTTCTG	1241
ARS-BFGL-BAC-23728_dup-0_T_F_2328967240	ARS-BFGL-BAC-23728	TOP	[A/C]	0043716359	CAAGTGCAAAACATACTGAGCCTGTGTCTAGCATTTACAAAATCTACAAC			3	14	76619852	diploid	Bos taurus	UM3	0	TOP	ACAACGTTTACAAGTGCAAAACATACTGAGCCTGTGTCTAGCATTTACAAAATCTACAAC[A/C]GTGGAGCAATACTCCACCATGATTTTTATGCTAGTGTCTCTGCCTCCTAAAGTATTTTGC	ACAACGTTTACAAGTGCAAAACATACTGAGCCTGTGTCTAGCATTTACAAAATCTACAAC[A/C]GTGGAGCAATACTCCACCATGATTTTTATGCTAGTGTCTCTGCCTCCTAAAGTATTTTGC	1241
ARS-BFGL-BAC-23729-0_B_F_1511663422	ARS-BFGL-BAC-23729	BOT	[T/A]	0032802380	GTTGAACCAGACACAATACATTTATAGATATTTATGTGAAATGTTGAAAT	0049640478	GTTGAACCAGACACAATACATTTATAGATATTTATGTGAAATGTTGAAAA	3	14	76803498	diploid	Bos taurus	UM3	0	BOT	AATGAAAGTTGGTTGAACCAGACACAATACATTTATAGATATTTATGTGAAATGTTGAAA[A/T]TAAAGTCTGTGGTTTTTAGTCATTTTTACATAGAAATAGTATTAAACTGACAATGAAAAT	ATTTTCATTGTCAGTTTAATACTATTTCTATGTAAAAATGACTAAAAACCACAGACTTTA[A/T]TTTCAACATTTCACATAAATATCTATAAATGTATTGTGTCTGGTTCAACCAACTTTCATT	1241
ARS-BFGL-BAC-2376-0_B_R_1511663532	ARS-BFGL-BAC-2376	BOT	[T/C]	0035807347	AGTGGGATAATAGTACAGGATCACTCACCAGACTGAGAGTTTCTTGTTGC			3	1	1114422	diploid	Bos taurus	UM3	0	TOP	ACAGCTTCTTAGTCCCGGGTGCAGTGATGGGCACTAAGGAATGTGGATGAAAGCCTCTAG[A/G]GCAACAAGAAACTCTCAGTCTGGTGAGTGATCCTGTACTATTATCCCACTCATTGCATTG	ACAGCTTCTTAGTCCCGGGTGCAGTGATGGGCACTAAGGAATGTGGATGAAAGCCTCTAG[A/G]GCAACAAGAAACTCTCAGTCTGGTGAGTGATCCTGTACTATTATCCCACTCATTGCATTG	1241
ARS-BFGL-BAC-2384-0_T_R_1511663247	ARS-BFGL-BAC-2384	TOP	[A/C]	0046707389	GTGAATCTGGACTACCAATCACCCATTTAAGGAATTCAGCCTCTGCCTAT			3	19	31733572	diploid	Bos taurus	UM3	0	BOT	AACACATTCTGTGCTTTATACACATTTCTGGTATTGAAACTGATAGGAAATTGAGAAATT[T/G]ATAGGCAGAGGCTGAATTCCTTAAATGGGTGATTGGTAGTCCAGATTCACCCCTCCCTTC	GAAGGGAGGGGTGAATCTGGACTACCAATCACCCATTTAAGGAATTCAGCCTCTGCCTAT[A/C]AATTTCTCAATTTCCTATCAGTTTCAATACCAGAAATGTGTATAAAGCACAGAATGTGTT	1241
ARS-BFGL-BAC-23853-0_B_R_1511663814	ARS-BFGL-BAC-23853	BOT	[T/C]	0043648313	GCATGTGTGTATTCCACTTATGTCATAGTTATTTCTCTTTATTTAATATG			3	14	45174382	diploid	Bos taurus	UM3	0	TOP	AGCATTGCAGGTGGATTCTTTGTCACTGAGCCACCTGGGAAGCCCCAAATTGAAGAATGC[A/G]CATATTAAATAAAGAGAAATAACTATGACATAAGTGGAATACACACATGCAATTGATTAA	AGCATTGCAGGTGGATTCTTTGTCACTGAGCCACCTGGGAAGCCCCAAATTGAAGAATGC[A/G]CATATTAAATAAAGAGAAATAACTATGACATAAGTGGAATACACACATGCAATTGATTAA	1241
ARS-BFGL-BAC-2388-0_T_F_1511664151	ARS-BFGL-BAC-2388	TOP	[A/G]	0020629458	TGGTGGCAGGGCTGGGTTGCATTAATCATTCCCAACACTGTCCCTTGGTG			3	19	23650335	diploid	Bos taurus	UM3	0	TOP	ATTGCATCAGTGGTGGCAGGGCTGGGTTGCATTAATCATTCCCAACACTGTCCCTTGGTG[A/G]TCCTGCACCCAGTATCCAACAGTCAGCCCTGAAGTGGGTGATGGTGGTGGCGGCGGCAAG	ATTGCATCAGTGGTGGCAGGGCTGGGTTGCATTAATCATTCCCAACACTGTCCCTTGGTG[A/G]TCCTGCACCCAGTATCCAACAGTCAGCCCTGAAGTGGGTGATGGTGGTGGCGGCGGCAAG	1241
ARS-BFGL-BAC-23887_dup-0_B_R_2328967249	ARS-BFGL-BAC-23887	BOT	[T/C]	0025723322	CCCATCGCAGTTCCTACCAGGCACCTGAGGAGAGGACAACTGGACTCAAG			3	14	49905143	diploid	Bos taurus	UM3	0	TOP	CCACGTTCATCCACCCCCAGGTCTGAGTCAGGGAGGGCAACACCGAGGGAGGAGAAGACG[A/G]CTTGAGTCCAGTTGTCCTCTCCTCAGGTGCCTGGTAGGAACTGCGATGGGAGGTGGGAAC	CCACGTTCATCCACCCCCAGGTCTGAGTCAGGGAGGGCAACACCGAGGGAGGAGAAGACG[A/G]CTTGAGTCCAGTTGTCCTCTCCTCAGGTGCCTGGTAGGAACTGCGATGGGAGGTGGGAAC	1241
ARS-BFGL-BAC-24005-0_T_F_1511663339	ARS-BFGL-BAC-24005	TOP	[A/G]	0042727429	AACAACCTTTTGTTCTGGCTTGGTCACTCTTTAGGAAACAACATCTAAGT			3	14	44445182	diploid	Bos taurus	UM3	0	TOP	AAGCTTCTATAACAACCTTTTGTTCTGGCTTGGTCACTCTTTAGGAAACAACATCTAAGT[A/G]TCTGCATTTCTTGGTTTCAGTTTTCACCTAGTTTCTTTGGCTTTGGCCATCCTCTGGTAC	AAGCTTCTATAACAACCTTTTGTTCTGGCTTGGTCACTCTTTAGGAAACAACATCTAAGT[A/G]TCTGCATTTCTTGGTTTCAGTTTTCACCTAGTTTCTTTGGCTTTGGCCATCCTCTGGTAC	1241
ARS-BFGL-BAC-24080_dup-0_B_F_2328967252	ARS-BFGL-BAC-24080	BOT	[T/G]	0063701333	CACCAGCAGCCAGGAGAACAAACTCCCCAGACACACTTCCTGATGAGGAA			3	14	1868908	diploid	Bos taurus	UM3	0	BOT	CCACCCCACCCACCAGCAGCCAGGAGAACAAACTCCCCAGACACACTTCCTGATGAGGAA[T/G]GAGACAGCGGCCCACTTTCTCGGGCAGGACACGCGAGCACAGAAAGCGCTGGAGTCTGTC	GACAGACTCCAGCGCTTTCTGTGCTCGCGTGTCCTGCCCGAGAAAGTGGGCCGCTGTCTC[A/C]TTCCTCATCAGGAAGTGTGTCTGGGGAGTTTGTTCTCCTGGCTGCTGGTGGGTGGGGTGG	1241
ARS-BFGL-BAC-24084-0_B_F_1511664614	ARS-BFGL-BAC-24084	BOT	[T/C]	0028722431	GCTGCATAGGAGTAATTTGGAGCACAGGCAAAAAATTTTTTGTCTCTCTT			3	14	57340508	diploid	Bos taurus	UM3	0	BOT	CTCGCAAAGGGCTGCATAGGAGTAATTTGGAGCACAGGCAAAAAATTTTTTGTCTCTCTT[T/C]GATGCTTGGACATAGCCTGCCAAGAAATATGAGACAAAAAAAGAAAAACTATATATTAAA	TTTAATATATAGTTTTTCTTTTTTTGTCTCATATTTCTTGGCAGGCTATGTCCAAGCATC[A/G]AAGAGAGACAAAAAATTTTTTGCCTGTGCTCCAAATTACTCCTATGCAGCCCTTTGCGAG	1241
ARS-BFGL-BAC-24232-0_B_F_1511664036	ARS-BFGL-BAC-24232	BOT	[T/C]	0016706379	TTTCCTAGTCATGAGGGAGAATACAATGCAATATTTTTTCCACAAGCTAA			3	14	54848245	diploid	Bos taurus	UM3	0	BOT	ATCACCTGAATTTCCTAGTCATGAGGGAGAATACAATGCAATATTTTTTCCACAAGCTAA[T/C]TGGAGTTGGCATTTTGTCTCTGGTTTAACCGCAATATATATATATATATATATATATTTC	GAAATATATATATATATATATATATATTGCGGTTAAACCAGAGACAAAATGCCAACTCCA[A/G]TTAGCTTGTGGAAAAAATATTGCATTGTATTCTCCCTCATGACTAGGAAATTCAGGTGAT	1241
ARS-BFGL-BAC-2431-0_T_F_1511663887	ARS-BFGL-BAC-2431	TOP	[A/G]	0054762475	TTTCTGCAAACGCAAAGAATACTTTCTCACTGCCCTAGACTGATGGCTTT			3	19	60981059	diploid	Bos taurus	UM3	0	TOP	AGGGAAAGATTTTCTGCAAACGCAAAGAATACTTTCTCACTGCCCTAGACTGATGGCTTT[A/G]GCCACCGGCATAATCCTCTCTGGGTATGCTGCCTTTTTTCCAAGATAATTAGTTCTATTG	AGGGAAAGATTTTCTGCAAACGCAAAGAATACTTTCTCACTGCCCTAGACTGATGGCTTT[A/G]GCCACCGGCATAATCCTCTCTGGGTATGCTGCCTTTTTTCCAAGATAATTAGTTCTATTG	1241
ARS-BFGL-BAC-2435_dup-0_T_F_2253188561	ARS-BFGL-BAC-2435	TOP	[A/G]	0053643368	GGAGATCCCGTCTGTAAGGCTCTGCTTGGACTAAGGTCACAGGCTTAGTG			3	19	9417473	diploid	Bos taurus	UM3	0	TOP	ATTTCAAAAAGGAGATCCCGTCTGTAAGGCTCTGCTTGGACTAAGGTCACAGGCTTAGTG[A/G]GACTTGGAAGCAGCCACTCTGAGCTTTGTGCTGTCTGTTGTTTTCTGGAATAAGGCTTCC	ATTTCAAAAAGGAGATCCCGTCTGTAAGGCTCTGCTTGGACTAAGGTCACAGGCTTAGTG[A/G]GACTTGGAAGCAGCCACTCTGAGCTTTGTGCTGTCTGTTGTTTTCTGGAATAAGGCTTCC	1241
ARS-BFGL-BAC-2444-0_B_R_1511664898	ARS-BFGL-BAC-2444	BOT	[T/C]	0018797479	TTCCTTTTCTTCTTTGCTACAAAACACTATTTCCTCCACATTTTCTTCTG			3	2	118932435	diploid	Bos taurus	UM3	0	TOP	GGAACTATTGTAATGTTCGCTCATAATAAAAGAGAGGAAGAGAAAAAGGAGTAATTGTAT[A/G]CAGAAGAAAATGTGGAGGAAATAGTGTTTTGTAGCAAAGAAGAAAAGGAAAAGGGAAGGA	GGAACTATTGTAATGTTCGCTCATAATAAAAGAGAGGAAGAGAAAAAGGAGTAATTGTAT[A/G]CAGAAGAAAATGTGGAGGAAATAGTGTTTTGTAGCAAAGAAGAAAAGGAAAAGGGAAGGA	1241
ARS-BFGL-BAC-2445_dup-0_T_F_2253189377	ARS-BFGL-BAC-2445	TOP	[A/G]	0054703335	AGTTGGCAAATACCTTAATGAATCTGACTAAATGTTGATGATATTCATTC			3	20	15870897	diploid	Bos taurus	UM3	0	TOP	AGGTCCTCCAAGTTGGCAAATACCTTAATGAATCTGACTAAATGTTGATGATATTCATTC[A/G]TTTATAGGCACACATACATACTTGATGTTGATAACATCTTTTGACCTGTTGCTACATCAT	AGGTCCTCCAAGTTGGCAAATACCTTAATGAATCTGACTAAATGTTGATGATATTCATTC[A/G]TTTATAGGCACACATACATACTTGATGTTGATAACATCTTTTGACCTGTTGCTACATCAT	1241
ARS-BFGL-BAC-2446_dup-0_T_F_2328967262	ARS-BFGL-BAC-2446	TOP	[A/G]	0026684367	TGTCTTAGTCAGCTTCAAGGTCAGGGCAGTTTTCTAAGGAGCATCTGGAG			3	20	4267775	diploid	Bos taurus	UM3	0	TOP	AAAAACAGGATGTCTTAGTCAGCTTCAAGGTCAGGGCAGTTTTCTAAGGAGCATCTGGAG[A/G]TGGCAGAGGAGCCAGAGACATCCAAAGATTAAACCTGGAAGGGCCGGGATATAGAGAACT	AAAAACAGGATGTCTTAGTCAGCTTCAAGGTCAGGGCAGTTTTCTAAGGAGCATCTGGAG[A/G]TGGCAGAGGAGCCAGAGACATCCAAAGATTAAACCTGGAAGGGCCGGGATATAGAGAACT	1241
ARS-BFGL-BAC-2450_dup-0_B_R_2328967265	ARS-BFGL-BAC-2450	BOT	[T/C]	0043719381	ATAAAATCAGTAAAAACAGGCAGTTTAGTGAAACAATTCACTAATATCAC			3	20	46080951	diploid	Bos taurus	UM3	0	TOP	ATTTGGAGTATCATGTAATTAACCTTTAGAAATAATTAGCATTTCTCTTTATTGCTATCA[A/G]GTGATATTAGTGAATTGTTTCACTAAACTGCCTGTTTTTACTGATTTTATTTTGGAAAGG	ATTTGGAGTATCATGTAATTAACCTTTAGAAATAATTAGCATTTCTCTTTATTGCTATCA[A/G]GTGATATTAGTGAATTGTTTCACTAAACTGCCTGTTTTTACTGATTTTATTTTGGAAAGG	1241
ARS-BFGL-BAC-24524_dup-0_B_F_2328967266	ARS-BFGL-BAC-24524	BOT	[T/C]	0036636439	ACCTTGGTACCGATTAGTGTCCTGGTGTGTTAATTTGCCAAATGGACACC			3	1	47389301	diploid	Bos taurus	UM3	0	BOT	CTTTCAGATCACCTTGGTACCGATTAGTGTCCTGGTGTGTTAATTTGCCAAATGGACACC[T/C]AGGGAAAAGAAATAATTAAGTCAATAAAGAAAGTAAGTAAACGCTTACTTATACATAAGA	TCTTATGTATAAGTAAGCGTTTACTTACTTTCTTTATTGACTTAATTATTTCTTTTCCCT[A/G]GGTGTCCATTTGGCAAATTAACACACCAGGACACTAATCGGTACCAAGGTGATCTGAAAG	1241
ARS-BFGL-BAC-2454_dup-0_B_R_2328967269	ARS-BFGL-BAC-2454	BOT	[T/C]	0061633483	AGCTAACTTCCCTCTTACTTGTGTAGTCTTTCTTTAATGAGTTCTTCAAA			3	20	47664349	diploid	Bos taurus	UM3	0	TOP	CATTCAGTTTTGGTTCAGGTTAAAATTTTTCTCTAATTATAGTAGATTATGTCCATAGGT[A/G]TTTGAAGAACTCATTAAAGAAAGACTACACAAGTAAGAGGGAAGTTAGCTAAAAGACAGC	CATTCAGTTTTGGTTCAGGTTAAAATTTTTCTCTAATTATAGTAGATTATGTCCATAGGT[A/G]TTTGAAGAACTCATTAAAGAAAGACTACACAAGTAAGAGGGAAGTTAGCTAAAAGACAGC	1241
ARS-BFGL-BAC-24577_dup-0_B_F_2328967270	ARS-BFGL-BAC-24577	BOT	[T/A]	0058765451	AATTTTATTTGTAGCAGCACTGTGAATAATAACGCAATACTCCATAAACT	0070639414	AATTTTATTTGTAGCAGCACTGTGAATAATAACGCAATACTCCATAAACA	3	14	56580543	diploid	Bos taurus	UM3	0	BOT	CAAACATTCGAAATTTTATTTGTAGCAGCACTGTGAATAATAACGCAATACTCCATAAAC[A/T]TATACATTGTGATGTCTTTTCTTCTATATTGATATTTCCTTTTACATGTTATTCTGGTAG	CTACCAGAATAACATGTAAAAGGAAATATCAATATAGAAGAAAAGACATCACAATGTATA[A/T]GTTTATGGAGTATTGCGTTATTATTCACAGTGCTGCTACAAATAAAATTTCGAATGTTTG	1241
ARS-BFGL-BAC-2466_dup-0_B_F_2328967272	ARS-BFGL-BAC-2466	BOT	[T/G]	0039749336	AACGGAAGAGCAATCTTTGTCCTTTTCCACATGCTCAAACCTCACACAAT			3	20	57916773	diploid	Bos taurus	UM3	0	BOT	AAGAACAAAGAACGGAAGAGCAATCTTTGTCCTTTTCCACATGCTCAAACCTCACACAAT[T/G]TCTCGCTAAAGCTGGCTTCTCTGAAGGAATAAAAGTTAGCAAGAGTAATGACCAAGCAGA	TCTGCTTGGTCATTACTCTTGCTAACTTTTATTCCTTCAGAGAAGCCAGCTTTAGCGAGA[A/C]ATTGTGTGAGGTTTGAGCATGTGGAAAAGGACAAAGATTGCTCTTCCGTTCTTTGTTCTT	1241
ARS-BFGL-BAC-24683_dup-0_T_F_2328967274	ARS-BFGL-BAC-24683	TOP	[A/G]	0038687305	GAGCATTGGTTACAAATGAGGTGATGACTCAGAGAGAACACTAAGAAGTC			3	14	39808131	diploid	Bos taurus	UM3	0	TOP	ATGTTGACTGGAGCATTGGTTACAAATGAGGTGATGACTCAGAGAGAACACTAAGAAGTC[A/G]GTAGAGTTGAACTGAGCTGGGGACCAGAACTGATACTGCTGGCGAAGAGCCAGAAGACAG	ATGTTGACTGGAGCATTGGTTACAAATGAGGTGATGACTCAGAGAGAACACTAAGAAGTC[A/G]GTAGAGTTGAACTGAGCTGGGGACCAGAACTGATACTGCTGGCGAAGAGCCAGAAGACAG	1241
ARS-BFGL-BAC-2469_dup-0_T_R_2328967277	ARS-BFGL-BAC-2469	TOP	[C/G]	0037699443	TTCACACACGTCAAGGCAGTGGGTGTGTAATTCAGAACAACAAGGAAATC	0052647410	TTCACACACGTCAAGGCAGTGGGTGTGTAATTCAGAACAACAAGGAAATG	3	20	33433160	diploid	Bos taurus	UM3	0	BOT	ATGTAAGATTGACCAACTTTATGTGCAAGTTTAAATGATTTTAAATGTTGCTGTGATAGA[C/G]ATTTCCTTGTTGTTCTGAATTACACACCCACTGCCTTGACGTGTGTGAAATTCCTGGCCC	GGGCCAGGAATTTCACACACGTCAAGGCAGTGGGTGTGTAATTCAGAACAACAAGGAAAT[C/G]TCTATCACAGCAACATTTAAAATCATTTAAACTTGCACATAAAGTTGGTCAATCTTACAT	1241
ARS-BFGL-BAC-24804-0_T_F_1511664897	ARS-BFGL-BAC-24804	TOP	[A/G]	0010633386	GGAGGAATGCATTTGGGGAACAAAGTTTTAGGGGCTTATGGCATGTTTCT			3	14	5795431	diploid	Bos taurus	UM3	0	TOP	GGAACATGGAGGAGGAATGCATTTGGGGAACAAAGTTTTAGGGGCTTATGGCATGTTTCT[A/G]CTTGCTAAACAAGACTGATGCCAAGACTCAGCTCCCCCAGAAACCTCCTCTGATCCCTAC	GGAACATGGAGGAGGAATGCATTTGGGGAACAAAGTTTTAGGGGCTTATGGCATGTTTCT[A/G]CTTGCTAAACAAGACTGATGCCAAGACTCAGCTCCCCCAGAAACCTCCTCTGATCCCTAC	1241
ARS-BFGL-BAC-2481-0_B_R_1511664396	ARS-BFGL-BAC-2481	BOT	[T/C]	0034666303	CTCTTTGTGCTGAAACTATGGTTAGTTTCAAGATGATACTGGCAAGTCTT			3	6	53242994	diploid	Bos taurus	UM3	0	TOP	CATGAAACCAAGATCATCTTAAAGAAGAAGAGGTGAAGCTCTACAATTAACTGCTGCTAC[A/G]AAGACTTGCCAGTATCATCTTGAAACTAACCATAGTTTCAGCACAAAGAGGGACCTGTGC	CATGAAACCAAGATCATCTTAAAGAAGAAGAGGTGAAGCTCTACAATTAACTGCTGCTAC[A/G]AAGACTTGCCAGTATCATCTTGAAACTAACCATAGTTTCAGCACAAAGAGGGACCTGTGC	1241
ARS-BFGL-BAC-24839_dup-0_T_R_2328967285	ARS-BFGL-BAC-24839	TOP	[A/G]	0034755461	AAGTGTGCACTGCCCTGCTTATTGGCTGATTGCATTCAAACCAGAACACA			3	14	5631243	diploid	Bos taurus	UM3	0	BOT	ACTTGCACAGCCACGTGTGGTTATATTTGCAGGAAAGATGAAGCAGTCCCCCCAAAGTCA[T/C]TGTGTTCTGGTTTGAATGCAATCAGCCAATAAGCAGGGCAGTGCACACTTATTTTCCTGA	TCAGGAAAATAAGTGTGCACTGCCCTGCTTATTGGCTGATTGCATTCAAACCAGAACACA[A/G]TGACTTTGGGGGGACTGCTTCATCTTTCCTGCAAATATAACCACACGTGGCTGTGCAAGT	1241
ARS-BFGL-BAC-24849-0_T_R_1511663249	ARS-BFGL-BAC-24849	TOP	[A/G]	0051686419	GGCTCTTTTGCTAGCAATGAATGGCGCTTTTCAGAATTCTCCCTGTGAAC			3	14	60893281	diploid	Bos taurus	UM3	0	BOT	AACACTCCCAGTTCCAGGTGAGAGCTGTACACACAGAGCAGGCTCTTACAGAATTAGTTG[T/C]GTTCACAGGGAGAATTCTGAAAAGCGCCATTCATTGCTAGCAAAAGAGCCAGCGTGGGGA	TCCCCACGCTGGCTCTTTTGCTAGCAATGAATGGCGCTTTTCAGAATTCTCCCTGTGAAC[A/G]CAACTAATTCTGTAAGAGCCTGCTCTGTGTGTACAGCTCTCACCTGGAACTGGGAGTGTT	1241
ARS-BFGL-BAC-24981_dup-0_B_R_2328967288	ARS-BFGL-BAC-24981	BOT	[T/G]	0059674337	ACTTTGTTCCTCTTCCTGACAGCTTTGCTTCAGTGGGATCAGTTGCTCTT			3	14	57391929	diploid	Bos taurus	UM3	0	TOP	CCTAGAATCTCTGAGGGGCTGCAAGGGGGTGATTCTGGTAGCACCCAAGGGAGCTACGAA[A/C]AAGAGCAACTGATCCCACTGAAGCAAAGCTGTCAGGAAGAGGAACAAAGTACAGAAATCG	CCTAGAATCTCTGAGGGGCTGCAAGGGGGTGATTCTGGTAGCACCCAAGGGAGCTACGAA[A/C]AAGAGCAACTGATCCCACTGAAGCAAAGCTGTCAGGAAGAGGAACAAAGTACAGAAATCG	1241
ARS-BFGL-BAC-25166-0_T_F_1511664825	ARS-BFGL-BAC-25166	TOP	[A/G]	0032733309	GAGACAGTGGTCTGTTTTCCCCATCAGGGTGAAACAGGAGGACGCAGACA			3	14	4563129	diploid	Bos taurus	UM3	0	TOP	GCAAGCCAGAGAGACAGTGGTCTGTTTTCCCCATCAGGGTGAAACAGGAGGACGCAGACA[A/G]GTGGGCACCAACCTCTTGCAGGCAGGCCCTCTGAGGCAGGGGGCCTTGCGCACATGGAGC	GCAAGCCAGAGAGACAGTGGTCTGTTTTCCCCATCAGGGTGAAACAGGAGGACGCAGACA[A/G]GTGGGCACCAACCTCTTGCAGGCAGGCCCTCTGAGGCAGGGGGCCTTGCGCACATGGAGC	1241
ARS-BFGL-BAC-25195_dup-0_T_R_2328967292	ARS-BFGL-BAC-25195	TOP	[A/G]	0056792342	GAAATATATCTGATTGCTAGTGAAACTAGGAAGATTTAACTTGGAAAAGA			3	14	51509743	diploid	Bos taurus	UM3	0	BOT	CTTCTGCTAAGCAAACAATTGATTGATTTTAATTACTCTTCCTTTACTTCTAAATTATTC[T/C]TCTTTTCCAAGTTAAATCTTCCTAGTTTCACTAGCAATCAGATATATTTCTTGATGATAA	TTATCATCAAGAAATATATCTGATTGCTAGTGAAACTAGGAAGATTTAACTTGGAAAAGA[A/G]GAATAATTTAGAAGTAAAGGAAGAGTAATTAAAATCAATCAATTGTTTGCTTAGCAGAAG	1241
ARS-BFGL-BAC-2524-0_B_F_1511663284	ARS-BFGL-BAC-2524	BOT	[T/C]	0074641427	CACTGGCAAGACTACTGGTCTACCCAAGAGCTGGGCCCAAACACTAGCAA			3	21	67366627	diploid	Bos taurus	UM3	0	BOT	AACTCTCACCCACTGGCAAGACTACTGGTCTACCCAAGAGCTGGGCCCAAACACTAGCAA[T/C]GGGCACTGTGATTATAGGATCTCAGCCCTTTCATTTGGGCTTCCCTGGGGGCTCAGTGGT	ACCACTGAGCCCCCAGGGAAGCCCAAATGAAAGGGCTGAGATCCTATAATCACAGTGCCC[A/G]TTGCTAGTGTTTGGGCCCAGCTCTTGGGTAGACCAGTAGTCTTGCCAGTGGGTGAGAGTT	1241
ARS-BFGL-BAC-25329_dup-0_T_R_2328967296	ARS-BFGL-BAC-25329	TOP	[A/T]	0067622494	TACTTTTCCTTTGTATAGACTGGGGAGTAATTGATGGCTCTGGTCTCTTA	0067702386	TACTTTTCCTTTGTATAGACTGGGGAGTAATTGATGGCTCTGGTCTCTTT	3	14	41343032	diploid	Bos taurus	UM3	0	BOT	AATAACCAAGCAGACACAGCCTCCAAAAGGGCCAGTAACTTGGCAATTACTCCTCATTCC[A/T]AAGAGACCAGAGCCATCAATTACTCCCCAGTCTATACAAAGGAAAAGTATGGGGCTTCAA	TTGAAGCCCCATACTTTTCCTTTGTATAGACTGGGGAGTAATTGATGGCTCTGGTCTCTT[A/T]GGAATGAGGAGTAATTGCCAAGTTACTGGCCCTTTTGGAGGCTGTGTCTGCTTGGTTATT	1241
ARS-BFGL-BAC-2553_dup-0_T_F_2328967297	ARS-BFGL-BAC-2553	TOP	[C/G]	0033679475	TCTCAGCTAAGGAAAGATTGTTTGGCTTGGGAAGCCAGAGATTCTGGCAC	0066749458	TCTCAGCTAAGGAAAGATTGTTTGGCTTGGGAAGCCAGAGATTCTGGCAG	3	21	44477844	diploid	Bos taurus	UM3	0	TOP	AAAAGTCCAGTTCTCAGCTAAGGAAAGATTGTTTGGCTTGGGAAGCCAGAGATTCTGGCA[C/G]CTTGTGGGTGACAAAGGCTCTGCATCCAGCTACTAAGACTATGACTGCAGACCCTCAATG	AAAAGTCCAGTTCTCAGCTAAGGAAAGATTGTTTGGCTTGGGAAGCCAGAGATTCTGGCA[C/G]CTTGTGGGTGACAAAGGCTCTGCATCCAGCTACTAAGACTATGACTGCAGACCCTCAATG	1241
ARS-BFGL-BAC-25609-0_T_F_1511663241	ARS-BFGL-BAC-25609	TOP	[A/G]	0037698419	GTGTCTTATTTTTCTTTATAATTGCCATAGTATTGACTCCAGTGTTTTGT			3	14	62650972	diploid	Bos taurus	UM3	0	TOP	AACAAATATTGTGTCTTATTTTTCTTTATAATTGCCATAGTATTGACTCCAGTGTTTTGT[A/G]CATAGTGTATATACAAATTAATTAACTTCTATTTCTAAAACATTTATTATGAAGTTTTGT	AACAAATATTGTGTCTTATTTTTCTTTATAATTGCCATAGTATTGACTCCAGTGTTTTGT[A/G]CATAGTGTATATACAAATTAATTAACTTCTATTTCTAAAACATTTATTATGAAGTTTTGT	1241
ARS-BFGL-BAC-25658_dup-0_B_R_2328967302	ARS-BFGL-BAC-25658	BOT	[T/C]	0073762496	TTACTTTTCTGGTGAAATGACCATTTGTTTCCAAATAGTCCCAAAGCTCA			3	14	71159186	diploid	Bos taurus	UM3	0	TOP	AGGGAATAAGCAAAGCCCTCAGCAGCATGCCAGTACAGTGGAGTAATGGCCGTTAAAGAC[A/G]TGAGCTTTGGGACTATTTGGAAACAAATGGTCATTTCACCAGAAAAGTAAAACAAACTGA	AGGGAATAAGCAAAGCCCTCAGCAGCATGCCAGTACAGTGGAGTAATGGCCGTTAAAGAC[A/G]TGAGCTTTGGGACTATTTGGAAACAAATGGTCATTTCACCAGAAAAGTAAAACAAACTGA	1241
ARS-BFGL-BAC-2576-0_T_F_1511664533	ARS-BFGL-BAC-2576	TOP	[A/G]	0073609504	AGAGAATGTATTAATATTTGCCTCTGAGAGAAGAAATGAGGCAAGATGGT			3	2	5823066	diploid	Bos taurus	UM3	0	TOP	CCTTAAAAGCAGAGAATGTATTAATATTTGCCTCTGAGAGAAGAAATGAGGCAAGATGGT[A/G]TAAAAAGTCTAATTAAAAAAAAAAAAAAGCCTTGCAAACTTGCTCAGTTTTTTAAAAAAG	CCTTAAAAGCAGAGAATGTATTAATATTTGCCTCTGAGAGAAGAAATGAGGCAAGATGGT[A/G]TAAAAAGTCTAATTAAAAAAAAAAAAAAGCCTTGCAAACTTGCTCAGTTTTTTAAAAAAG	1241
ARS-BFGL-BAC-25853-0_B_F_1511664556	ARS-BFGL-BAC-25853	BOT	[T/G]	0046711311	TACATGGTCCTTAGTCTCGAGGACTTGAAGTCTTATTAGAGGAAACACAC			3	14	50194466	diploid	Bos taurus	UM3	0	BOT	CGACTTTGCATACATGGTCCTTAGTCTCGAGGACTTGAAGTCTTATTAGAGGAAACACAC[T/G]AGGCAGTTTTAAGCATTCATCAGTAATAACATAAGAAAGTGTAAGAATATAATACATAAG	CTTATGTATTATATTCTTACACTTTCTTATGTTATTACTGATGAATGCTTAAAACTGCCT[A/C]GTGTGTTTCCTCTAATAAGACTTCAAGTCCTCGAGACTAAGGACCATGTATGCAAAGTCG	1241
ARS-BFGL-BAC-2591-0_T_F_1511663705	ARS-BFGL-BAC-2591	TOP	[A/G]	0059770407	GTGCAAAGAGTGGGAAGACCTGGAGGTAAGCACGCAAGTTGTACAAGCAA			3	22	34385123	diploid	Bos taurus	UM3	0	TOP	AGAAAAGTAGGTGCAAAGAGTGGGAAGACCTGGAGGTAAGCACGCAAGTTGTACAAGCAA[A/G]TGAATATGGGTGAGATACCCATGGCATCTACAGCTGGCTCCTGAGATCTGGAAAAATTAC	AGAAAAGTAGGTGCAAAGAGTGGGAAGACCTGGAGGTAAGCACGCAAGTTGTACAAGCAA[A/G]TGAATATGGGTGAGATACCCATGGCATCTACAGCTGGCTCCTGAGATCTGGAAAAATTAC	1241
ARS-BFGL-BAC-2595_dup-0_B_R_2328967309	ARS-BFGL-BAC-2595	BOT	[T/C]	0050656384	ATAGAGTTGCGGCTTGAACTGAAAAGATAGGGATGTGCTTAATACAACTT			3	22	39657636	diploid	Bos taurus	UM3	0	TOP	ACGTCATCAAAAATATTTTCAAGGTGTTGTTTCAAACGAGAAAAGTAATGTTGCTTCTAT[A/G]AAGTTGTATTAAGCACATCCCTATCTTTTCAGTTCAAGCCGCAACTCTATCAAGCTCAGT	ACGTCATCAAAAATATTTTCAAGGTGTTGTTTCAAACGAGAAAAGTAATGTTGCTTCTAT[A/G]AAGTTGTATTAAGCACATCCCTATCTTTTCAGTTCAAGCCGCAACTCTATCAAGCTCAGT	1241
ARS-BFGL-BAC-2599_dup-0_T_R_2328967311	ARS-BFGL-BAC-2599	TOP	[A/G]	0061680464	CCAGTCAGTCAAAATCGTATGCATAGACCAGTAGTATGAATAGATAGGTT			3	22	38553083	diploid	Bos taurus	UM3	0	BOT	GCCAGGTGATACACACACACACACACACACACACACACAGAGCAAATATGCTGATGTGTA[T/C]AACCTATCTATTCATACTACTGGTCTATGCATACGATTTTGACTGACTGGATTATGGGCA	TGCCCATAATCCAGTCAGTCAAAATCGTATGCATAGACCAGTAGTATGAATAGATAGGTT[A/G]TACACATCAGCATATTTGCTCTGTGTGTGTGTGTGTGTGTGTGTGTGTGTATCACCTGGC	1241
ARS-BFGL-BAC-2600-0_T_R_1511663817	ARS-BFGL-BAC-2600	TOP	[A/G]	0017734359	CAGCTCTGAGTTCAGGGATGTCATGGACCAGGCTGTGTTTACTGAGGTTC			3	22	7174350	diploid	Bos taurus	UM3	0	BOT	AGCCAAATCCTATGGGGTTTCACTGTGGGGCACCCTCCGCGTGACTGGTCATCACCCCGC[T/C]GAACCTCAGTAAACACAGCCTGGTCCATGACATCCCTGAACTCAGAGCTGTGGATGCAGG	CCTGCATCCACAGCTCTGAGTTCAGGGATGTCATGGACCAGGCTGTGTTTACTGAGGTTC[A/G]GCGGGGTGATGACCAGTCACGCGGAGGGTGCCCCACAGTGAAACCCCATAGGATTTGGCT	1241
ARS-BFGL-BAC-2618_dup-0_B_R_2328967315	ARS-BFGL-BAC-2618	BOT	[T/G]	0022671442	GAACCTGGCTAGCCTGTAACAAAGTTGTGAGTCATCTGTATTAAGAGAAA			3	2	26492839	diploid	Bos taurus	UM3	0	TOP	TATATTCTTTAAATGTATGTGTTTCTTTAAGTGGCTTTCTATTTTCTCTCATGACTCCAG[A/C]TTTCTCTTAATACAGATGACTCACAACTTTGTTACAGGCTAGCCAGGTTCAAATTTCCAA	TATATTCTTTAAATGTATGTGTTTCTTTAAGTGGCTTTCTATTTTCTCTCATGACTCCAG[A/C]TTTCTCTTAATACAGATGACTCACAACTTTGTTACAGGCTAGCCAGGTTCAAATTTCCAA	1241
ARS-BFGL-BAC-2619_dup-0_T_F_2328967316	ARS-BFGL-BAC-2619	TOP	[A/C]	0020781351	AGGAGAAAAAGTGTCTCGATTCACAACAGCATTTGTTTTCTTCCCTCTTA			3	2	5780265	diploid	Bos taurus	UM3	0	TOP	ATAAATTAACAGGAGAAAAAGTGTCTCGATTCACAACAGCATTTGTTTTCTTCCCTCTTA[A/C]AAAATTCTTGTTATAAATATCTTCTTTAATCATAAAAAAAAAAAAACTTCTCTCATTAGC	ATAAATTAACAGGAGAAAAAGTGTCTCGATTCACAACAGCATTTGTTTTCTTCCCTCTTA[A/C]AAAATTCTTGTTATAAATATCTTCTTTAATCATAAAAAAAAAAAAACTTCTCTCATTAGC	1241
ARS-BFGL-BAC-26290-0_T_F_1511665181	ARS-BFGL-BAC-26290	TOP	[A/G]	0023761372	GGAAGTCAGCGCACTTGGTAAACTACATTTACCCTGTCCTAGAATTATTT			3	14	71313926	diploid	Bos taurus	UM3	0	TOP	TTCTCTACTTGGAAGTCAGCGCACTTGGTAAACTACATTTACCCTGTCCTAGAATTATTT[A/G]CAAACTTGGCTATGAGTTTAGGTAAAATGGGTCACTACCTTTTACAAAGGCTCTAGAAAA	TTCTCTACTTGGAAGTCAGCGCACTTGGTAAACTACATTTACCCTGTCCTAGAATTATTT[A/G]CAAACTTGGCTATGAGTTTAGGTAAAATGGGTCACTACCTTTTACAAAGGCTCTAGAAAA	1241
ARS-BFGL-BAC-26378-0_T_R_1511664377	ARS-BFGL-BAC-26378	TOP	[A/C]	0018630318	AGCCTGAGAAGGCTCCCTTAATTTCTGCCTCGATCTAAAAGAAACTATTT			3	14	36092385	diploid	Bos taurus	UM3	0	BOT	CATATATATAAGAATGCATTCTCTGCTTGCTCACCGCTTCGTTTTCTTAAAGGTAAAAAA[T/G]AAATAGTTTCTTTTAGATCGAGGCAGAAATTAAGGGAGCCTTCTCAGGCTTTCCCTTTTA	TAAAAGGGAAAGCCTGAGAAGGCTCCCTTAATTTCTGCCTCGATCTAAAAGAAACTATTT[A/C]TTTTTTACCTTTAAGAAAACGAAGCGGTGAGCAAGCAGAGAATGCATTCTTATATATATG	1241
ARS-BFGL-BAC-26455_dup-0_B_R_2328967321	ARS-BFGL-BAC-26455	BOT	[T/C]	0058748476	GAGATTCCCAGGTGATTTTTCTGAATGTTTAAGCACTAAAGAATACTGGG			3	14	50874869	diploid	Bos taurus	UM3	0	TOP	CATTATTTTCAAAAGTTGCTACATGAACTTTTCAATCACCTATGCTAACATCATTCTTAA[A/G]CCCAGTATTCTTTAGTGCTTAAACATTCAGAAAAATCACCTGGGAATCTCATTATAATTC	CATTATTTTCAAAAGTTGCTACATGAACTTTTCAATCACCTATGCTAACATCATTCTTAA[A/G]CCCAGTATTCTTTAGTGCTTAAACATTCAGAAAAATCACCTGGGAATCTCATTATAATTC	1241
ARS-BFGL-BAC-26470-0_T_R_1511663243	ARS-BFGL-BAC-26470	TOP	[A/G]	0020802475	TTGTAAAGGGTGATATATAAGCATGCAGAATAATCGTTAGATAAACTAAC			3	14	49518377	diploid	Bos taurus	UM3	0	BOT	AACAATTTAACAATTTAAAACCTAAACTATTATTAATGTCATGTATATTTTCTTTTACAA[T/C]GTTAGTTTATCTAACGATTATTCTGCATGCTTATATATCACCCTTTACAAAACACCTCTA	TAGAGGTGTTTTGTAAAGGGTGATATATAAGCATGCAGAATAATCGTTAGATAAACTAAC[A/G]TTGTAAAAGAAAATATACATGACATTAATAATAGTTTAGGTTTTAAATTGTTAAATTGTT	1241
ARS-BFGL-BAC-2680-0_B_R_1511665102	ARS-BFGL-BAC-2680	BOT	[T/G]	0073719484	ACCTTTTCCTGCTGCTGTATTTACCATCTCATTTAAGAATAGCCAGTCAT			3	2	30863495	diploid	Bos taurus	UM3	0	TOP	TCAGTCAAATTTGGTTGTAATTTTCTGGAAACACTGATGAGTGAGAAGCTTCCTGATTTT[A/C]ATGACTGGCTATTCTTAAATGAGATGGTAAATACAGCAGCAGGAAAAGGTTTGAGACAGA	TCAGTCAAATTTGGTTGTAATTTTCTGGAAACACTGATGAGTGAGAAGCTTCCTGATTTT[A/C]ATGACTGGCTATTCTTAAATGAGATGGTAAATACAGCAGCAGGAAAAGGTTTGAGACAGA	1241
ARS-BFGL-BAC-26802_dup-0_T_F_2328967324	ARS-BFGL-BAC-26802	TOP	[A/G]	0021698315	ACTGAGCTTTTGACAGCAACCTGCTAAGTCAGAGCAGTGACTCTCCCTCC			3	14	59502755	diploid	Bos taurus	UM3	0	TOP	CCGGATCTTCACTGAGCTTTTGACAGCAACCTGCTAAGTCAGAGCAGTGACTCTCCCTCC[A/G]TTTTCCATTGTCTCTGTCCCTGCCCATTACCGGTGTACAGTGCCCTGTCCTGTACGTTTA	CCGGATCTTCACTGAGCTTTTGACAGCAACCTGCTAAGTCAGAGCAGTGACTCTCCCTCC[A/G]TTTTCCATTGTCTCTGTCCCTGCCCATTACCGGTGTACAGTGCCCTGTCCTGTACGTTTA	1241
ARS-BFGL-BAC-2683_dup-0_T_R_2328967327	ARS-BFGL-BAC-2683	TOP	[A/C]	0022779325	TAAGCCAAGATCTGCGTTTACTTTTCCCAGAAGATAAACTTCACTTATTG			3	2	30131000	diploid	Bos taurus	UM3	0	BOT	AATTCTTGGACAGAATATTTTATTACAGGAACTCTGAAAGCATTATATGTTCCACTTATT[T/G]CAATAAGTGAAGTTTATCTTCTGGGAAAAGTAAACGCAGATCTTGGCTTAAGTTACCTTC	GAAGGTAACTTAAGCCAAGATCTGCGTTTACTTTTCCCAGAAGATAAACTTCACTTATTG[A/C]AATAAGTGGAACATATAATGCTTTCAGAGTTCCTGTAATAAAATATTCTGTCCAAGAATT	1241
ARS-BFGL-BAC-26936_dup-0_T_F_2327661648	ARS-BFGL-BAC-26936	TOP	[A/C]	0046691441	ATTCTCTGAAGCCTACTTTGGCAAATATTTCCATCTGTTTGTTGTTTAAT			3	14	80753881	diploid	Bos taurus	UM3	0	TOP	AACAGGAATAATTCTCTGAAGCCTACTTTGGCAAATATTTCCATCTGTTTGTTGTTTAAT[A/C]TTTTATTTACCCTTTAAAACAAAACTACAGTGTGTTTGATAAAATGATAACCTATTGTAA	AACAGGAATAATTCTCTGAAGCCTACTTTGGCAAATATTTCCATCTGTTTGTTGTTTAAT[A/C]TTTTATTTACCCTTTAAAACAAAACTACAGTGTGTTTGATAAAATGATAACCTATTGTAA	1241
ARS-BFGL-BAC-26939_dup-0_B_F_2253188887	ARS-BFGL-BAC-26939	BOT	[T/C]	0029600395	GATCTTTACAAAATTCAAAGCACAACTACTGTATCTGTTCCCACTTGAAA			3	14	80862874	diploid	Bos taurus	UM3	0	BOT	CTCTTAGCATGATCTTTACAAAATTCAAAGCACAACTACTGTATCTGTTCCCACTTGAAA[T/C]CTTATGAATATCTTCCATCCCATCAGGGTTTCAATCTCATTTGGAAATATCACACATTGC	GCAATGTGTGATATTTCCAAATGAGATTGAAACCCTGATGGGATGGAAGATATTCATAAG[A/G]TTTCAAGTGGGAACAGATACAGTAGTTGTGCTTTGAATTTTGTAAAGATCATGCTAAGAG	1241
ARS-BFGL-BAC-26943_dup-0_T_F_2328967329	ARS-BFGL-BAC-26943	TOP	[A/G]	0038680330	GTGGTCTGAAGATCAGCCCAGAAAAACACTGCATCGTCTCCATGCTGTAT			3	14	81002892	diploid	Bos taurus	UM3	0	TOP	CTGCTTGGCCGTGGTCTGAAGATCAGCCCAGAAAAACACTGCATCGTCTCCATGCTGTAT[A/G]AACTTGCTGATCATAGGAACCGTCTGCTGCGTGCATGCTCAGCCTCTCAGTCATGTCCAA	CTGCTTGGCCGTGGTCTGAAGATCAGCCCAGAAAAACACTGCATCGTCTCCATGCTGTAT[A/G]AACTTGCTGATCATAGGAACCGTCTGCTGCGTGCATGCTCAGCCTCTCAGTCATGTCCAA	1241
ARS-BFGL-BAC-26997_dup-0_T_R_2328967332	ARS-BFGL-BAC-26997	TOP	[A/G]	0015775311	ATTCTAAAACACAAGTATGTAAAGTTTGACAAGGCTCATCCCTCTTGGCA			3	17	43695068	diploid	Bos taurus	UM3	0	BOT	AGAGGACAAGAGTCGGATACTAGAGGGCCTTGAGTGCAACGTCAGAGGATTCAGATCCTA[T/C]TGCCAAGAGGGATGAGCCTTGTCAAACTTTACATACTTGTGTTTTAGAATCATCTGGAAG	CTTCCAGATGATTCTAAAACACAAGTATGTAAAGTTTGACAAGGCTCATCCCTCTTGGCA[A/G]TAGGATCTGAATCCTCTGACGTTGCACTCAAGGCCCTCTAGTATCCGACTCTTGTCCTCT	1241
ARS-BFGL-BAC-27022-0_B_F_1511663498	ARS-BFGL-BAC-27022	BOT	[T/C]	0063672400	AGGTTTCTGCTCAGTTACAGATGTTGGCCAACACTGACCCCAGGTCTCAT			3	17	46695729	diploid	Bos taurus	UM3	0	BOT	ACAAGGACGGAGGTTTCTGCTCAGTTACAGATGTTGGCCAACACTGACCCCAGGTCTCAT[T/C]TAACATTTAACAGGCCCCTGGGAGCTTGCTGTGCTGTGCTTAGTTGTTCAGTCGTGTCTG	CAGACACGACTGAACAACTAAGCACAGCACAGCAAGCTCCCAGGGGCCTGTTAAATGTTA[A/G]ATGAGACCTGGGGTCAGTGTTGGCCAACATCTGTAACTGAGCAGAAACCTCCGTCCTTGT	1241
ARS-BFGL-BAC-27042-0_T_F_1511665013	ARS-BFGL-BAC-27042	TOP	[A/G]	0016762413	AGGATGGGGAGGAACTGGGAGCCCAGTTGGGAGTAATCTTGTATTCCCCA			3	16	74532751	diploid	Bos taurus	UM3	0	TOP	GTGATGTGTCAGGATGGGGAGGAACTGGGAGCCCAGTTGGGAGTAATCTTGTATTCCCCA[A/G]AGGATCCTGCAGAAGCAAGAGTGCCTGGGTGGGTGTGGGGAGCAGGCGGACTGCGCCAGA	GTGATGTGTCAGGATGGGGAGGAACTGGGAGCCCAGTTGGGAGTAATCTTGTATTCCCCA[A/G]AGGATCCTGCAGAAGCAAGAGTGCCTGGGTGGGTGTGGGGAGCAGGCGGACTGCGCCAGA	1241
ARS-BFGL-BAC-27060_dup-0_T_R_2328967338	ARS-BFGL-BAC-27060	TOP	[A/G]	0060675357	TCACTGGGTGAAGCAAAGTTAAAATAGGCCCATTTAAACCCTGTAGCACA			3	16	77755027	diploid	Bos taurus	UM3	0	BOT	TCTAAATGTGATGTTGGAAGTCACACAAGCTGCCTTTAAAGAGCTTTCTAAATCCAGGCA[T/C]TGTGCTACAGGGTTTAAATGGGCCTATTTTAACTTTGCTTCACCCAGTGAGGAAAGCACA	TGTGCTTTCCTCACTGGGTGAAGCAAAGTTAAAATAGGCCCATTTAAACCCTGTAGCACA[A/G]TGCCTGGATTTAGAAAGCTCTTTAAAGGCAGCTTGTGTGACTTCCAACATCACATTTAGA	1241
ARS-BFGL-BAC-27127-0_T_R_1511664563	ARS-BFGL-BAC-27127	TOP	[A/G]	0039673418	GCAGAGCTATTATTATGATGTCATCTAGAGAAATCCCAAAGCAGCCAACA			3	14	11130509	diploid	Bos taurus	UM3	0	BOT	CGAGCGCCACCAGGAAGAGAAAAGCCTGCTCTCGGTGGCAATGGAAGCATCAGCTTGACT[T/C]TGTTGGCTGCTTTGGGATTTCTCTAGATGACATCATAATAATAGCTCTGCTCTTATAATC	GATTATAAGAGCAGAGCTATTATTATGATGTCATCTAGAGAAATCCCAAAGCAGCCAACA[A/G]AGTCAAGCTGATGCTTCCATTGCCACCGAGAGCAGGCTTTTCTCTTCCTGGTGGCGCTCG	1241
ARS-BFGL-BAC-27150_dup-0_B_F_2328967341	ARS-BFGL-BAC-27150	BOT	[T/G]	0013702428	ACAGAGAAGAGAAGATGGAGGAAGGAGACAGAGGTGGCCAGAGGATAAAA			3	0	0	diploid	Bos taurus	UM3	0	BOT	ACGGAGTTATACAGAGAAGAGAAGATGGAGGAAGGAGACAGAGGTGGCCAGAGGATAAAA[T/G]GGGGTAATGAAAAGGAGGGAGACAGATCCAGCCAGTAATCAGTTCCCTAAGTGTTCTCCA	TGGAGAACACTTAGGGAACTGATTACTGGCTGGATCTGTCTCCCTCCTTTTCATTACCCC[A/C]TTTTATCCTCTGGCCACCTCTGTCTCCTTCCTCCATCTTCTCTTCTCTGTATAACTCCGT	1241
ARS-BFGL-BAC-27164_dup-0_T_R_2328967344	ARS-BFGL-BAC-27164	TOP	[A/G]	0028600415	CTGAGGTGTAGCTAAGGTCTGGGTGAGATGAAACCTAGTGACTCGTCCTC			3	19	53063966	diploid	Bos taurus	UM3	0	BOT	CAATTTTGCCAGCATATGGGGTCTGGAAAGAACAGGAAGGAGGGGTGTGAGAAGGGGTGG[T/C]GAGGACGAGTCACTAGGTTTCATCTCACCCAGACCTTAGCTACACCTCAGTGGAACCACC	GGTGGTTCCACTGAGGTGTAGCTAAGGTCTGGGTGAGATGAAACCTAGTGACTCGTCCTC[A/G]CCACCCCTTCTCACACCCCTCCTTCCTGTTCTTTCCAGACCCCATATGCTGGCAAAATTG	1241
ARS-BFGL-BAC-27227_dup-0_T_F_2328967345	ARS-BFGL-BAC-27227	TOP	[A/G]	0069801390	GGTGTCATTATCATACAGGGAGATACTTCTCTCCCAGCTGTCTGGTGCCA			3	19	57263101	diploid	Bos taurus	UM3	0	TOP	AGACCACCCAGGTGTCATTATCATACAGGGAGATACTTCTCTCCCAGCTGTCTGGTGCCA[A/G]ATGTTGAGGCCATGAAGTGTCAGTGGCTCAGTTGTGCCGATTCTTTACGACTCCACGGAC	AGACCACCCAGGTGTCATTATCATACAGGGAGATACTTCTCTCCCAGCTGTCTGGTGCCA[A/G]ATGTTGAGGCCATGAAGTGTCAGTGGCTCAGTTGTGCCGATTCTTTACGACTCCACGGAC	1241
ARS-BFGL-BAC-27243_dup-0_T_R_2327661651	ARS-BFGL-BAC-27243	TOP	[A/C]	0049713462	GTCTGAGCATTGTTATTTCTTAAATTAAGCTCTTATAAAGATGGAGGTGA			3	20	39950657	diploid	Bos taurus	UM3	0	BOT	AGTGTGACCCAGGTCCGGAACTCAAAAGATTAGCACAGCCTATTTTATTCTTTTTCTTTC[T/G]TCACCTCCATCTTTATAAGAGCTTAATTTAAGAAATAACAATGCTCAGACTCTAGGGTTC	GAACCCTAGAGTCTGAGCATTGTTATTTCTTAAATTAAGCTCTTATAAAGATGGAGGTGA[A/C]GAAAGAAAAAGAATAAAATAGGCTGTGCTAATCTTTTGAGTTCCGGACCTGGGTCACACT	1241
ARS-BFGL-BAC-27247_dup-0_T_R_2328967348	ARS-BFGL-BAC-27247	TOP	[A/G]	0068741482	GTGGTTATTGGTGGATGACAAATCCACAGTCCATTTAAAGTTGCTAGTCA			3	20	45083603	diploid	Bos taurus	UM3	0	BOT	GCTCAGAGTGCAACTATACAATCTCTATTTTTTCAGCCCTATTTATCTTTCAACAGACAA[T/C]TGACTAGCAACTTTAAATGGACTGTGGATTTGTCATCCACCAATAACCACCATCCATTTA	TAAATGGATGGTGGTTATTGGTGGATGACAAATCCACAGTCCATTTAAAGTTGCTAGTCA[A/G]TTGTCTGTTGAAAGATAAATAGGGCTGAAAAAATAGAGATTGTATAGTTGCACTCTGAGC	1241
ARS-BFGL-BAC-27249_dup-0_T_F_2328967349	ARS-BFGL-BAC-27249	TOP	[A/G]	0012652433	GGCTAGGAGAAAAGTGACCCTGGCTCTTGGATCTGTTTGAAAGAAAGAAT			3	20	44950378	diploid	Bos taurus	UM3	0	TOP	AAAGGCTAGTGGCTAGGAGAAAAGTGACCCTGGCTCTTGGATCTGTTTGAAAGAAAGAAT[A/G]TTTCAAGGAGGCAAAACCTGTAAAAACAGGTGTAAAGATAATTCTTAGAAATACAGCACA	AAAGGCTAGTGGCTAGGAGAAAAGTGACCCTGGCTCTTGGATCTGTTTGAAAGAAAGAAT[A/G]TTTCAAGGAGGCAAAACCTGTAAAAACAGGTGTAAAGATAATTCTTAGAAATACAGCACA	1241
ARS-BFGL-BAC-27268_dup-0_T_F_2328967353	ARS-BFGL-BAC-27268	TOP	[A/G]	0037609381	GGCCCCCAAACTGTGTCATGTGGTCTTGCAATTTTGTGAAATATGCAAAA			3	2	111181420	diploid	Bos taurus	UM3	0	TOP	CCTTGCAAAGGGCCCCCAAACTGTGTCATGTGGTCTTGCAATTTTGTGAAATATGCAAAA[A/G]TAACCTAGTTTACTGGGTTATTTTTAAAGAACTCTGCCCTTCTAAACTGTAAAAGCTTTA	CCTTGCAAAGGGCCCCCAAACTGTGTCATGTGGTCTTGCAATTTTGTGAAATATGCAAAA[A/G]TAACCTAGTTTACTGGGTTATTTTTAAAGAACTCTGCCCTTCTAAACTGTAAAAGCTTTA	1241
ARS-BFGL-BAC-27271-0_T_R_1511663831	ARS-BFGL-BAC-27271	TOP	[A/C]	0037725387	TTAGCATTTCTGTCCCTTGGATAGAGAGATAGAAGAGAAACGTGTCCATG			3	2	12632490	diploid	Bos taurus	UM3	0	BOT	AGCTGACAGGAAGGAGTACACTCAAATAGTAGGTAGAATCACAATGTGGTACTAGATTTT[T/G]CATGGACACGTTTCTCTTCTATCTCTCTATCCAAGGGACAGAAATGCTAAGTGGTAGATC	GATCTACCACTTAGCATTTCTGTCCCTTGGATAGAGAGATAGAAGAGAAACGTGTCCATG[A/C]AAAATCTAGTACCACATTGTGATTCTACCTACTATTTGAGTGTACTCCTTCCTGTCAGCT	1241
ARS-BFGL-BAC-27287_dup-0_B_R_2328967358	ARS-BFGL-BAC-27287	BOT	[T/C]	0017699331	GTGTGAATTCAGAGCAGTCCTCAGAGAGCAACCAGCCAGAGTTCTCATTT			3	2	123829949	diploid	Bos taurus	UM3	0	TOP	TATTAACAAGTGCTAAGCAGCCAATCATTAGAGGAGAGAGCTTTAGACTAAGACCAGCAG[A/G]AAATGAGAACTCTGGCTGGTTGCTCTCTGAGGACTGCTCTGAATTCACACCCAGGTTGGA	TATTAACAAGTGCTAAGCAGCCAATCATTAGAGGAGAGAGCTTTAGACTAAGACCAGCAG[A/G]AAATGAGAACTCTGGCTGGTTGCTCTCTGAGGACTGCTCTGAATTCACACCCAGGTTGGA	1241
ARS-BFGL-BAC-27295-0_T_R_1511664221	ARS-BFGL-BAC-27295	TOP	[A/G]	0022633404	GTTCAGAAATTTGAGGAAAGAGGATATGGATTAGGGCTCTGGATGACACT			3	2	12326602	diploid	Bos taurus	UM3	0	BOT	CAAGTAAAGCTCTCTCCCCTTCTAAGCTTCCCTCACCCTCAGCTAGTACTCTGCTCATCT[T/C]AGTGTCATCCAGAGCCCTAATCCATATCCTCTTTCCTCAAATTTCTGAACCATACCAGAC	GTCTGGTATGGTTCAGAAATTTGAGGAAAGAGGATATGGATTAGGGCTCTGGATGACACT[A/G]AGATGAGCAGAGTACTAGCTGAGGGTGAGGGAAGCTTAGAAGGGGAGAGAGCTTTACTTG	1241
ARS-BFGL-BAC-27299-0_B_R_1511664400	ARS-BFGL-BAC-27299	BOT	[T/G]	0036726473	GCAAATCAAGACAAAGCACAAAGATATGTTAGTTCTGAACAAGAGACAAT			3	2	117267277	diploid	Bos taurus	UM3	0	TOP	CATGATTGTAACTGTCAAAGATTTGTCCTCTGACCACAGATGCTTTTTGTTCMTGAGATA[A/C]ATTGTCTCTTGTTCAGAACTAACATATCTTTGTGCTTTGTCTTGATTTGCCAGATGATCA	CATGATTGTAACTGTCAAAGATTTGTCCTCTGACCACAGATGCTTTTTGTTCMTGAGATA[A/C]ATTGTCTCTTGTTCAGAACTAACATATCTTTGTGCTTTGTCTTGATTTGCCAGATGATCA	1241
ARS-BFGL-BAC-27305-0_B_F_1511665068	ARS-BFGL-BAC-27305	BOT	[T/C]	0074710466	AGAATGCTGAACGGCTCTTTCAATAGTCTGCTTTGTCAGAGGATTTATTC			3	2	13202377	diploid	Bos taurus	UM3	0	BOT	TAGAGCTGGTAGAATGCTGAACGGCTCTTTCAATAGTCTGCTTTGTCAGAGGATTTATTC[T/C]AAGCTAGCTAGATCTGCTTTAGACCTGCGATGGTCTCTCTCCTGCTGTGTGTGCCCTGAA	TTCAGGGCACACACAGCAGGAGAGAGACCATCGCAGGTCTAAAGCAGATCTAGCTAGCTT[A/G]GAATAAATCCTCTGACAAAGCAGACTATTGAAAGAGCCGTTCAGCATTCTACCAGCTCTA	1241
ARS-BFGL-BAC-27352-0_B_R_1511665176	ARS-BFGL-BAC-27352	BOT	[T/G]	0062672475	CATTAGTCATACGTTTAAACTCGTTCTCCAGGCCCTCTCCCCTCTGTGGA			3	17	7756498	diploid	Bos taurus	UM3	0	TOP	TTATACTAAGATGATGACTCATGAGGGTTGGGGAACTGAGCCTGGTGATATCAGCCTGAT[A/C]TCCACAGAGGGGAGAGGGCCTGGAGAACGAGTTTAAACGTATGACTAATGGTTCCATCAA	TTATACTAAGATGATGACTCATGAGGGTTGGGGAACTGAGCCTGGTGATATCAGCCTGAT[A/C]TCCACAGAGGGGAGAGGGCCTGGAGAACGAGTTTAAACGTATGACTAATGGTTCCATCAA	1241
ARS-BFGL-BAC-27353_dup-0_B_R_2328967367	ARS-BFGL-BAC-27353	BOT	[T/G]	0048733331	ACGATGTTCTCCACCTACCTCTTGTCTATAGAGAAACTTTTAGCCTTTTA			3	17	7666676	diploid	Bos taurus	UM3	0	TOP	ACTGTTTTCTTTCCTTCTGCGTTTTCTCATTTCTCTGATTAAACTTACTCTTTGGAAGGT[A/C]TAAAAGGCTAAAAGTTTCTCTATAGACAAGAGGTAGGTGGAGAACATCGTAGAAGGGGAA	ACTGTTTTCTTTCCTTCTGCGTTTTCTCATTTCTCTGATTAAACTTACTCTTTGGAAGGT[A/C]TAAAAGGCTAAAAGTTTCTCTATAGACAAGAGGTAGGTGGAGAACATCGTAGAAGGGGAA	1241
ARS-BFGL-BAC-27364_dup-0_T_F_2327661654	ARS-BFGL-BAC-27364	TOP	[A/C]	0050618419	AATCTGACATTGATGCCTTTATGATCATCTAAAGGAAAATTCATGCCAGC			3	1	8437530	diploid	Bos taurus	UM3	0	TOP	AAAATCTTAGAATCTGACATTGATGCCTTTATGATCATCTAAAGGAAAATTCATGCCAGC[A/C]GTAAGATGCTTCTTCATTAGGAATTCAGAATATATTTTCCTTATGGAATTTTTTATTTCT	AAAATCTTAGAATCTGACATTGATGCCTTTATGATCATCTAAAGGAAAATTCATGCCAGC[A/C]GTAAGATGCTTCTTCATTAGGAATTCAGAATATATTTTCCTTATGGAATTTTTTATTTCT	1241
ARS-BFGL-BAC-27368-0_T_F_1511664409	ARS-BFGL-BAC-27368	TOP	[A/G]	0071746319	CTCGGCGCATTATAGCTCTTGGACAGACTGTGTTTTAGCTCTTGGATTGC			3	17	7143753	diploid	Bos taurus	UM3	0	TOP	CATTAAAGCCCTCGGCGCATTATAGCTCTTGGACAGACTGTGTTTTAGCTCTTGGATTGC[A/G]AACAGACCATGTTAGAGCTCTTAGATCCTTGTTACAGCTCAGTTTTATTTAGAAAATAGC	CATTAAAGCCCTCGGCGCATTATAGCTCTTGGACAGACTGTGTTTTAGCTCTTGGATTGC[A/G]AACAGACCATGTTAGAGCTCTTAGATCCTTGTTACAGCTCAGTTTTATTTAGAAAATAGC	1241
ARS-BFGL-BAC-27373_dup-0_T_F_2328967370	ARS-BFGL-BAC-27373	TOP	[A/G]	0065651428	AGCCCCACCACAGAACAACACTGCGATACTTTGATAATTGGGTTCTCCCT			3	17	9186147	diploid	Bos taurus	UM3	0	TOP	ATGAAACAGAAGCCCCACCACAGAACAACACTGCGATACTTTGATAATTGGGTTCTCCCT[A/G]TGTTCCTCATTTCTCTCTGGAACACCACCTTATGTTGTACAAGCCTTTCTTTAGGCCAAC	ATGAAACAGAAGCCCCACCACAGAACAACACTGCGATACTTTGATAATTGGGTTCTCCCT[A/G]TGTTCCTCATTTCTCTCTGGAACACCACCTTATGTTGTACAAGCCTTTCTTTAGGCCAAC	1241
ARS-BFGL-BAC-27383-0_T_R_1511664927	ARS-BFGL-BAC-27383	TOP	[C/G]	0041768409	CCTGTAAAGCTTTTCCTAACTGTATTAATGTAAAGCCTGATCAGATCTAC	0017678381	CCTGTAAAGCTTTTCCTAACTGTATTAATGTAAAGCCTGATCAGATCTAG	3	18	49998927	diploid	Bos taurus	UM3	0	BOT	GGATCAGCTGGCTCTCGAGCCCCACGGAGCACCCCACGGAGTCATTTTGAGATTAGGCTT[C/G]TAGATCTGATCAGGCTTTACATTAATACAGTTAGGAAAAGCTTTACAGGTTAAGAAGTTA	TAACTTCTTAACCTGTAAAGCTTTTCCTAACTGTATTAATGTAAAGCCTGATCAGATCTA[C/G]AAGCCTAATCTCAAAATGACTCCGTGGGGTGCTCCGTGGGGCTCGAGAGCCAGCTGATCC	1241
ARS-BFGL-BAC-27403-0_B_R_1511664856	ARS-BFGL-BAC-27403	BOT	[T/C]	0022679399	GAGAGGTGTCAGAGGTCTGGTCCCTGAGCTTTGCCTTCATCACTCCTCAC			3	19	28015075	diploid	Bos taurus	UM3	0	TOP	GCCCTTAGTGCCCACACTGTCAGAACAGACTCCCCACTCAGACAAAGGCTGTCCTGCAGG[A/G]GTGAGGAGTGATGAAGGCAAAGCTCAGGGACCAGACCTCTGACACCTCTCATCTTTGTCC	GCCCTTAGTGCCCACACTGTCAGAACAGACTCCCCACTCAGACAAAGGCTGTCCTGCAGG[A/G]GTGAGGAGTGATGAAGGCAAAGCTCAGGGACCAGACCTCTGACACCTCTCATCTTTGTCC	1241
ARS-BFGL-BAC-27530_dup-0_T_R_2328967379	ARS-BFGL-BAC-27530	TOP	[A/G]	0025623458	CGGTAGAGTCACTTATAGTGCACAGTGTGCCCTGCTCATGGATGGTCAGA			3	25	11062974	diploid	Bos taurus	UM3	0	BOT	GACAAATGGGCTACTGACCAAGGACAGATTTGTACCCTTTCACAGGCTGTTGTGTTGAAA[T/C]TCTGACCATCCATGAGCAGGGCACACTGTGCACTATAAGTGACTCTACCGAACCTCCCAC	GTGGGAGGTTCGGTAGAGTCACTTATAGTGCACAGTGTGCCCTGCTCATGGATGGTCAGA[A/G]TTTCAACACAACAGCCTGTGAAAGGGTACAAATCTGTCCTTGGTCAGTAGCCCATTTGTC	1241
ARS-BFGL-BAC-27635-0_T_R_1511664133	ARS-BFGL-BAC-27635	TOP	[A/G]	0061656346	CTCAGAGGGGTTAAATGATTCGACCGGGGTCACATAGCTCTTTTCGGTCT			3	16	42864389	diploid	Bos taurus	UM3	0	BOT	ATTCAAACACACACACGTCAATCCAAACCCATTTTCTGAGCCACGGGAGAGCCCCCTGAA[T/C]AGACCGAAAAGAGCTATGTGACCCCGGTCGAATCATTTAACCCCTCTGAGCCTCAGTTTC	GAAACTGAGGCTCAGAGGGGTTAAATGATTCGACCGGGGTCACATAGCTCTTTTCGGTCT[A/G]TTCAGGGGGCTCTCCCGTGGCTCAGAAAATGGGTTTGGATTGACGTGTGTGTGTTTGAAT	1241
ARS-BFGL-BAC-27637_dup-0_T_R_2328967383	ARS-BFGL-BAC-27637	TOP	[A/C]	0021633300	ATATTCAAAATATAAAGGTAATCAGTGCTCCAATGGAGAATACCTTTTCT			3	16	44814683	diploid	Bos taurus	UM3	0	BOT	AGGAATTTTATTTTTCAAAATACAAATCAGTGTTTGCTTATGTCTCAGGTTAATCTATTA[T/G]AGAAAAGGTATTCTCCATTGGAGCACTGATTACCTTTATATTTTGAATATAGTTATTTGA	TCAAATAACTATATTCAAAATATAAAGGTAATCAGTGCTCCAATGGAGAATACCTTTTCT[A/C]TAATAGATTAACCTGAGACATAAGCAAACACTGATTTGTATTTTGAAAAATAAAATTCCT	1241
ARS-BFGL-BAC-27653-0_T_R_1511664251	ARS-BFGL-BAC-27653	TOP	[A/G]	0072624329	GATCCCTATTTCAGGTTCTCTGGTTTAGGCTAGACTTCTCATGGTTCAGC			3	16	47971231	diploid	Bos taurus	UM3	0	BOT	CACAGGGAGGTGCAGGGTGAACTGGGCTGCCTCCTGGAGCCACTGTGATAAGGGTCAGGA[T/C]GCTGAACCATGAGAAGTCTAGCCTAAACCAGAGAACCTGAAATAGGGATCTGCTGGAGTG	CACTCCAGCAGATCCCTATTTCAGGTTCTCTGGTTTAGGCTAGACTTCTCATGGTTCAGC[A/G]TCCTGACCCTTATCACAGTGGCTCCAGGAGGCAGCCCAGTTCACCCTGCACCTCCCTGTG	1241
ARS-BFGL-BAC-27659-0_B_R_1511664314	ARS-BFGL-BAC-27659	BOT	[T/C]	0061652304	CTACTGTGTAGCACCCAGAACCATCCTCAGTACCTTGCAATAACCTATCG			3	16	48646368	diploid	Bos taurus	UM3	0	TOP	CAGCAACATGTTCCAGGTATGCATATATATGTATATCTATTCTTTTTCAGATTCTTTTCC[A/G]CGATAGGTTATTGCAAGGTACTGAGGATGGTTCTGGGTGCTACACAGTAGGTCCTTGTCG	CAGCAACATGTTCCAGGTATGCATATATATGTATATCTATTCTTTTTCAGATTCTTTTCC[A/G]CGATAGGTTATTGCAAGGTACTGAGGATGGTTCTGGGTGCTACACAGTAGGTCCTTGTCG	1241
ARS-BFGL-BAC-27669-0_T_R_1511664011	ARS-BFGL-BAC-27669	TOP	[A/G]	0049779303	GGATATTCAAAACTGGGAACTTCTGTAAGTTTGCATTTAGTAGGACCTAA			3	16	78118914	diploid	Bos taurus	UM3	0	BOT	ATATTACTGATTAAGGTTTATGATAGTGAGTCATTCTGGTTCCTGAATTTATTGCTTTTA[T/C]TTAGGTCCTACTAAATGCAAACTTACAGAAGTTCCCAGTTTTGAATATCCTGTGAGAATG	CATTCTCACAGGATATTCAAAACTGGGAACTTCTGTAAGTTTGCATTTAGTAGGACCTAA[A/G]TAAAAGCAATAAATTCAGGAACCAGAATGACTCACTATCATAAACCTTAATCAGTAATAT	1241
ARS-BFGL-BAC-27751-0_T_R_1511664389	ARS-BFGL-BAC-27751	TOP	[A/G]	0010654403	GAGAGAGACTGAGCATAGCTATGAACATATTTGGGAGAATCAATTGATAT			3	15	37063494	diploid	Bos taurus	UM3	0	BOT	CATCTCTCACGTCTCCTGCATTGGCAGGTGGGTTTTTTACCACTAGTGCCACCTCTACTA[T/C]ATATCAATTGATTCTCCCAAATATGTTCATAGCTATGCTCAGTCTCTCTCCCTCTCATTC	GAATGAGAGGGAGAGAGACTGAGCATAGCTATGAACATATTTGGGAGAATCAATTGATAT[A/G]TAGTAGAGGTGGCACTAGTGGTAAAAAACCCACCTGCCAATGCAGGAGACGTGAGAGATG	1241
ARS-BFGL-BAC-27763-0_B_R_1511663896	ARS-BFGL-BAC-27763	BOT	[T/C]	0014749331	ATCAGGATCCTTGGCACAGTGGGCCAGGATGAGCAGGAAGAGGAGAGCGG			3	15	38957876	diploid	Bos taurus	UM3	0	TOP	AGGGCTGCTCAGAGCTGCCCCAGGGACTGGAGAGGTGCGATCACCAGTGAGGCTGTGTGT[A/G]CCGCTCTCCTCTTCCTGCTCATCCTGGCCCACTGTGCCAAGGATCCTGATGTGCAGGGAG	AGGGCTGCTCAGAGCTGCCCCAGGGACTGGAGAGGTGCGATCACCAGTGAGGCTGTGTGT[A/G]CCGCTCTCCTCTTCCTGCTCATCCTGGCCCACTGTGCCAAGGATCCTGATGTGCAGGGAG	1241
ARS-BFGL-BAC-27764-0_T_R_1511665129	ARS-BFGL-BAC-27764	TOP	[A/G]	0012663364	TCATGTTCCCGTCCCATATGCAAAGAGGAGTTTTACATGATTGTGTTTAT			3	15	38879030	diploid	Bos taurus	UM3	0	BOT	TCTCTGGGGGTTCTTCCTATGTGAGAATGATTCCTGGGAATCGTAATAGCCTAACATAGG[T/C]ATAAACACAATCATGTAAAACTCCTCTTTGCATATGGGACGGGAACATGAGCAAATAAAA	TTTTATTTGCTCATGTTCCCGTCCCATATGCAAAGAGGAGTTTTACATGATTGTGTTTAT[A/G]CCTATGTTAGGCTATTACGATTCCCAGGAATCATTCTCACATAGGAAGAACCCCCAGAGA	1241
ARS-BFGL-BAC-27767_dup-0_B_R_2328967393	ARS-BFGL-BAC-27767	BOT	[T/C]	0063699403	TCTCAGAATGTATCTGAAGAGTTGAGAATTTACCAAGATCTTAAGACATA			3	15	39349430	diploid	Bos taurus	UM3	0	TOP	GAAGAGACAAAAGAAAGTGAATTAACATTTGCGGAGTAATCTAATTAGGAGCCAMAGCCT[A/G]TATGTCTTAAGATCTTGGTAAATTCTCAACTCTTCAGATACATTCTGAGATCCTAGCTTC	GAAGAGACAAAAGAAAGTGAATTAACATTTGCGGAGTAATCTAATTAGGAGCCAMAGCCT[A/G]TATGTCTTAAGATCTTGGTAAATTCTCAACTCTTCAGATACATTCTGAGATCCTAGCTTC	1241
ARS-BFGL-BAC-27769-0_T_F_1511664931	ARS-BFGL-BAC-27769	TOP	[A/G]	0041774504	CTTGAAGAACACCCGAGGCTGAAGCAGTTGCTACGAAGAGCCAGACTTAC			3	15	40560264	diploid	Bos taurus	UM3	0	TOP	GGCATTGACTCTTGAAGAACACCCGAGGCTGAAGCAGTTGCTACGAAGAGCCAGACTTAC[A/G]GTCTCAGGCGAATGATTGAGATCCAGGAGAGGCTGAGGCATCCCATCAAGTCTGAGACTA	GGCATTGACTCTTGAAGAACACCCGAGGCTGAAGCAGTTGCTACGAAGAGCCAGACTTAC[A/G]GTCTCAGGCGAATGATTGAGATCCAGGAGAGGCTGAGGCATCCCATCAAGTCTGAGACTA	1241
ARS-BFGL-BAC-27770-0_B_F_1511663318	ARS-BFGL-BAC-27770	BOT	[T/G]	0035801380	TTCTGTAATAGTTCAGAGGGGCTTCTTGAGAGATTGGAGAATGGAATCTA			3	15	40530772	diploid	Bos taurus	UM3	0	BOT	AAGATGTTGTTTCTGTAATAGTTCAGAGGGGCTTCTTGAGAGATTGGAGAATGGAATCTA[T/G]CCTGGAGACTGAGGCTAGGGGAGAGGGCAGGTGTTGGGTTCAGTTGGTGGTTGAAAAGGG	CCCTTTTCAACCACCAACTGAACCCAACACCTGCCCTCTCCCCTAGCCTCAGTCTCCAGG[A/C]TAGATTCCATTCTCCAATCTCTCAAGAAGCCCCTCTGAACTATTACAGAAACAACATCTT	1241
ARS-BFGL-BAC-27771_dup-0_T_R_2328967399	ARS-BFGL-BAC-27771	TOP	[A/G]	0024681355	TCTTAGTTGGGACAAGGGCCCTGTTTATTGAAAGGCAAGATTTCCTCCAG			3	15	40508622	diploid	Bos taurus	UM3	0	BOT	AAAGTAATTAGCTTCCAATTAAAAAGAAAAAAAAAAAAAAAAAAAAACCCTTTCCCTCTT[T/C]CTGGAGGAAATCTTGCCTTTCAATAAACAGGGCCCTTGTCCCAACTAAGAGAGCCGAAAC	GTTTCGGCTCTCTTAGTTGGGACAAGGGCCCTGTTTATTGAAAGGCAAGATTTCCTCCAG[A/G]AAGAGGGAAAGGGTTTTTTTTTTTTTTTTTTTTTCTTTTTAATTGGAAGCTAATTACTTT	1241
ARS-BFGL-BAC-27775-0_T_R_1511664817	ARS-BFGL-BAC-27775	TOP	[A/G]	0044718508	AATTCAGTGGGGCTGGGAGCTGCCAGGGGAGGAGGTGTCTGGTTGTGGAG			3	15	40996892	diploid	Bos taurus	UM3	0	BOT	GATTTCCTTCCCTCCCGGAGGCTGGGGCGGCTGCCCTGGGAAGGGCTGGATCATCCTCAC[T/C]CTCCACAACCAGACACCTCCTCCCCTGGCAGCTCCCAGCCCCACTGAATTCTCCCTATGA	TCATAGGGAGAATTCAGTGGGGCTGGGAGCTGCCAGGGGAGGAGGTGTCTGGTTGTGGAG[A/G]GTGAGGATGATCCAGCCCTTCCCAGGGCAGCCGCCCCAGCCTCCGGGAGGGAAGGAAATC	1241
ARS-BFGL-BAC-27778_dup-0_B_F_2328967402	ARS-BFGL-BAC-27778	BOT	[T/C]	0062710505	TTCTGCAAAGCATTTCACCACTATCTGTCTCCTCCTGCTGCAGAGTCAGA			3	15	41043816	diploid	Bos taurus	UM3	0	BOT	CTGCTGAGATTTCTGCAAAGCATTTCACCACTATCTGTCTCCTCCTGCTGCAGAGTCAGA[T/C]GTCAGGCCCAGCAAGCTCTTAACCTGGTGCCAGCAGCAGACCGAGGGCTACCAGCATGTC	GACATGCTGGTAGCCCTCGGTCTGCTGCTGGCACCAGGTTAAGAGCTTGCTGGGCCTGAC[A/G]TCTGACTCTGCAGCAGGAGGAGACAGATAGTGGTGAAATGCTTTGCAGAAATCTCAGCAG	1241
ARS-BFGL-BAC-27782-0_B_F_1511664666	ARS-BFGL-BAC-27782	BOT	[T/G]	0024746310	TATTCTTCCACGTTGCCTTGGAGAAGTCTATCACTTAAGATAATGTGATT			3	15	43858313	diploid	Bos taurus	UM3	0	BOT	CTGTCTTCTTTATTCTTCCACGTTGCCTTGGAGAAGTCTATCACTTAAGATAATGTGATT[T/G]TTGCAACCAAAGATCCTAACTACCAGCTACTACAAATCATGCTATCCCATTGCTATGCCC	GGGCATAGCAATGGGATAGCATGATTTGTAGTAGCTGGTAGTTAGGATCTTTGGTTGCAA[A/C]AATCACATTATCTTAAGTGATAGACTTCTCCAAGGCAACGTGGAAGAATAAAGAAGACAG	1241
ARS-BFGL-BAC-27792-0_B_R_1511664316	ARS-BFGL-BAC-27792	BOT	[T/C]	0046794319	CTTCACCCCCAGGCCAACTAAGCCAGACCCTCATGAATGCAACCACAGGA			3	19	55619154	diploid	Bos taurus	UM3	0	TOP	CAGCACTGGCAATGGAGAGAACCCTCCGTCTAGGACCTTGACGTCTCCAGGCTGAGCACC[A/G]TCCTGTGGTTGCATTCATGAGGGTCTGGCTTAGTTGGCCTGGGGGTGAAGTCTCACCTGC	CAGCACTGGCAATGGAGAGAACCCTCCGTCTAGGACCTTGACGTCTCCAGGCTGAGCACC[A/G]TCCTGTGGTTGCATTCATGAGGGTCTGGCTTAGTTGGCCTGGGGGTGAAGTCTCACCTGC	1241
ARS-BFGL-BAC-2790-0_T_R_1511664231	ARS-BFGL-BAC-2790	TOP	[A/G]	0042779484	ATTATTAATTTCCCAAAAGCTTGGTGAGGTGAGGTTTCAATGTTACATGA			3	2	41672298	diploid	Bos taurus	UM3	0	BOT	CAATCATTTGTCTTTTGGTTCAATCCTCTACTAAAATATACAATACTACTGAAATTCTTC[T/C]TCATGTAACATTGAAACCTCACCTCACCAAGCTTTTGGGAAATTAATAATTGATCATATC	GATATGATCAATTATTAATTTCCCAAAAGCTTGGTGAGGTGAGGTTTCAATGTTACATGA[A/G]GAAGAATTTCAGTAGTATTGTATATTTTAGTAGAGGATTGAACCAAAAGACAAATGATTG	1241
ARS-BFGL-BAC-27907_dup-0_T_F_2328967410	ARS-BFGL-BAC-27907	TOP	[A/C]	0048639429	ACTGCAAGGCGCTGTCATATGCAACTGCTCCCTTGTAGCTACATTTAAGA			3	19	12968297	diploid	Bos taurus	UM3	0	TOP	AACTAAGAGAACTGCAAGGCGCTGTCATATGCAACTGCTCCCTTGTAGCTACATTTAAGA[A/C]TATGTGGGCTCTAAAATGCCAGTTTTAAGAACTGAGATGTCTTTGTGCCAAGATATTCTT	AACTAAGAGAACTGCAAGGCGCTGTCATATGCAACTGCTCCCTTGTAGCTACATTTAAGA[A/C]TATGTGGGCTCTAAAATGCCAGTTTTAAGAACTGAGATGTCTTTGTGCCAAGATATTCTT	1241
ARS-BFGL-BAC-27911-0_T_F_1511664481	ARS-BFGL-BAC-27911	TOP	[A/G]	0026610322	TGCCAAGTACTTTGAATCTGAATTCAGGCACAAGTGTCGCTACTTGTTTA			3	2	125497767	diploid	Bos taurus	UM3	0	TOP	CCCCTGGGGTTGCCAAGTACTTTGAATCTGAATTCAGGCACAAGTGTCGCTACTTGTTTA[A/G]GTAGTGACTCGTATAGCTAGCCATAAAGCACCCAACAGGCTGAGGAGGAGTTGGTTAGAC	CCCCTGGGGTTGCCAAGTACTTTGAATCTGAATTCAGGCACAAGTGTCGCTACTTGTTTA[A/G]GTAGTGACTCGTATAGCTAGCCATAAAGCACCCAACAGGCTGAGGAGGAGTTGGTTAGAC	1241
ARS-BFGL-BAC-27914_dup-0_B_R_2328967413	ARS-BFGL-BAC-27914	BOT	[T/G]	0031644453	AAAACTGAAATTGCTTTATCCTGAAGCTGTTTTGTGGTGAAGATGGGGCT			3	20	28364284	diploid	Bos taurus	UM3	0	TOP	GTAAATCTGATTCCCAGTAAATACCACCCAAAGTACTTAAGTTTTAAAACAATCTCCCGC[A/C]AGCCCCATCTTCACCACAAAACAGCTTCAGGATAAAGCAATTTCAGTTTTATAAAGCAGA	GTAAATCTGATTCCCAGTAAATACCACCCAAAGTACTTAAGTTTTAAAACAATCTCCCGC[A/C]AGCCCCATCTTCACCACAAAACAGCTTCAGGATAAAGCAATTTCAGTTTTATAAAGCAGA	1241
ARS-BFGL-BAC-27915-0_T_F_1511664487	ARS-BFGL-BAC-27915	TOP	[A/G]	0027633386	AATCTTTTCCTGTGTTAGAAGTCATCTTGTGTGCATTCAGTACAGAATCT			3	20	28463308	diploid	Bos taurus	UM3	0	TOP	CCCTTGCTGAAATCTTTTCCTGTGTTAGAAGTCATCTTGTGTGCATTCAGTACAGAATCT[A/G]GTGCCATTCAACCTCAGCTGGAGAGTCTGGCTCACTTCTAACCTCTGAGACTTGAGGTGC	CCCTTGCTGAAATCTTTTCCTGTGTTAGAAGTCATCTTGTGTGCATTCAGTACAGAATCT[A/G]GTGCCATTCAACCTCAGCTGGAGAGTCTGGCTCACTTCTAACCTCTGAGACTTGAGGTGC	1241
ARS-BFGL-BAC-2793-0_T_R_1511664107	ARS-BFGL-BAC-2793	TOP	[C/G]	0051807435	ATATAAGACAGGGGGCATTGAAATGTAAGGAAAGAGGGCCAGGATTTCTC	0024802457	ATATAAGACAGGGGGCATTGAAATGTAAGGAAAGAGGGCCAGGATTTCTG	3	2	47449015	diploid	Bos taurus	UM3	0	BOT	ATGGAGGTGGCCTCTTACTGAGTTCATTCTTTCTAACAGTTAGAATTGGTCCTGGACAGA[C/G]AGAAATCCTGGCCCTCTTTCCTTACATTTCAATGCCCCCTGTCTTATATGAGGAGCCTCA	TGAGGCTCCTCATATAAGACAGGGGGCATTGAAATGTAAGGAAAGAGGGCCAGGATTTCT[C/G]TCTGTCCAGGACCAATTCTAACTGTTAGAAAGAATGAACTCAGTAAGAGGCCACCTCCAT	1241
ARS-BFGL-BAC-27930_dup-0_T_R_2328967419	ARS-BFGL-BAC-27930	TOP	[A/G]	0067804337	AAGGTCTTCCACTGGGGCAATCGATTTATAGTTGTTTTCTACAAACCTGA			3	20	29373244	diploid	Bos taurus	UM3	0	BOT	AACATCTTATTTATCTCACTTCATGGGCCCAAAAGAGCTTCATCCATTACTAATTGTCAA[T/C]TCAGGTTTGTAGAAAACAACTATAAATCGATTGCCCCAGTGGAAGACCTTGGAATACATA	TATGTATTCCAAGGTCTTCCACTGGGGCAATCGATTTATAGTTGTTTTCTACAAACCTGA[A/G]TTGACAATTAGTAATGGATGAAGCTCTTTTGGGCCCATGAAGTGAGATAAATAAGATGTT	1241
ARS-BFGL-BAC-27936_dup-0_B_F_2328967420	ARS-BFGL-BAC-27936	BOT	[T/C]	0022738432	TAACATTTATTAAGCTCTTACACTTGGCCTGCCATTGTTCTCTTAGCGCC			3	20	31666529	diploid	Bos taurus	UM3	0	BOT	ATGACTGTGTTAACATTTATTAAGCTCTTACACTTGGCCTGCCATTGTTCTCTTAGCGCC[T/C]CATTTCAACCCCAGGTTTGGGGGAAATAGAGTTCTGCTGTGATTGGTAATGAGAAGTTAG	CTAACTTCTCATTACCAATCACAGCAGAACTCTATTTCCCCCAAACCTGGGGTTGAAATG[A/G]GGCGCTAAGAGAACAATGGCAGGCCAAGTGTAAGAGCTTAATAAATGTTAACACAGTCAT	1241
ARS-BFGL-BAC-27938-0_T_F_1511664583	ARS-BFGL-BAC-27938	TOP	[A/G]	0066710470	CCCAATAATAGTTTTAAAAAAAGGTGCAAGGGCTAAGATATATGGTAGTT			3	20	2997285	diploid	Bos taurus	UM3	0	TOP	CTACGGAAGTCCCAATAATAGTTTTAAAAAAAGGTGCAAGGGCTAAGATATATGGTAGTT[A/G]TATCTTATACCAGGAAGAACTAACAGTATGAACAATGTTACTTCCTGGTTTATAAAGCAA	CTACGGAAGTCCCAATAATAGTTTTAAAAAAAGGTGCAAGGGCTAAGATATATGGTAGTT[A/G]TATCTTATACCAGGAAGAACTAACAGTATGAACAATGTTACTTCCTGGTTTATAAAGCAA	1241
ARS-BFGL-BAC-27941-0_B_F_1511663456	ARS-BFGL-BAC-27941	BOT	[T/C]	0066642401	CCCGAACCCATCAGAGATTTGAATTACGTTGAACTTCAAGGAAAAAGCAA			3	20	32511430	diploid	Bos taurus	UM3	0	BOT	AATTAGAGTTCCCGAACCCATCAGAGATTTGAATTACGTTGAACTTCAAGGAAAAAGCAA[T/C]CCAATGTCTCTATAGCTTTCCTTCTGTGGCCTTTTGACTCTCATTTAAATTTATCAACCT	AGGTTGATAAATTTAAATGAGAGTCAAAAGGCCACAGAAGGAAAGCTATAGAGACATTGG[A/G]TTGCTTTTTCCTTGAAGTTCAACGTAATTCAAATCTCTGATGGGTTCGGGAACTCTAATT	1241
ARS-BFGL-BAC-27945_dup-0_B_F_2328967425	ARS-BFGL-BAC-27945	BOT	[G/C]	0062602379	TCCTGTTGGGTTGCACTTTCAATTTCTCAAGAAGCAGCCTCATGCATCCG	0025621375	TCCTGTTGGGTTGCACTTTCAATTTCTCAAGAAGCAGCCTCATGCATCCC	3	20	3136329	diploid	Bos taurus	UM3	0	BOT	ATGGAAAGCAGTCCTGTTGGGTTGCACTTTCAATTTCTCAAGAAGCAGCCTCATGCATCC[C/G]TTCGTCTGACCAGTCAGGTGTCCCTTCCTCACATGTTGGCCGCAAGCCTGGTTCTTGCTG	CAGCAAGAACCAGGCTTGCGGCCAACATGTGAGGAAGGGACACCTGACTGGTCAGACGAA[C/G]GGATGCATGAGGCTGCTTCTTGAGAAATTGAAAGTGCAACCCAACAGGACTGCTTTCCAT	1241
ARS-BFGL-BAC-27946-0_T_F_1511663879	ARS-BFGL-BAC-27946	TOP	[A/G]	0046742302	GACTCACCCTGACTGATTCAAAACTGAGTGTATCTTCTCGATGAGAGGAG			3	20	33223973	diploid	Bos taurus	UM3	0	TOP	AGGCTGCAGGGACTCACCCTGACTGATTCAAAACTGAGTGTATCTTCTCGATGAGAGGAG[A/G]CTGCAGTTGTTTATGTAGGAGAATAATGCCCTCAGTTCTAAGAAAGGTTATTGTGACTGC	AGGCTGCAGGGACTCACCCTGACTGATTCAAAACTGAGTGTATCTTCTCGATGAGAGGAG[A/G]CTGCAGTTGTTTATGTAGGAGAATAATGCCCTCAGTTCTAAGAAAGGTTATTGTGACTGC	1241
ARS-BFGL-BAC-27952-0_B_R_1511663352	ARS-BFGL-BAC-27952	BOT	[T/C]	0049758341	GGAACTTGGGAGAGACATGGAAGGAATTAGAGGAAAGAGCAGGTGTGAGG			3	19	28122611	diploid	Bos taurus	UM3	0	TOP	AAGGCCATGCTGCCAGGTGCCTGGAGCCAGGCCTCCCTCTCCTTTCTCTTCCCTCCTTCA[A/G]CCTCACACCTGCTCTTTCCTCTAATTCCTTCCATGTCTCTCCCAAGTTCCCTCAGCACAT	AAGGCCATGCTGCCAGGTGCCTGGAGCCAGGCCTCCCTCTCCTTTCTCTTCCCTCCTTCA[A/G]CCTCACACCTGCTCTTTCCTCTAATTCCTTCCATGTCTCTCCCAAGTTCCCTCAGCACAT	1241
ARS-BFGL-BAC-2799-0_T_R_1511663589	ARS-BFGL-BAC-2799	TOP	[A/G]	0026654366	AACAATTGCTCTCTGCCTCAAACAAAGAGTAGCGTTATATACAGTGATCC			3	24	9984096	diploid	Bos taurus	UM3	0	BOT	ACCATCGAAGGAATCCTTATTTCAGTTAGACCAAAAAGATATCTACCATTTTCACTTATG[T/C]GGATCACTGTATATAACGCTACTCTTTGTTTGAGGCAGAGAGCAATTGTTTCTCAGTAAA	TTTACTGAGAAACAATTGCTCTCTGCCTCAAACAAAGAGTAGCGTTATATACAGTGATCC[A/G]CATAAGTGAAAATGGTAGATATCTTTTTGGTCTAACTGAAATAAGGATTCCTTCGATGGT	1241
ARS-BFGL-BAC-28014-0_B_R_1511663996	ARS-BFGL-BAC-28014	BOT	[T/C]	0064694493	TTGTCATGAAAATTAAATAACATGCACATAGAATGGATATTTTACCTGGT			3	18	7669094	diploid	Bos taurus	UM3	0	TOP	ATATATATTGTACATGTGAACACATCAATATTATAATTACTATATCTGTAGTATACAGCA[A/G]ACCAGGTAAAATATCCATTCTATGTGCATGTTATTTAATTTTCATGACAATCACATGAGG	ATATATATTGTACATGTGAACACATCAATATTATAATTACTATATCTGTAGTATACAGCA[A/G]ACCAGGTAAAATATCCATTCTATGTGCATGTTATTTAATTTTCATGACAATCACATGAGG	1241
ARS-BFGL-BAC-28016-0_T_F_1511663825	ARS-BFGL-BAC-28016	TOP	[C/G]	0065702482	TAGGAGGTGAGTGAATGTCGATGGAAGACTGGTGTGGTGAATGGATAAGC	0073689341	TAGGAGGTGAGTGAATGTCGATGGAAGACTGGTGTGGTGAATGGATAAGG	3	18	52003816	diploid	Bos taurus	UM3	0	TOP	AGCGCTGTGGTTAGGAGGTGAGTGAATGTCGATGGAAGACTGGTGTGGTGAATGGATAAG[C/G]CTGGGAGGTGGGGTCTGGGGAGCTGGAATCCTAGGTCCCCAAGTCCCTTGGCCCCTGAGA	AGCGCTGTGGTTAGGAGGTGAGTGAATGTCGATGGAAGACTGGTGTGGTGAATGGATAAG[C/G]CTGGGAGGTGGGGTCTGGGGAGCTGGAATCCTAGGTCCCCAAGTCCCTTGGCCCCTGAGA	1241
ARS-BFGL-BAC-28083_dup-0_B_F_2328967439	ARS-BFGL-BAC-28083	BOT	[T/C]	0058711326	TACCTCAGGGAACACAGGTATTTCTGCATCTTTGCACCTAACTGGGACAA			3	22	2469444	diploid	Bos taurus	UM3	0	BOT	CAGGGGTTAATACCTCAGGGAACACAGGTATTTCTGCATCTTTGCACCTAACTGGGACAA[T/C]TTTGATGTGTGACCTACACCTGTGTTTCTCAAAGTTTAGTTTACTTAGTAGTCACTTGAG	CTCAAGTGACTACTAAGTAAACTAAACTTTGAGAAACACAGGTGTAGGTCACACATCAAA[A/G]TTGTCCCAGTTAGGTGCAAAGATGCAGAAATACCTGTGTTCCCTGAGGTATTAACCCCTG	1241
ARS-BFGL-BAC-28097-0_B_F_1511664798	ARS-BFGL-BAC-28097	BOT	[T/C]	0043688331	CTGCCGTCCAAGATTTGCATATTAAATCAAGATGATAAATAATTGTTGAG			3	2	30068409	diploid	Bos taurus	UM3	0	BOT	GAGTCTGATCCTGCCGTCCAAGATTTGCATATTAAATCAAGATGATAAATAATTGTTGAG[T/C]CTYAGTAGATAGTAATTAATGTAGTCTACTTAAAGTATTCAAATTGTCTTTTTATTTCTA	TAGAAATAAAAAGACAATTTGAATACTTTAAGTAGACTACATTAATTACTATCTACTRAG[A/G]CTCAACAATTATTTATCATCTTGATTTAATATGCAAATCTTGGACGGCAGGATCAGACTC	1241
ARS-BFGL-BAC-2813-0_B_R_1511665078	ARS-BFGL-BAC-2813	BOT	[T/C]	0038751325	CACAAACCCTCTGGTCCCCAAATAAGAGAGCTAAGCTTGACTATGATTTC			3	2	39086521	diploid	Bos taurus	UM3	0	TOP	TATCACCTAGTGAAGCTCTGTGACTATAGAAGTACACATGATATAAAATCATCATATTTA[A/G]GAAATCATAGTCAAGCTTAGCTCTCTTATTTGGGGACCAGAGGGTTTGTGTACTCTGTAA	TATCACCTAGTGAAGCTCTGTGACTATAGAAGTACACATGATATAAAATCATCATATTTA[A/G]GAAATCATAGTCAAGCTTAGCTCTCTTATTTGGGGACCAGAGGGTTTGTGTACTCTGTAA	1241
ARS-BFGL-BAC-2814_dup-0_B_F_2328967443	ARS-BFGL-BAC-2814	BOT	[T/C]	0063749485	CACTCTTCTGACTCTGACAATAAAGTGACAAATGAAATCAGTGACTGTCC			3	24	17252574	diploid	Bos taurus	UM3	0	BOT	AGCTTTAATTCACTCTTCTGACTCTGACAATAAAGTGACAAATGAAATCAGTGACTGTCC[T/C]GGAATAGCTATCATTTCAGTAAAGAATGTGGCCCCTACATACCGGCAGAAACATGCATCA	TGATGCATGTTTCTGCCGGTATGTAGGGGCCACATTCTTTACTGAAATGATAGCTATTCC[A/G]GGACAGTCACTGATTTCATTTGTCACTTTATTGTCAGAGTCAGAAGAGTGAATTAAAGCT	1241
ARS-BFGL-BAC-28144-0_B_R_1511663724	ARS-BFGL-BAC-28144	BOT	[T/G]	0015696368	CAGTTCAGTTTCAAGTTTTATGATGCTCTATATATGTTTGATTCTGGAGA			3	25	2606575	diploid	Bos taurus	UM3	0	TOP	AGAATCTCAGAAGGTAGGGTGCCTGAACAGTAGTATATTTATTAGATGCTATATATATAT[A/C]TCTCCAGAATCAAACATATATAGAGCATCATAAAACTTGAAACTGAACTGCCTTAAACAA	AGAATCTCAGAAGGTAGGGTGCCTGAACAGTAGTATATTTATTAGATGCTATATATATAT[A/C]TCTCCAGAATCAAACATATATAGAGCATCATAAAACTTGAAACTGAACTGCCTTAAACAA	1241
ARS-BFGL-BAC-2816_dup-0_T_F_2328967447	ARS-BFGL-BAC-2816	TOP	[A/G]	0012793301	GCAGCCTATATAAAGCACTTGGCATATAGCGGTAGATGGTAGCAGTTATT			3	23	10115560	diploid	Bos taurus	UM3	0	TOP	AGGATTGGAAGCAGCCTATATAAAGCACTTGGCATATAGCGGTAGATGGTAGCAGTTATT[A/G]TTGTCATCTGTTGAGCTATATCAGGCGCAGCCAAACAGCACTGTGCACTAAAAATGAAAG	AGGATTGGAAGCAGCCTATATAAAGCACTTGGCATATAGCGGTAGATGGTAGCAGTTATT[A/G]TTGTCATCTGTTGAGCTATATCAGGCGCAGCCAAACAGCACTGTGCACTAAAAATGAAAG	1241
ARS-BFGL-BAC-2817-0_T_R_1511664527	ARS-BFGL-BAC-2817	TOP	[A/G]	0029795448	GCTGAGGTCTGTCTAGTCTGTTCATCTTAAATTAAGTAATATTTAAACAG			3	2	7562127	diploid	Bos taurus	UM3	0	BOT	CCTGGTTTTATAAAACTTTAATCTGATTTAAATTGTTATTTAAGCTTATTTTAATTTCTA[T/C]CTGTTTAAATATTACTTAATTTAAGATGAACAGACTAGACAGACCTCAGCCAAATAAGGA	TCCTTATTTGGCTGAGGTCTGTCTAGTCTGTTCATCTTAAATTAAGTAATATTTAAACAG[A/G]TAGAAATTAAAATAAGCTTAAATAACAATTTAAATCAGATTAAAGTTTTATAAAACCAGG	1241
ARS-BFGL-BAC-28205_dup-0_T_F_2328967451	ARS-BFGL-BAC-28205	TOP	[A/G]	0061649447	CTGGCAGAGGTCCTCATCACCTGCTCTGACTGGAGCGAACACTGCTCTCA			3	25	11298773	diploid	Bos taurus	UM3	0	TOP	AAAGCCCCGGCTGGCAGAGGTCCTCATCACCTGCTCTGACTGGAGCGAACACTGCTCTCA[A/G]GACATGCCGTCTACAGGAGGGCAAAGTCCTGCTCTAAGACAGCAGGCCCTCGAGCCCCTG	AAAGCCCCGGCTGGCAGAGGTCCTCATCACCTGCTCTGACTGGAGCGAACACTGCTCTCA[A/G]GACATGCCGTCTACAGGAGGGCAAAGTCCTGCTCTAAGACAGCAGGCCCTCGAGCCCCTG	1241
ARS-BFGL-BAC-28286_dup-0_B_F_2328967453	ARS-BFGL-BAC-28286	BOT	[T/G]	0029806351	ACAACCTGTGGCAAAACTTCTCTGCTTCTAGCAATATCGCAGTTGGCAAT			3	24	37791212	diploid	Bos taurus	UM3	0	BOT	AATGTTGAACACAACCTGTGGCAAAACTTCTCTGCTTCTAGCAATATCGCAGTTGGCAAT[T/G]CAAGCAAGACACCCCAGGGCGACTGCGAAGCTCTTTGTGAAACTCAGGTAAGCAAGGGAA	TTCCCTTGCTTACCTGAGTTTCACAAAGAGCTTCGCAGTCGCCCTGGGGTGTCTTGCTTG[A/C]ATTGCCAACTGCGATATTGCTAGAAGCAGAGAAGTTTTGCCACAGGTTGTGTTCAACATT	1241
ARS-BFGL-BAC-28328_dup-0_T_F_2328967455	ARS-BFGL-BAC-28328	TOP	[A/C]	0045660394	AAAGCATTGACCAATTATTCCAGCACAAATTTTCAACTAAATGGGAAGCC			3	23	23934499	diploid	Bos taurus	UM3	0	TOP	ATATTTTTCCAAAGCATTGACCAATTATTCCAGCACAAATTTTCAACTAAATGGGAAGCC[A/C]TTAAAATTGAAATGCTAATTTATTCCAATTCTAAATAATGATACATACCTGGGTCTATTG	ATATTTTTCCAAAGCATTGACCAATTATTCCAGCACAAATTTTCAACTAAATGGGAAGCC[A/C]TTAAAATTGAAATGCTAATTTATTCCAATTCTAAATAATGATACATACCTGGGTCTATTG	1241
ARS-BFGL-BAC-28338_dup-0_B_F_2328967457	ARS-BFGL-BAC-28338	BOT	[T/C]	0019735495	CGTCCCATTGTTTCCCAGAAACTGTGCAGTTCCTCTTATCCTCAAGCCTC			3	23	27058749	diploid	Bos taurus	UM3	0	BOT	AAACCCTCACCGTCCCATTGTTTCCCAGAAACTGTGCAGTTCCTCTTATCCTCAAGCCTC[T/C]TCCACCTGAGTGCCTGTGTACTCCTCTCCCCCTTTGACCCCTGATATGTGCTCCTTCTCC	GGAGAAGGAGCACATATCAGGGGTCAAAGGGGGAGAGGAGTACACAGGCACTCAGGTGGA[A/G]GAGGCTTGAGGATAAGAGGAACTGCACAGTTTCTGGGAAACAATGGGACGGTGAGGGTTT	1241
ARS-BFGL-BAC-28344-0_T_F_1511663855	ARS-BFGL-BAC-28344	TOP	[A/G]	0014600417	TCCTTGGATTAAAGACCTGGGTTCAATTGTACGCCTGCTAAGTTGTATGC			3	23	4359518	diploid	Bos taurus	UM3	0	TOP	AGGACTGTGATCCTTGGATTAAAGACCTGGGTTCAATTGTACGCCTGCTAAGTTGTATGC[A/G]TATGGCCTTGCATGTAGTATTAAATATTTTTATATAACAAATATTTTTAAAACATACCTG	AGGACTGTGATCCTTGGATTAAAGACCTGGGTTCAATTGTACGCCTGCTAAGTTGTATGC[A/G]TATGGCCTTGCATGTAGTATTAAATATTTTTATATAACAAATATTTTTAAAACATACCTG	1241
ARS-BFGL-BAC-28436-0_B_F_1511665086	ARS-BFGL-BAC-28436	BOT	[T/C]	0059654426	GTAATAAGGTTTTAATTACAATGAACATCCTTTACATAAAGGCTTGGTAA			3	2	30607947	diploid	Bos taurus	UM3	0	BOT	TATTTCTAAAGTAATAAGGTTTTAATTACAATGAACATCCTTTACATAAAGGCTTGGTAA[T/C]TAAGATTCTTACAAATAGAAAATGCTAATTTGTTTCTATATTTTACTGTTTGGGATAAGA	TCTTATCCCAAACAGTAAAATATAGAAACAAATTAGCATTTTCTATTTGTAAGAATCTTA[A/G]TTACCAAGCCTTTATGTAAAGGATGTTCATTGTAATTAAAACCTTATTACTTTAGAAATA	1241
ARS-BFGL-BAC-28524_dup-0_T_F_2328967463	ARS-BFGL-BAC-28524	TOP	[A/G]	0070807434	GTATTCAAAAGACGCTCTGATGCCATGAACTTTGTGTAGTCACGGATGGT			3	22	43691131	diploid	Bos taurus	UM3	0	TOP	TGGTTTGCGTGTATTCAAAAGACGCTCTGATGCCATGAACTTTGTGTAGTCACGGATGGT[A/G]CTTAGCACACATCTGCAGTGCCCTTGCTTGGGCTCTGCTTGGGATTAGAGAAAGAGGAAA	TGGTTTGCGTGTATTCAAAAGACGCTCTGATGCCATGAACTTTGTGTAGTCACGGATGGT[A/G]CTTAGCACACATCTGCAGTGCCCTTGCTTGGGCTCTGCTTGGGATTAGAGAAAGAGGAAA	1241
ARS-BFGL-BAC-28538_dup-0_B_R_2328967466	ARS-BFGL-BAC-28538	BOT	[T/G]	0053660309	TTGTGTTCTTTGAAGTTTGAAATCTTTGAAGTTCTGTTTTGCCTTGAGAG			3	22	42492853	diploid	Bos taurus	UM3	0	TOP	ATGGTTCTTAATTGTACTTTCTTTTCACAATGTGTAAAGATGTTTGTTTTCAGATCCTCA[A/C]CTCTCAAGGCAAAACAGAACTTCAAAGATTTCAAACTTCAAAGAACACAAGAAAATTAAC	ATGGTTCTTAATTGTACTTTCTTTTCACAATGTGTAAAGATGTTTGTTTTCAGATCCTCA[A/C]CTCTCAAGGCAAAACAGAACTTCAAAGATTTCAAACTTCAAAGAACACAAGAAAATTAAC	1241
ARS-BFGL-BAC-28567-0_B_F_1511664358	ARS-BFGL-BAC-28567	BOT	[T/C]	0020710344	TGGTTTAATCACATTACTCTCTTCCTAACACTTCTTGAGGGTAGTTAATC			3	2	5802738	diploid	Bos taurus	UM3	0	BOT	CAGTGTGAATTGGTTTAATCACATTACTCTCTTCCTAACACTTCTTGAGGGTAGTTAATC[T/C]GGAGGAATGACAATTTCACTGGGGGTAAAAAAAAATAATTTGAGAGAATGGGGTATTTTA	TAAAATACCCCATTCTCTCAAATTATTTTTTTTTACCCCCAGTGAAATTGTCATTCCTCC[A/G]GATTAACTACCCTCAAGAAGTGTTAGGAAGAGAGTAATGTGATTAAACCAATTCACACTG	1241
ARS-BFGL-BAC-2858_dup-0_B_R_2328967470	ARS-BFGL-BAC-2858	BOT	[T/G]	0059792460	TGGTCATGTTGATAACATCTGCCCCCCAGGTCTGGAACATGATGCTTTCT			3	24	43454843	diploid	Bos taurus	UM3	0	TOP	TCCGGTGCCACTCAAAAGGGACAGTGATCACCATTGAGGGACCTCGTTTCAGCTCCCGGG[A/C]AGAAAGCATCATGTTCCAGACCTGGGGGGCAGATGTTATCAACATGACCACAGTTCCAGA	TCCGGTGCCACTCAAAAGGGACAGTGATCACCATTGAGGGACCTCGTTTCAGCTCCCGGG[A/C]AGAAAGCATCATGTTCCAGACCTGGGGGGCAGATGTTATCAACATGACCACAGTTCCAGA	1241
ARS-BFGL-BAC-28593_dup-0_B_F_2328967471	ARS-BFGL-BAC-28593	BOT	[T/C]	0069613364	GCCATGACTTCCAAAAGTACAGGCTAGTAGAGTATTAGACATTGTTATCA			3	22	6814022	diploid	Bos taurus	UM3	0	BOT	AGTTAAAGGAGCCATGACTTCCAAAAGTACAGGCTAGTAGAGTATTAGACATTGTTATCA[T/C]AGATCTCCTCAAACATCCATCTCTAAGGAAACTGCTGGGCCTTGAAATCAGAAGGCCAGA	TCTGGCCTTCTGATTTCAAGGCCCAGCAGTTTCCTTAGAGATGGATGTTTGAGGAGATCT[A/G]TGATAACAATGTCTAATACTCTACTAGCCTGTACTTTTGGAAGTCATGGCTCCTTTAACT	1241
ARS-BFGL-BAC-28633-0_B_R_1511664392	ARS-BFGL-BAC-28633	BOT	[T/C]	0074807329	CACCACGCTTATGTGGCCGAATCTTCTACCTTGAGGGCTACAACTACCTA			3	24	23520106	diploid	Bos taurus	UM3	0	TOP	CATCTTCATGATTTTTCCTTTGTTAGGGTACCAATGAGTGGGCATGTTATTAAAAGAAAC[A/G]TAGGTAGTTGTAGCCCTCAAGGTAGAAGATTCGGCCACATAAGCGTGGTGGCAATGTTTC	CATCTTCATGATTTTTCCTTTGTTAGGGTACCAATGAGTGGGCATGTTATTAAAAGAAAC[A/G]TAGGTAGTTGTAGCCCTCAAGGTAGAAGATTCGGCCACATAAGCGTGGTGGCAATGTTTC	1241
ARS-BFGL-BAC-28639-0_T_F_1511663491	ARS-BFGL-BAC-28639	TOP	[A/G]	0055729317	ATCCGATGTTTTCAAAGCTGATTTTCCTAAGAGACATTTTGGCTACCTAA			3	24	23774345	diploid	Bos taurus	UM3	0	TOP	ACAAATGCTCATCCGATGTTTTCAAAGCTGATTTTCCTAAGAGACATTTTGGCTACCTAA[A/G]AGACATTAAAACTAAGCTATATAAAACTTAGCAACCTAAGAGACATTTCATAAGAGCCAT	ACAAATGCTCATCCGATGTTTTCAAAGCTGATTTTCCTAAGAGACATTTTGGCTACCTAA[A/G]AGACATTAAAACTAAGCTATATAAAACTTAGCAACCTAAGAGACATTTCATAAGAGCCAT	1241
ARS-BFGL-BAC-28647-0_T_R_1511664189	ARS-BFGL-BAC-28647	TOP	[A/C]	0011756303	GGGAATTATTTGTGGGTACCAGTCTTGGGAAAGAGCTAAGATCATGAGAC			3	24	25731567	diploid	Bos taurus	UM3	0	BOT	CAAAAATGACGTAACATCAGCCGTGGTCTTGGTGGTTTTTATGTCTGTCCTCTTGCCCCT[T/G]GTCTCATGATCTTAGCTCTTTCCCAAGACTGGTACCCACAAATAATTCCCAAACATCAAG	CTTGATGTTTGGGAATTATTTGTGGGTACCAGTCTTGGGAAAGAGCTAAGATCATGAGAC[A/C]AGGGGCAAGAGGACAGACATAAAAACCACCAAGACCACGGCTGATGTTACGTCATTTTTG	1241
ARS-BFGL-BAC-28656_dup-0_T_R_2328967480	ARS-BFGL-BAC-28656	TOP	[A/G]	0056643385	AGTATGAGTGTTGATTAGCAGCATATTCAGGAATATCAGCCAAGAATCTT			3	24	26852308	diploid	Bos taurus	UM3	0	BOT	TAAATGATGGACTGTAATACCTTCCCATTTATTGAAACTAACCCAAGTGGATTTTGTTAG[T/C]AAGATTCTTGGCTGATATTCCTGAATATGCTGCTAATCAACACTCATACTGTTAATGGGA	TCCCATTAACAGTATGAGTGTTGATTAGCAGCATATTCAGGAATATCAGCCAAGAATCTT[A/G]CTAACAAAATCCACTTGGGTTAGTTTCAATAAATGGGAAGGTATTACAGTCCATCATTTA	1241
ARS-BFGL-BAC-28660_dup-0_B_R_2328967482	ARS-BFGL-BAC-28660	BOT	[T/C]	0062658309	AATGCTTTTCTTGTTGCTTGGAGCCATTCCTCTTCAATCAGGTGACTCCC			3	24	27729208	diploid	Bos taurus	UM3	0	TOP	AGAGAAACGAGAGAGAGAGAGATTTTTAAGCAACATCAAGAGGTCATGGTATTATGTTTC[A/G]GGGAGTCACCTGATTGAAGAGGAATGGCTCCAAGCAACAAGAAAAGCATTTACTCTAAAA	AGAGAAACGAGAGAGAGAGAGATTTTTAAGCAACATCAAGAGGTCATGGTATTATGTTTC[A/G]GGGAGTCACCTGATTGAAGAGGAATGGCTCCAAGCAACAAGAAAAGCATTTACTCTAAAA	1241
ARS-BFGL-BAC-28665_dup-0_B_R_2328967484	ARS-BFGL-BAC-28665	BOT	[T/G]	0030697463	CTCGCAGAATGAAGCCTGAAATAGGTATTTATTTGTGTCTGGATATGCAA			3	24	28824671	diploid	Bos taurus	UM3	0	TOP	ACCACAGGAAATTGTAAGTGTCTTAACCATATTTCAAATTAGACTGAGTCTATCTTAAGG[A/C]TTGCATATCCAGACACAAATAAATACCTATTTCAGGCTTCATTCTGCGAGGAGGGCATAT	ACCACAGGAAATTGTAAGTGTCTTAACCATATTTCAAATTAGACTGAGTCTATCTTAAGG[A/C]TTGCATATCCAGACACAAATAAATACCTATTTCAGGCTTCATTCTGCGAGGAGGGCATAT	1241
ARS-BFGL-BAC-28667-0_T_R_1511664329	ARS-BFGL-BAC-28667	TOP	[A/G]	0049652325	TGGGCAACAGGAAAATTCCTAGTTGTCCACCTCTAGTTTCATTCAACTTG			3	24	3417911	diploid	Bos taurus	UM3	0	BOT	CAGGCCCCTTTTCCTGATTTTTCCTTTGACTCCCATGTATTTAGAGATTCTTCCGAGCCT[T/C]CAAGTTGAATGAAACTAGAGGTGGACAACTAGGAATTTTCCTGTTGCCCACAAGAGTCCC	GGGACTCTTGTGGGCAACAGGAAAATTCCTAGTTGTCCACCTCTAGTTTCATTCAACTTG[A/G]AGGCTCGGAAGAATCTCTAAATACATGGGAGTCAAAGGAAAAATCAGGAAAAGGGGCCTG	1241
ARS-BFGL-BAC-28877-0_B_R_1511664994	ARS-BFGL-BAC-28877	BOT	[T/C]	0050642379	GCTTTCTGCTCCTAATTGCCATACCTGCTGTTCGTAGCTGCCCGTGTATA			3	24	38724320	diploid	Bos taurus	UM3	0	TOP	GTCAAAGCCAGCTCTGTCTACAGAAGGCCCTGGAATGCCAGCAAACCCAGGATCTGCCCC[A/G]TATACACGGGCAGCTACGAACAGCAGGTATGGCAATTAGGAGCAGAAAGCAGAAAGTTAA	GTCAAAGCCAGCTCTGTCTACAGAAGGCCCTGGAATGCCAGCAAACCCAGGATCTGCCCC[A/G]TATACACGGGCAGCTACGAACAGCAGGTATGGCAATTAGGAGCAGAAAGCAGAAAGTTAA	1241
ARS-BFGL-BAC-28908_dup-0_B_F_2328967489	ARS-BFGL-BAC-28908	BOT	[T/G]	0017714340	AAAGTCTTTTCCACAAGCAATAAAGCCTTTGTCATCTTAGCAAGCAAATT			3	23	16536674	diploid	Bos taurus	UM3	0	BOT	ACAAATCTTAAAAGTCTTTTCCACAAGCAATAAAGCCTTTGTCATCTTAGCAAGCAAATT[T/G]AATTTATTCCAACTTACTTATGAACTAGTAAGCTTATATTGTAACTGATTCATAACTAAG	CTTAGTTATGAATCAGTTACAATATAAGCTTACTAGTTCATAAGTAAGTTGGAATAAATT[A/C]AATTTGCTTGCTAAGATGACAAAGGCTTTATTGCTTGTGGAAAAGACTTTTAAGATTTGT	1241
ARS-BFGL-BAC-28936_dup-0_B_F_2328967491	ARS-BFGL-BAC-28936	BOT	[T/C]	0060691510	TTGTCTGCTACAGTTACATTAATAATTACAACACTGTGTTGAGAAATGTT			3	23	4811920	diploid	Bos taurus	UM3	0	BOT	ACAATTACAATTGTCTGCTACAGTTACATTAATAATTACAACACTGTGTTGAGAAATGTT[T/C]ATTTTGTACTCCTTGTTTAAGAGGGAAGCACAAAATATACTTTCAAAAGAATCTCATTGA	TCAATGAGATTCTTTTGAAAGTATATTTTGTGCTTCCCTCTTAAACAAGGAGTACAAAAT[A/G]AACATTTCTCAACACAGTGTTGTAATTATTAATGTAACTGTAGCAGACAATTGTAATTGT	1241
ARS-BFGL-BAC-28947_dup-0_B_F_2328967493	ARS-BFGL-BAC-28947	BOT	[T/C]	0069807412	AGCTCGCTGTGCTCCCAGTGCCCACTTAATCTCTGTTCTTCGTTCTTTAT			3	23	32811208	diploid	Bos taurus	UM3	0	BOT	AGGAGTTGTCAGCTCGCTGTGCTCCCAGTGCCCACTTAATCTCTGTTCTTCGTTCTTTAT[T/C]AACTCACTCCCTTCTGAAATACTCTGTGTCTGGAAATTCTTTTCCAATCCTGCGTTCAGA	TCTGAACGCAGGATTGGAAAAGAATTTCCAGACACAGAGTATTTCAGAAGGGAGTGAGTT[A/G]ATAAAGAACGAAGAACAGAGATTAAGTGGGCACTGGGAGCACAGCGAGCTGACAACTCCT	1241
ARS-BFGL-BAC-28969-0_T_F_1511664245	ARS-BFGL-BAC-28969	TOP	[A/G]	0066691422	ACAAACCAGGACACTGTGGGAATGAGTGCTTTTCTCATGGGTCAGTTATA			3	2	30197027	diploid	Bos taurus	UM3	0	TOP	CACACTTGAAACAAACCAGGACACTGTGGGAATGAGTGCTTTTCTCATGGGTCAGTTATA[A/G]GGGGAACACTGAGAGCTGTTTGCAAAGAATATGGCCTCTATGGATTAAAGCCAGAGCAAC	CACACTTGAAACAAACCAGGACACTGTGGGAATGAGTGCTTTTCTCATGGGTCAGTTATA[A/G]GGGGAACACTGAGAGCTGTTTGCAAAGAATATGGCCTCTATGGATTAAAGCCAGAGCAAC	1241
ARS-BFGL-BAC-29051_dup-0_T_F_2328967497	ARS-BFGL-BAC-29051	TOP	[A/G]	0073629430	GCAGAAAGCATAGATGAAAGTCGCCGCCTACTAACTTCTGGAAATATTCA			3	2	30930693	diploid	Bos taurus	UM3	0	TOP	CACCGATAGTGCAGAAAGCATAGATGAAAGTCGCCGCCTACTAACTTCTGGAAATATTCA[A/G]ACAAGCCCACCTAGGGAAAAAGGAAAGAAAAAAAGAAAGAAAGGAATAAAATGTCTGGTA	CACCGATAGTGCAGAAAGCATAGATGAAAGTCGCCGCCTACTAACTTCTGGAAATATTCA[A/G]ACAAGCCCACCTAGGGAAAAAGGAAAGAAAAAAAGAAAGAAAGGAATAAAATGTCTGGTA	1241
ARS-BFGL-BAC-29079_dup-0_B_F_2328967499	ARS-BFGL-BAC-29079	BOT	[T/C]	0044655430	GGCAAGCTTATTGGGGTTCTGTAGAACCCCTTTAGCATTAGTAAGTGGAG			3	2	30800961	diploid	Bos taurus	UM3	0	BOT	CAGGTAGTGTGGCAAGCTTATTGGGGTTCTGTAGAACCCCTTTAGCATTAGTAAGTGGAG[T/C]GGCCTTCCATTCTTTGCCAATAGGGCATGCATCAGCTTAGACACTGCAGTTTGCACACAG	CTGTGTGCAAACTGCAGTGTCTAAGCTGATGCATGCCCTATTGGCAAAGAATGGAAGGCC[A/G]CTCCACTTACTAATGCTAAAGGGGTTCTACAGAACCCCAATAAGCTTGCCACACTACCTG	1241
ARS-BFGL-BAC-29118_dup-0_T_R_2328967502	ARS-BFGL-BAC-29118	TOP	[A/G]	0065775401	TCTGTTTAGATCTCAAGGGCCAGGGCCATCCCAGCTGGCACACAGCTCAC			3	21	21947594	diploid	Bos taurus	UM3	0	BOT	CCTTGGCCTGGAGATGGTCTGCCCACGAGGTAAATTCAGGCAGGGACCAAGTGCCCAGGC[T/C]GTGAGCTGTGTGCCAGCTGGGATGGCCCTGGCCCTTGAGATCTAAACAGAATCTCCTCTC	GAGAGGAGATTCTGTTTAGATCTCAAGGGCCAGGGCCATCCCAGCTGGCACACAGCTCAC[A/G]GCCTGGGCACTTGGTCCCTGCCTGAATTTACCTCGTGGGCAGACCATCTCCAGGCCAAGG	1241
ARS-BFGL-BAC-29149-0_T_F_1511665023	ARS-BFGL-BAC-29149	TOP	[A/G]	0039639487	ATGGAAATGGACAGGATGTCTGCAAGATCGGTGACTGGTTGCATCCAGAC			3	21	35448143	diploid	Bos taurus	UM3	0	TOP	GTGTGTAGCCATGGAAATGGACAGGATGTCTGCAAGATCGGTGACTGGTTGCATCCAGAC[A/G]CCTCCTTACCACCCAGGAGGCACATCCACCCAAGGAGCCCCAGCGGGCCTGGAAGGAGAA	GTGTGTAGCCATGGAAATGGACAGGATGTCTGCAAGATCGGTGACTGGTTGCATCCAGAC[A/G]CCTCCTTACCACCCAGGAGGCACATCCACCCAAGGAGCCCCAGCGGGCCTGGAAGGAGAA	1241
ARS-BFGL-BAC-29153_dup-0_B_F_2328967505	ARS-BFGL-BAC-29153	BOT	[T/C]	0014697451	GGACATAAGTCTCAGATTATATTTAGCACCAGCTAGAACTGCCTTTTTTC			3	21	35921990	diploid	Bos taurus	UM3	0	BOT	ATCACTTTAAGGACATAAGTCTCAGATTATATTTAGCACCAGCTAGAACTGCCTTTTTTC[T/C]CTATACCTGCTGTATTTTTCATTATTGTGCAATTCAAGAACTATCTGGTATCCCCAGCAG	CTGCTGGGGATACCAGATAGTTCTTGAATTGCACAATAATGAAAAATACAGCAGGTATAG[A/G]GAAAAAAGGCAGTTCTAGCTGGTGCTAAATATAATCTGAGACTTATGTCCTTAAAGTGAT	1241
ARS-BFGL-BAC-29174-0_B_F_1511663494	ARS-BFGL-BAC-29174	BOT	[T/C]	0055651503	AACGTGGGCCCGGAAAGTTGTCTGGGCCCTGCTCATGTCTTAATTCTTGC			3	21	41188230	diploid	Bos taurus	UM3	0	BOT	ACAAATTGCAAACGTGGGCCCGGAAAGTTGTCTGGGCCCTGCTCATGTCTTAATTCTTGC[T/C]CTGTACTAGGGTTCTGGCAAGAAGCTGGTTGGGAATTTTTTTTTTTTTTTCCAGTATGGA	TCCATACTGGAAAAAAAAAAAAAAATTCCCAACCAGCTTCTTGCCAGAACCCTAGTACAG[A/G]GCAAGAATTAAGACATGAGCAGGGCCCAGACAACTTTCCGGGCCCACGTTTGCAATTTGT	1241
ARS-BFGL-BAC-29180_dup-0_T_R_2328967510	ARS-BFGL-BAC-29180	TOP	[A/G]	0064768348	TTGGGGCAGTGAGTATAGCAGTGCATTCATGGGATATTTCAAAGGAGGTC			3	2	12048452	diploid	Bos taurus	UM3	0	BOT	GTGTTCCCTGCCTGCTGTTTACCTGGTGCCAAACTATGGTGGAGGTTATGAAGATAATGG[T/C]GACCTCCTTTGAAATATCCCATGAATGCACTGCTATACTCACTGCCCCAACCCTGCAGCA	TGCTGCAGGGTTGGGGCAGTGAGTATAGCAGTGCATTCATGGGATATTTCAAAGGAGGTC[A/G]CCATTATCTTCATAACCTCCACCATAGTTTGGCACCAGGTAAACAGCAGGCAGGGAACAC	1241
ARS-BFGL-BAC-29183-0_T_F_1511664963	ARS-BFGL-BAC-29183	TOP	[A/G]	0043651463	GTTGTTGGTGTTGTGTTCCACATCACAAAAACTCACTACCATGTTCAAGT			3	21	42440611	diploid	Bos taurus	UM3	0	TOP	GGGGTTTTTTGTTGTTGGTGTTGTGTTCCACATCACAAAAACTCACTACCATGTTCAAGT[A/G]ATGTGTGTCTTCTTGAATATCTTATTCACATCTTTTCAAGGCCCTTTTCATCCTATCTGA	GGGGTTTTTTGTTGTTGGTGTTGTGTTCCACATCACAAAAACTCACTACCATGTTCAAGT[A/G]ATGTGTGTCTTCTTGAATATCTTATTCACATCTTTTCAAGGCCCTTTTCATCCTATCTGA	1241
ARS-BFGL-BAC-29190-0_T_R_1511664647	ARS-BFGL-BAC-29190	TOP	[C/G]	0051650370	GTTTTTATATTAGCATAGCAGGATAACAGATGATCATCTGCAAAGAACAC	0017706335	GTTTTTATATTAGCATAGCAGGATAACAGATGATCATCTGCAAAGAACAG	3	21	40798215	diploid	Bos taurus	UM3	0	BOT	CTGCCAGCCTCTAGATGTCTTTTAAGTGTGTAAGAAAAAAAAAAACTTTTGTTTAAACCA[C/G]TGTTCTTTGCAGATGATCATCTGTTATCCTGCTATGCTAATATAAAAACTGCTTCCCTTC	GAAGGGAAGCAGTTTTTATATTAGCATAGCAGGATAACAGATGATCATCTGCAAAGAACA[C/G]TGGTTTAAACAAAAGTTTTTTTTTTTCTTACACACTTAAAAGACATCTAGAGGCTGGCAG	1241
ARS-BFGL-BAC-29197-0_B_R_1511665088	ARS-BFGL-BAC-29197	BOT	[T/G]	0056653304	TAGCAAGGCAAGCCACTGCAATGATGGATTTTCTTGTTGAGATCTAAAAC			3	21	39470288	diploid	Bos taurus	UM3	0	TOP	TATTTGTCTTTCAGTAGCATTTCCAAAGAAATTTCTAAATAGGAGGGAAAAAACATAAAA[A/C]GTTTTAGATCTCAACAAGAAAATCCATCATTGCAGTGGCTTGCCTTGCTATCATTCTAGA	TATTTGTCTTTCAGTAGCATTTCCAAAGAAATTTCTAAATAGGAGGGAAAAAACATAAAA[A/C]GTTTTAGATCTCAACAAGAAAATCCATCATTGCAGTGGCTTGCCTTGCTATCATTCTAGA	1241
ARS-BFGL-BAC-29200_dup-0_B_F_2328967517	ARS-BFGL-BAC-29200	BOT	[T/C]	0069660417	TAGAGATAAACTTGATGGGATTATATGGAGGAAGGCTGAAATCCTTTAAG			3	21	44277725	diploid	Bos taurus	UM3	0	BOT	AGATAAAGATTAGAGATAAACTTGATGGGATTATATGGAGGAAGGCTGAAATCCTTTAAG[T/C]CCAACTCTAGGGCTCTGCACAGAGGTAGCCCATGTATGGCAGGAGGACCTTCTGTGCAGG	CCTGCACAGAAGGTCCTCCTGCCATACATGGGCTACCTCTGTGCAGAGCCCTAGAGTTGG[A/G]CTTAAAGGATTTCAGCCTTCCTCCATATAATCCCATCAAGTTTATCTCTAATCTTTATCT	1241
ARS-BFGL-BAC-29205-0_B_R_1511664936	ARS-BFGL-BAC-29205	BOT	[T/C]	0046694420	AGCTGTTTCAGGTATGAATTTCAGCACAGGGGCATCTTCTGCAGGAGAGG			3	21	44229968	diploid	Bos taurus	UM3	0	TOP	GGCCCAATGCCCCTGCCTCACAGTCGTGCAGCAGCGAGGCTGACACCCCTTGATTGTCTC[A/G]CCTCTCCTGCAGAAGATGCCCCTGTGCTGAAATTCATACCTGAAACAGCTATAGGTTCCC	GGCCCAATGCCCCTGCCTCACAGTCGTGCAGCAGCGAGGCTGACACCCCTTGATTGTCTC[A/G]CCTCTCCTGCAGAAGATGCCCCTGTGCTGAAATTCATACCTGAAACAGCTATAGGTTCCC	1241
ARS-BFGL-BAC-29207-0_T_R_1511663503	ARS-BFGL-BAC-29207	TOP	[A/G]	0049809329	TGCATCAGGCTTGAGCCACATCAAGCTTAGCGCTCAAGCTTCCTTCCTCT			3	21	44862140	diploid	Bos taurus	UM3	0	BOT	ACAATGAAGATGTGCTGAGTCCAGCATGTCACTGGAGGGGCAGCACGAGATGGAGAATGA[T/C]AGAGGAAGGAAGCTTGAGCGCTAAGCTTGATGTGGCTCAAGCCTGATGCAATTTCCTAAT	ATTAGGAAATTGCATCAGGCTTGAGCCACATCAAGCTTAGCGCTCAAGCTTCCTTCCTCT[A/G]TCATTCTCCATCTCGTGCTGCCCCTCCAGTGACATGCTGGACTCAGCACATCTTCATTGT	1241
ARS-BFGL-BAC-29208_dup-0_B_R_2328967524	ARS-BFGL-BAC-29208	BOT	[T/C]	0021667470	TCTTAGTCCATGTAAAGTATCTGTCCACGTCACATCACAGGCAGTGATGG			3	21	44981955	diploid	Bos taurus	UM3	0	TOP	ACATTTTTAATTTAGAAAATGAAATAACCTAATAAATAAAATAACCTAATTTGATGGGAC[A/G]CCATCACTGCCTGTGATGTGACGTGGACAGATACTTTACATGGACTAAGAAGAGCTGGAT	ACATTTTTAATTTAGAAAATGAAATAACCTAATAAATAAAATAACCTAATTTGATGGGAC[A/G]CCATCACTGCCTGTGATGTGACGTGGACAGATACTTTACATGGACTAAGAAGAGCTGGAT	1241
ARS-BFGL-BAC-29227_dup-0_B_F_2328967525	ARS-BFGL-BAC-29227	BOT	[T/C]	0041794416	CCTATATATGAATTATGGATTTAAATAGGACCTTGTGTATGGCTCATAAA			3	21	48979048	diploid	Bos taurus	UM3	0	BOT	ATAACCATAACCTATATATGAATTATGGATTTAAATAGGACCTTGTGTATGGCTCATAAA[T/C]CATTAATATCCTTAGGGATGTTTGCTATTATGTTCTTTTCTGCTTTCTTTTCTTCAAGAG	CTCTTGAAGAAAAGAAAGCAGAAAAGAACATAATAGCAAACATCCCTAAGGATATTAATG[A/G]TTTATGAGCCATACACAAGGTCCTATTTAAATCCATAATTCATATATAGGTTATGGTTAT	1241
ARS-BFGL-BAC-29234_dup-0_T_R_2328967528	ARS-BFGL-BAC-29234	TOP	[A/G]	0040694335	TGTTATTGTAAGTAAAATTGAGCTGGTTTTCATTCAAATCTACCGTGTCT			3	24	6547659	diploid	Bos taurus	UM3	0	BOT	AAATTCCCAGCATGATGTTATTTGAAACCTTCATTTAATGCATGACTAGATCTTGTTTCA[T/C]AGACACGGTAGATTTGAATGAAAACCAGCTCAATTTTACTTACAATAACAAAGATGTTCT	AGAACATCTTTGTTATTGTAAGTAAAATTGAGCTGGTTTTCATTCAAATCTACCGTGTCT[A/G]TGAAACAAGATCTAGTCATGCATTAAATGAAGGTTTCAAATAACATCATGCTGGGAATTT	1241
ARS-BFGL-BAC-29235_dup-0_B_F_2328967529	ARS-BFGL-BAC-29235	BOT	[T/C]	0056761306	TACAGTATTTGTGATTCAACCATATTTGCAGGTTCTGGAAGAGCTATGCT			3	24	48506213	diploid	Bos taurus	UM3	0	BOT	AACACACTCTTACAGTATTTGTGATTCAACCATATTTGCAGGTTCTGGAAGAGCTATGCT[T/C]TTCTCCCCCAGGATGTCCCCTCTCTCTGGAACACCCTTATCTCTCTCCACTTCCACCCCT	AGGGGTGGAAGTGGAGAGAGATAAGGGTGTTCCAGAGAGAGGGGACATCCTGGGGGAGAA[A/G]AGCATAGCTCTTCCAGAACCTGCAAATATGGTTGAATCACAAATACTGTAAGAGTGTGTT	1241
ARS-BFGL-BAC-2924-0_T_R_1511663335	ARS-BFGL-BAC-2924	TOP	[A/G]	0061682427	GAAAGTCACTTAACCTCTTTGAACCCTAATATGCTTTAAATTTTTTGAAG			3	25	11760835	diploid	Bos taurus	UM3	0	BOT	AAGCCTTTTTTATTTGTCATCCCACTGTCACTGGAGGTAAATGGAGAAGAGACATATATA[T/C]CTTCAAAAAATTTAAAGCATATTAGGGTTCAAAGAGGTTAAGTGACTTTCCTAAGATTCT	AGAATCTTAGGAAAGTCACTTAACCTCTTTGAACCCTAATATGCTTTAAATTTTTTGAAG[A/G]TATATATGTCTCTTCTCCATTTACCTCCAGTGACAGTGGGATGACAAATAAAAAAGGCTT	1241
ARS-BFGL-BAC-29242_dup-0_T_F_2328967532	ARS-BFGL-BAC-29242	TOP	[A/G]	0070774343	AGTCTGTAGTACTGACATAAGGTCGGAAGAATAGGAAAGATTTAAGTCAA			3	24	6441400	diploid	Bos taurus	UM3	0	TOP	AGGCTGTTGTAGTCTGTAGTACTGACATAAGGTCGGAAGAATAGGAAAGATTTAAGTCAA[A/G]AGCTTGAGGGATACAATATCAATAGGAACACTGAAAGCAGTATATATGTGGGCATTTTTA	AGGCTGTTGTAGTCTGTAGTACTGACATAAGGTCGGAAGAATAGGAAAGATTTAAGTCAA[A/G]AGCTTGAGGGATACAATATCAATAGGAACACTGAAAGCAGTATATATGTGGGCATTTTTA	1241
ARS-BFGL-BAC-29263_dup-0_B_F_2327661668	ARS-BFGL-BAC-29263	BOT	[G/C]	0051765381	ATGTCTTTCTTGTGTCTTTTCCTTGCACCTTGATTCCTGTAATCTGAGGG	0049706340	ATGTCTTTCTTGTGTCTTTTCCTTGCACCTTGATTCCTGTAATCTGAGGC	3	24	51840480	diploid	Bos taurus	UM3	0	BOT	ATTGAATAGGAATGTCTTTCTTGTGTCTTTTCCTTGCACCTTGATTCCTGTAATCTGAGG[C/G]GCTATGGAAAACACTGAGACTGGCTCTCCAAATTAAGTATTCGATGAGTTCTTGAACCAG	CTGGTTCAAGAACTCATCGAATACTTAATTTGGAGAGCCAGTCTCAGTGTTTTCCATAGC[C/G]CCTCAGATTACAGGAATCAAGGTGCAAGGAAAAGACACAAGAAAGACATTCCTATTCAAT	1241
ARS-BFGL-BAC-29264_dup-0_T_R_2328967535	ARS-BFGL-BAC-29264	TOP	[A/G]	0047773487	GAATAAGGTAAAATGAAGAGTCTCAGTACTGTTGGCTTAAAATCTTCTGA			3	24	52137319	diploid	Bos taurus	UM3	0	BOT	TAAACCTTCCCCTTCCTAATATAAACCATTCATTTAATTTGAGCACAAGAATTATTGAGA[T/C]TCAGAAGATTTTAAGCCAACAGTACTGAGACTCTTCATTTTACCTTATTCCTTAAGACAA	TTGTCTTAAGGAATAAGGTAAAATGAAGAGTCTCAGTACTGTTGGCTTAAAATCTTCTGA[A/G]TCTCAATAATTCTTGTGCTCAAATTAAATGAATGGTTTATATTAGGAAGGGGAAGGTTTA	1241
ARS-BFGL-BAC-29266_dup-0_B_F_2328967536	ARS-BFGL-BAC-29266	BOT	[T/C]	0069671434	GACATCTATCAGGCATCTTAAGCCATTAACCTCCAGCACCTCTTTGAAAG			3	24	52545933	diploid	Bos taurus	UM3	0	BOT	TCCTTCTCCTGACATCTATCAGGCATCTTAAGCCATTAACCTCCAGCACCTCTTTGAAAG[T/C]GTGTTTTTCTACAAAAACTTTGGCTTGAGGATAGAGAGAGAGAGAATTATATTTGCTCGA	TCGAGCAAATATAATTCTCTCTCTCTCTATCCTCAAGCCAAAGTTTTTGTAGAAAAACAC[A/G]CTTTCAAAGAGGTGCTGGAGGTTAATGGCTTAAGATGCCTGATAGATGTCAGGAGAAGGA	1241
ARS-BFGL-BAC-29268-0_B_F_1511663798	ARS-BFGL-BAC-29268	BOT	[T/G]	0010613333	CCATTTAATCAGCTTTTCAAACAGGAAGTGCAAGTTGAGGAGGTAGGGGA			3	24	52777140	diploid	Bos taurus	UM3	0	BOT	AGCAATGAAACCATTTAATCAGCTTTTCAAACAGGAAGTGCAAGTTGAGGAGGTAGGGGA[T/G]CTCTGCACTAATGCATTTAGACGGAAACATCTTAAATCTCTGATTAAAACAAGGGACAAA	TTTGTCCCTTGTTTTAATCAGAGATTTAAGATGTTTCCGTCTAAATGCATTAGTGCAGAG[A/C]TCCCCTACCTCCTCAACTTGCACTTCCTGTTTGAAAAGCTGATTAAATGGTTTCATTGCT	1241
ARS-BFGL-BAC-29477-v3-1_B_F_1924276302	ARS-BFGL-BAC-29477	BOT	[T/C]	0046627353	GACGTATTAGAAACAAGTGAAAGAGCAGTGAAGCAATTTGGCAAAAGTCA			3	23	18373342	diploid	Bos taurus	Bovine Functional Genomics Lab	1	BOT	TCTCCATTAAGACGTATTAGAAACAAGTGAAAGAGCAGTGAAGCAATTTGGCAAAAGTCA[T/C]GTGAAAGAAAGGTGCGTGACTGGTGCATGGAAACTGGCACAGGGACTAGAAGGCTGAAGA	TCTTCAGCCTTCTAGTCCCTGTGCCAGTTTCCATGCACCAGTCACGCACCTTTCTTTCAC[A/G]TGACTTTTGCCAAATTGCTTCACTGCTCTTTCACTTGTTTCTAATACGTCTTAATGGAGA	1241
ARS-BFGL-BAC-29485_dup-0_T_F_2328967540	ARS-BFGL-BAC-29485	TOP	[A/C]	0027804476	AACAATTGGCGCTATGAACAGGATCAGCAATACAAAGATGGAACCTCCAG			3	23	582242	diploid	Bos taurus	UM3	0	TOP	GACACAGTGAAACAATTGGCGCTATGAACAGGATCAGCAATACAAAGATGGAACCTCCAG[A/C]GAGTTTTCTCTTTTATTCATTTTTGTATTTTCTAGTTGTAGAAAGGAGATTCAGGTGACC	GACACAGTGAAACAATTGGCGCTATGAACAGGATCAGCAATACAAAGATGGAACCTCCAG[A/C]GAGTTTTCTCTTTTATTCATTTTTGTATTTTCTAGTTGTAGAAAGGAGATTCAGGTGACC	1241
ARS-BFGL-BAC-29489_dup-0_T_F_2328967542	ARS-BFGL-BAC-29489	TOP	[A/G]	0029623406	ATAGAGGGTGATGTAGTTAGGAAAGGTCTTGAACTTGGAAACTTGGACTC			3	23	20144062	diploid	Bos taurus	UM3	0	TOP	GCTTTGAATTATAGAGGGTGATGTAGTTAGGAAAGGTCTTGAACTTGGAAACTTGGACTC[A/G]TTGTTCTGACCTAGGTCGTGGAGTTGGAGGGGGCTGGACAACCTCCATGCAGTGCAGCAA	GCTTTGAATTATAGAGGGTGATGTAGTTAGGAAAGGTCTTGAACTTGGAAACTTGGACTC[A/G]TTGTTCTGACCTAGGTCGTGGAGTTGGAGGGGGCTGGACAACCTCCATGCAGTGCAGCAA	1241
ARS-BFGL-BAC-29490-0_T_R_1511663633	ARS-BFGL-BAC-29490	TOP	[A/G]	0017645418	CTTTCTTCCTGAAGTTTCTCCAAGTGTTTAACTCTGCAAAAGTCAAGAAC			3	23	20166517	diploid	Bos taurus	UM3	0	BOT	ACGTCACGGCATCTGGAGTGCGGCCAGAAAATTCTTCAGCTCCCTACAAGAGGATGAGGA[T/C]GTTCTTGACTTTTGCAGAGTTAAACACTTGGAGAAACTTCAGGAAGAAAGCACTTGGTGC	GCACCAAGTGCTTTCTTCCTGAAGTTTCTCCAAGTGTTTAACTCTGCAAAAGTCAAGAAC[A/G]TCCTCATCCTCTTGTAGGGAGCTGAAGAATTTTCTGGCCGCACTCCAGATGCCGTGACGT	1241
ARS-BFGL-BAC-29493-0_T_R_1511664425	ARS-BFGL-BAC-29493	TOP	[A/G]	0047697336	TTTTGGGGAGGTACACCATTCCCAAAGTGGGCCTTCATCAGCCTCATTGT			3	23	20374550	diploid	Bos taurus	UM3	0	BOT	CATTTACATAGCCCATACCCTAGAACCTGGCAGAGTAATCTGCACATAGTAGGTGCTCTA[T/C]ACAATGAGGCTGATGAAGGCCCACTTTGGGAATGGTGTACCTCCCCAAAAAAGTCTATGA	TCATAGACTTTTTTGGGGAGGTACACCATTCCCAAAGTGGGCCTTCATCAGCCTCATTGT[A/G]TAGAGCACCTACTATGTGCAGATTACTCTGCCAGGTTCTAGGGTATGGGCTATGTAAATG	1241
ARS-BFGL-BAC-29509-0_T_R_1511664507	ARS-BFGL-BAC-29509	TOP	[A/G]	0063663470	CTCCTCTGGCCACAGCATGAAGGTTGGGGGTGCGGGTTCTCTAGCAATGA			3	23	9829493	diploid	Bos taurus	UM3	0	BOT	CCTCCAGGGAGCAGAGAAGGGGCTCCACCTGCCTCCAGAACCGCCAGTCTCTGCAACCTC[T/C]TCATTGCTAGAGAACCCGCACCCCCAACCTTCATGCTGTGGCCAGAGGAGGCCATCTAAG	CTTAGATGGCCTCCTCTGGCCACAGCATGAAGGTTGGGGGTGCGGGTTCTCTAGCAATGA[A/G]GAGGTTGCAGAGACTGGCGGTTCTGGAGGCAGGTGGAGCCCCTTCTCTGCTCCCTGGAGG	1241
ARS-BFGL-BAC-29517_dup-0_B_F_2328967548	ARS-BFGL-BAC-29517	BOT	[T/C]	0042781442	AATCACGAGGGATTCTGTCGGTGACAGGGTTAAGATGACTATAACATAAA			3	23	7490054	diploid	Bos taurus	UM3	0	BOT	AGCATTAAGCAATCACGAGGGATTCTGTCGGTGACAGGGTTAAGATGACTATAACATAAA[T/C]RGGTTACATGAGATCAGGTAACAGAAGGACTTCATAGGAGGTGAGGTGTCTGGCCGAGAA	TTCTCGGCCAGACACCTCACCTCCTATGAAGTCCTTCTGTTACCTGATCTCATGTAACCY[A/G]TTTATGTTATAGTCATCTTAACCCTGTCACCGACAGAATCCCTCGTGATTGCTTAATGCT	1241
ARS-BFGL-BAC-29526-0_B_F_1511663342	ARS-BFGL-BAC-29526	BOT	[T/C]	0061660328	TACAGTGTTTACAAAGGCTGCTTTTCTCCCTATCTTTGATTAAAGATATA			3	2	41829776	diploid	Bos taurus	UM3	0	BOT	AAGGAATAAGTACAGTGTTTACAAAGGCTGCTTTTCTCCCTATCTTTGATTAAAGATATA[T/C]TTTCAAAATTTTTATATTGATATTTTAACAAAGTAAAATGGCTGTTTTATAAATATTATA	TATAATATTTATAAAACAGCCATTTTACTTTGTTAAAATATCAATATAAAAATTTTGAAA[A/G]TATATCTTTAATCAAAGATAGGGAGAAAAGCAGCCTTTGTAAACACTGTACTTATTCCTT	1241
ARS-BFGL-BAC-29537_dup-0_T_R_2328967552	ARS-BFGL-BAC-29537	TOP	[A/G]	0073779413	ATCACTCCAGTATTCTTAGGTCACCTCTCCCTGCTCTAGGGGAAGGTAGC			3	24	4231608	diploid	Bos taurus	UM3	0	BOT	GCTGAGCCACCAGGGAAGCCAAAAAATAAGAGTCTCAGGTGGGTTGTAAATAACACACCA[T/C]GCTACCTTCCCCTAGAGCAGGGAGAGGTGACCTAAGAATACTGGAGTGATTGCCATTTCC	GGAAATGGCAATCACTCCAGTATTCTTAGGTCACCTCTCCCTGCTCTAGGGGAAGGTAGC[A/G]TGGTGTGTTATTTACAACCCACCTGAGACTCTTATTTTTTGGCTTCCCTGGTGGCTCAGC	1241
ARS-BFGL-BAC-29585-0_T_F_1511663355	ARS-BFGL-BAC-29585	TOP	[A/G]	0020740372	GTGCTGGAAACCAGGACAGCGAAAAACGCACTCAGCAGAAAGCTCAAGCC			3	2	30307800	diploid	Bos taurus	UM3	0	TOP	AAGGCCCATCGTGCTGGAAACCAGGACAGCGAAAAACGCACTCAGCAGAAAGCTCAAGCC[A/G]CCCAGTCTCAGATTCCAGAAGACCTCCGGTTAAGGTAAGATGTCATCGCTCCTATGGCTG	AAGGCCCATCGTGCTGGAAACCAGGACAGCGAAAAACGCACTCAGCAGAAAGCTCAAGCC[A/G]CCCAGTCTCAGATTCCAGAAGACCTCCGGTTAAGGTAAGATGTCATCGCTCCTATGGCTG	1241
ARS-BFGL-BAC-29669-0_T_R_1511663369	ARS-BFGL-BAC-29669	TOP	[A/G]	0056758421	TGTGGGCTTATGCATCTATGTGCATGGATAGAGAACTCTAAAATCTAACC			3	2	31080979	diploid	Bos taurus	UM3	0	BOT	AAGTTTCCTTATGTAATTCCATGTATGTGATTTATAAAGGTATGGTTAGAACCTATAAGA[T/C]GGTTAGATTTTAGAGTTCTCTATCCATGCACATAGATGCATAAGCCCACACATGACAGGT	ACCTGTCATGTGTGGGCTTATGCATCTATGTGCATGGATAGAGAACTCTAAAATCTAACC[A/G]TCTTATAGGTTCTAACCATACCTTTATAAATCACATACATGGAATTACATAAGGAAACTT	1241
ARS-BFGL-BAC-29706_dup-0_B_R_2328967556	ARS-BFGL-BAC-29706	BOT	[T/C]	0065800355	GAATGATGATCTTTCTTCTTGTTTGAATCCTAAAGCAAGACCTTTTCCAA			3	2	31112142	diploid	Bos taurus	UM3	0	TOP	ATGATCTTCTCTAGTGTTTAATTATAGCAAAAGTAAGATTTATGAAAAATTATTTGCTAT[A/G]TTGGAAAAGGTCTTGCTTTAGGATTCAAACAAGAAGAAAGATCATCATTCCAATGAAGGC	ATGATCTTCTCTAGTGTTTAATTATAGCAAAAGTAAGATTTATGAAAAATTATTTGCTAT[A/G]TTGGAAAAGGTCTTGCTTTAGGATTCAAACAAGAAGAAAGATCATCATTCCAATGAAGGC	1241
ARS-BFGL-BAC-29830-0_B_R_1511664264	ARS-BFGL-BAC-29830	BOT	[T/C]	0067719359	TGCCAGCTCCGCACCTCGCCAAAGCTTATTTACAATAACATGTCAACAAA			3	24	6162760	diploid	Bos taurus	UM3	0	TOP	CACCACTGGGGGAACGAGCTCACAGATGCATGGAATTCCTGCAGAGAAAAGGATGAGTCA[A/G]TTTGTTGACATGTTATTGTAAATAAGCTTTGGCGAGGTGCGGAGCTGGCATAAAACACTG	CACCACTGGGGGAACGAGCTCACAGATGCATGGAATTCCTGCAGAGAAAAGGATGAGTCA[A/G]TTTGTTGACATGTTATTGTAAATAAGCTTTGGCGAGGTGCGGAGCTGGCATAAAACACTG	1241
ARS-BFGL-BAC-29833-0_T_F_1511663585	ARS-BFGL-BAC-29833	TOP	[A/C]	0050689410	CTGTATTGAATGCATTCTCAGGCTATTTACAAGGAGAAGAGATTTTATTC			3	24	53850563	diploid	Bos taurus	UM3	0	TOP	ACCAGCGTGACTGTATTGAATGCATTCTCAGGCTATTTACAAGGAGAAGAGATTTTATTC[A/C]TGTCTGATGTAGTTGTTCAAAAACTGGAAAACAATCTGAATAAAAATAATTTATAGAACT	ACCAGCGTGACTGTATTGAATGCATTCTCAGGCTATTTACAAGGAGAAGAGATTTTATTC[A/C]TGTCTGATGTAGTTGTTCAAAAACTGGAAAACAATCTGAATAAAAATAATTTATAGAACT	1241
ARS-BFGL-BAC-29834_dup-0_B_R_2327661687	ARS-BFGL-BAC-29834	BOT	[T/G]	0048669474	ATGATATGCCAAGTGAATTAATTGGATATTACGAACACAGTCTCAATTTG			3	24	6047561	diploid	Bos taurus	UM3	0	TOP	CCCCCAAAATGGAAATAGTCATATATTTTGTATGATTATTACTGTTTCTAATTTTGATAT[A/C]CAAATTGAGACTGTGTTCGTAATATCCAATTAATTCACTTGGCATATCATAAGTATTTGA	CCCCCAAAATGGAAATAGTCATATATTTTGTATGATTATTACTGTTTCTAATTTTGATAT[A/C]CAAATTGAGACTGTGTTCGTAATATCCAATTAATTCACTTGGCATATCATAAGTATTTGA	1241
ARS-BFGL-BAC-29836_dup-0_B_R_2328967562	ARS-BFGL-BAC-29836	BOT	[T/C]	0013695340	CTTAACTTTTAGTGTCCCCCAGGGACAGGATAAAGTCCCATTTCTTCAGA			3	24	54571696	diploid	Bos taurus	UM3	0	TOP	AGAGGCTGATGGGAGTTGTAAGTGAAGAAGACAGGCTAGTCCATATAGGGACCCTTGGGC[A/G]TCTGAAGAAATGGGACTTTATCCTGTCCCTGGGGGACACTAAAAGTTAAGAGGGCAATGA	AGAGGCTGATGGGAGTTGTAAGTGAAGAAGACAGGCTAGTCCATATAGGGACCCTTGGGC[A/G]TCTGAAGAAATGGGACTTTATCCTGTCCCTGGGGGACACTAAAAGTTAAGAGGGCAATGA	1241
ARS-BFGL-BAC-29860-0_T_F_1511664505	ARS-BFGL-BAC-29860	TOP	[A/G]	0013761460	TCTCTTCCCAGCATCTAGGCTGATGGTGACCTGTTATTATGCCAGCCCTA			3	23	4499584	diploid	Bos taurus	UM3	0	TOP	CCTCATCAATTCTCTTCCCAGCATCTAGGCTGATGGTGACCTGTTATTATGCCAGCCCTA[A/G]AGAGTATTCCCTGAATTGTGTTTTGGGGAGCAACAAATTGGGATAAAATTTTCCTCCAAA	CCTCATCAATTCTCTTCCCAGCATCTAGGCTGATGGTGACCTGTTATTATGCCAGCCCTA[A/G]AGAGTATTCCCTGAATTGTGTTTTGGGGAGCAACAAATTGGGATAAAATTTTCCTCCAAA	1241
ARS-BFGL-BAC-29878-0_B_R_1511664478	ARS-BFGL-BAC-29878	BOT	[T/C]	0024609316	ACTGGTCTTGAGGCCTCAGGCAGACCAAACCTCCATGTCCTCCACCTTCT			3	25	10992142	diploid	Bos taurus	UM3	0	TOP	CCCCTCCTGCTTGCCTGCTGCTCTCTGCCTCCCTGGCCTGGTACCAGGTCCTGTCCCCAC[A/G]AGAAGGTGGAGGACATGGAGGTTTGGTCTGCCTGAGGCCTCAAGACCAGTGAGAACGAGC	CCCCTCCTGCTTGCCTGCTGCTCTCTGCCTCCCTGGCCTGGTACCAGGTCCTGTCCCCAC[A/G]AGAAGGTGGAGGACATGGAGGTTTGGTCTGCCTGAGGCCTCAAGACCAGTGAGAACGAGC	1241
ARS-BFGL-BAC-2989-0_B_F_1511664434	ARS-BFGL-BAC-2989	BOT	[T/C]	0013670320	CATCAGATGAAACCACTGATTTATTAAAACTGAGGGCTACCATTTATGTG			3	25	13003931	diploid	Bos taurus	UM3	0	BOT	CCACACTCCCCATCAGATGAAACCACTGATTTATTAAAACTGAGGGCTACCATTTATGTG[T/C]CTTTCTTTATTCTTTAATCGATCCCTAAATGATATTGGAGTGCTATTTTGTACATGCTCA	TGAGCATGTACAAAATAGCACTCCAATATCATTTAGGGATCGATTAAAGAATAAAGAAAG[A/G]CACATAAATGGTAGCCCTCAGTTTTAATAAATCAGTGGTTTCATCTGATGGGGAGTGTGG	1241
ARS-BFGL-BAC-30052-0_B_R_1511664746	ARS-BFGL-BAC-30052	BOT	[T/C]	0029606505	CCTGGTCACCCTTGAGTTTTGTCTTCAGTCCCTGCTCACTCCTGCTGACC			3	23	11477969	diploid	Bos taurus	UM3	0	TOP	GAAGGATAAGAGAGGACAGGGAGGGGTCATGGGGGAGCTCTGTCCTTTGTTCCCTGGAGG[A/G]GGTCAGCAGGAGTGAGCAGGGACTGAAGACAAAACTCAAGGGTGACCAGGGATGGGCCGA	GAAGGATAAGAGAGGACAGGGAGGGGTCATGGGGGAGCTCTGTCCTTTGTTCCCTGGAGG[A/G]GGTCAGCAGGAGTGAGCAGGGACTGAAGACAAAACTCAAGGGTGACCAGGGATGGGCCGA	1241
ARS-BFGL-BAC-30064-0_T_R_1511663699	ARS-BFGL-BAC-30064	TOP	[A/G]	0028744392	CTTCAGACAGTTTGAGTTCTAATTTGTACATCTTGGATGTGGGTGGGTCA			3	23	12548841	diploid	Bos taurus	UM3	0	BOT	ACTTTGGTCTATTCCAGAACAGAAAGACACACACTGACCTTTCAGCTGCCAGCCAACCTG[T/C]TGACCCACCCACATCCAAGATGTACAAATTAGAACTCAAACTGTCTGAAGTTTTTGCTTA	TAAGCAAAAACTTCAGACAGTTTGAGTTCTAATTTGTACATCTTGGATGTGGGTGGGTCA[A/G]CAGGTTGGCTGGCAGCTGAAAGGTCAGTGTGTGTCTTTCTGTTCTGGAATAGACCAAAGT	1241
ARS-BFGL-BAC-30068-0_B_R_1511663858	ARS-BFGL-BAC-30068	BOT	[T/C]	0023763389	CTTGTCCCTGCATCCAAAGCCAACTGTACACTTCCAAGGCCCAGCTAACT			3	23	13691444	diploid	Bos taurus	UM3	0	TOP	AGGAGATCTGGCCCTGGAAAGTGGGCAAGGAGGGGCTTTTGTGATGCCTACTTCTCTCAC[A/G]AGTTAGCTGGGCCTTGGAAGTGTACAGTTGGCTTTGGATGCAGGGACAAGCTTGCTGAAT	AGGAGATCTGGCCCTGGAAAGTGGGCAAGGAGGGGCTTTTGTGATGCCTACTTCTCTCAC[A/G]AGTTAGCTGGGCCTTGGAAGTGTACAGTTGGCTTTGGATGCAGGGACAAGCTTGCTGAAT	1241
ARS-BFGL-BAC-30072-0_T_F_1511665091	ARS-BFGL-BAC-30072	TOP	[A/G]	0066708325	TTTAGGGTCCTGCCTTCCGTTTGCTTCCATTTACACAAGCAGACATTGTT			3	23	4781751	diploid	Bos taurus	UM3	0	TOP	TCAATAGCAGTTTAGGGTCCTGCCTTCCGTTTGCTTCCATTTACACAAGCAGACATTGTT[A/G]ATCCTGCTTTGTGCTCATAGCCCACTGTTCCCTTGGGAATCTTGGATTTGAATTCTCAAA	TCAATAGCAGTTTAGGGTCCTGCCTTCCGTTTGCTTCCATTTACACAAGCAGACATTGTT[A/G]ATCCTGCTTTGTGCTCATAGCCCACTGTTCCCTTGGGAATCTTGGATTTGAATTCTCAAA	1241
ARS-BFGL-BAC-3012-0_T_F_1511663881	ARS-BFGL-BAC-3012	TOP	[A/C]	0011734379	AGCGCCTGATCCACAGTACTGGGGACCTCCTCATGCACACCACAAATCCA			3	0	0	diploid	Bos taurus	UM3	0	TOP	AGGCTGGCTGAGCGCCTGATCCACAGTACTGGGGACCTCCTCATGCACACCACAAATCCA[A/C]TGATGAACAGGTACCGATGACTGAGCGTGCANNNNNNNNNNNNNNNNNNNNNNNNNNNNN	AGGCTGGCTGAGCGCCTGATCCACAGTACTGGGGACCTCCTCATGCACACCACAAATCCA[A/C]TGATGAACAGGTACCGATGACTGAGCGTGCANNNNNNNNNNNNNNNNNNNNNNNNNNNNN	1241
ARS-BFGL-BAC-30229_dup-0_B_F_2328967576	ARS-BFGL-BAC-30229	BOT	[T/C]	0042770506	GAAATAAAGCACCGCCTTCAGTGTAAAAATTTTACGTGGTATCTGAACAA			3	2	30659411	diploid	Bos taurus	UM3	0	BOT	AAAAAGATTTGAAATAAAGCACCGCCTTCAGTGTAAAAATTTTACGTGGTATCTGAACAA[T/C]ATTTATCCAGAAGTGTATGTGCCAGACCTTAATCCTGTTATATCTGGATATGTGAGTATT	AATACTCACATATCCAGATATAACAGGATTAAGGTCTGGCACATACACTTCTGGATAAAT[A/G]TTGTTCAGATACCACGTAAAATTTTTACACTGAAGGCGGTGCTTTATTTCAAATCTTTTT	1241
ARS-BFGL-BAC-30252_dup-0_T_R_2328967579	ARS-BFGL-BAC-30252	TOP	[A/G]	0039803495	GAACTTCCTATTCCAGTGAAATTGGGGAGGATACTTTTACCAAGACAAAT			3	2	30704175	diploid	Bos taurus	UM3	0	BOT	AAAGCAAAACACAAATACTGCTAAACATGTGAATTGCAGGATACTACTTACAAAAGACTG[T/C]ATTTGTCTTGGTAAAAGTATCCTCCCCAATTTCACTGGAATAGGAAGTTCCTTTCTGGCC	GGCCAGAAAGGAACTTCCTATTCCAGTGAAATTGGGGAGGATACTTTTACCAAGACAAAT[A/G]CAGTCTTTTGTAAGTAGTATCCTGCAATTCACATGTTTAGCAGTATTTGTGTTTTGCTTT	1241
ARS-BFGL-BAC-3030_dup-0_T_R_2328967581	ARS-BFGL-BAC-3030	TOP	[A/C]	0061680347	CCAGTGCAGGTCCCTGAGAAGAAAACACAGAATTTTCCAGTGCTTTCAAA			3	25	3397703	diploid	Bos taurus	UM3	0	BOT	ACAGGAGATTGTGAATCTCCCACGCGGAAAGCCTCTCACTGTCCCCTCCCCATCCCTGGG[T/G]TTTGAAAGCACTGGAAAATTCTGTGTTTTCTTCTCAGGGACCTGCACTGGAGAGGCCCAG	CTGGGCCTCTCCAGTGCAGGTCCCTGAGAAGAAAACACAGAATTTTCCAGTGCTTTCAAA[A/C]CCCAGGGATGGGGAGGGGACAGTGAGAGGCTTTCCGCGTGGGAGATTCACAATCTCCTGT	1241
ARS-BFGL-BAC-30311-0_B_F_1511664492	ARS-BFGL-BAC-30311	BOT	[T/C]	0066707344	GGGGATCGTCCTTCTTTGTCATTCAGGTGACATGACCGGTGGGTTTGTGG			3	21	67675273	diploid	Bos taurus	UM3	0	BOT	CCGGTCCGGAGGGGATCGTCCTTCTTTGTCATTCAGGTGACATGACCGGTGGGTTTGTGG[T/C]CCATGGGGGTGAGTCTTTGGAGTCTTTTCTGGGTTTTTCTCATTATTAGGGTGGAAACAA	TTGTTTCCACCCTAATAATGAGAAAAACCCAGAAAAGACTCCAAAGACTCACCCCCATGG[A/G]CCACAAACCCACCGGTCATGTCACCTGAATGACAAAGAAGGACGATCCCCTCCGGACCGG	1241
ARS-BFGL-BAC-30335_dup-0_B_F_2253188563	ARS-BFGL-BAC-30335	BOT	[T/C]	0069747410	GAGGCAGAATGACATCTCAGAAAATGGAAGGGAAGAGCAGAAAACTGTAC			3	21	4727137	diploid	Bos taurus	UM3	0	BOT	CAGGCATGTCGAGGCAGAATGACATCTCAGAAAATGGAAGGGAAGAGCAGAAAACTGTAC[T/C]TGCATGCTCCAGGATCTTGTGAAAATAAGGTAACAAGGAAATCAAGTAAGAAGGATTTCA	TGAAATCCTTCTTACTTGATTTCCTTGTTACCTTATTTTCACAAGATCCTGGAGCATGCA[A/G]GTACAGTTTTCTGCTCTTCCCTTCCATTTTCTGAGATGTCATTCTGCCTCGACATGCCTG	1241
ARS-BFGL-BAC-30337_dup-0_B_F_2328967586	ARS-BFGL-BAC-30337	BOT	[T/C]	0043715326	TATTTTTCCCATTTTGCACAGACTGACAGATTATGGACAGGGAGGCAATT			3	21	4558974	diploid	Bos taurus	UM3	0	BOT	AAGGCAATTCTATTTTTCCCATTTTGCACAGACTGACAGATTATGGACAGGGAGGCAATT[T/C]GTATTCTACACGTGGAGAAATTAACTAACAACACTGCCTCAGTCAGGCTTCCTGCCCCAC	GTGGGGCAGGAAGCCTGACTGAGGCAGTGTTGTTAGTTAATTTCTCCACGTGTAGAATAC[A/G]AATTGCCTCCCTGTCCATAATCTGTCAGTCTGTGCAAAATGGGAAAAATAGAATTGCCTT	1241
ARS-BFGL-BAC-30348_dup-0_T_F_2328967588	ARS-BFGL-BAC-30348	TOP	[A/G]	0039797414	GGTTTCCCAGTTACGAGAACTTTGCTTATAAAAATGCCTTAGGACCTCAT			3	2	22151093	diploid	Bos taurus	UM3	0	TOP	AATAATCCAGGGTTTCCCAGTTACGAGAACTTTGCTTATAAAAATGCCTTAGGACCTCAT[A/G]TGTGGGCAACAATCTGAGTTAACAATCACTTCTAAGTGCCTGAGAATTCATGAGACTCAA	AATAATCCAGGGTTTCCCAGTTACGAGAACTTTGCTTATAAAAATGCCTTAGGACCTCAT[A/G]TGTGGGCAACAATCTGAGTTAACAATCACTTCTAAGTGCCTGAGAATTCATGAGACTCAA	1241
ARS-BFGL-BAC-30364_dup-0_B_F_2328967590	ARS-BFGL-BAC-30364	BOT	[G/C]	0018747500	TCTCTGATTCTAATTCCACCTGCCTTTTTCTAATAGATAAGATAAAATGG	0011710482	TCTCTGATTCTAATTCCACCTGCCTTTTTCTAATAGATAAGATAAAATGC	3	22	16588477	diploid	Bos taurus	UM3	0	BOT	CAAAGACTGAATCTCTGATTCTAATTCCACCTGCCTTTTTCTAATAGATAAGATAAAATG[C/G]AGTATTTCAGGTAATAAGTAATGTCATACATTTGTAGAGTAGTTTATACTCTCACATAAC	GTTATGTGAGAGTATAAACTACTCTACAAATGTATGACATTACTTATTACCTGAAATACT[C/G]CATTTTATCTTATCTATTAGAAAAAGGCAGGTGGAATTAGAATCAGAGATTCAGTCTTTG	1241
ARS-BFGL-BAC-30365_dup-0_B_F_2328967592	ARS-BFGL-BAC-30365	BOT	[T/C]	0070668311	GAGGATGACACTCTTCATCCAGTCAGCTGGCAGGTGGACAGGTGAATAAC			3	22	16696579	diploid	Bos taurus	UM3	0	BOT	GGGGGAAAAGGAGGATGACACTCTTCATCCAGTCAGCTGGCAGGTGGACAGGTGAATAAC[T/C]GTATTAATGCATGAATGAGGGAGAAAAGGAATAAATGATAGGCTGAGTTAAGGGACATAA	TTATGTCCCTTAACTCAGCCTATCATTTATTCCTTTTCTCCCTCATTCATGCATTAATAC[A/G]GTTATTCACCTGTCCACCTGCCAGCTGACTGGATGAAGAGTGTCATCCTCCTTTTCCCCC	1241
ARS-BFGL-BAC-30368_dup-0_B_F_2327661699	ARS-BFGL-BAC-30368	BOT	[T/C]	0056796412	TCACACCTTTGCTTTTGCTCACAGTGTTCCCCCGTTGTTCTTTTCACTGG			3	22	13951231	diploid	Bos taurus	UM3	0	BOT	GGGAAGTCCCTCACACCTTTGCTTTTGCTCACAGTGTTCCCCCGTTGTTCTTTTCACTGG[T/C]CCGGTCTCATCCATCCTTCACGACCCATGGCCCTTTCTGCTCTCTCACGAACCATCAGCA	TGCTGATGGTTCGTGAGAGAGCAGAAAGGGCCATGGGTCGTGAAGGATGGATGAGACCGG[A/G]CCAGTGAAAAGAACAACGGGGGAACACTGTGAGCAAAAGCAAAGGTGTGAGGGACTTCCC	1241
ARS-BFGL-BAC-30373_dup-0_T_R_2328967595	ARS-BFGL-BAC-30373	TOP	[A/G]	0059757344	GGACGCAAAGGGATGCAGTTTGTAGGCTCTCCCAAGAGAAGGCTGTGGCA			3	22	15037352	diploid	Bos taurus	UM3	0	BOT	GACTGCGCTGGGCACATTCACCAGGGGAAAGCCAGTCGCCTCCCCTACCTCACCCCTGCC[T/C]TGCCACAGCCTTCTCTTGGGAGAGCCTACAAACTGCATCCCTTTGCGTCCTTGTGAACAA	TTGTTCACAAGGACGCAAAGGGATGCAGTTTGTAGGCTCTCCCAAGAGAAGGCTGTGGCA[A/G]GGCAGGGGTGAGGTAGGGGAGGCGACTGGCTTTCCCCTGGTGAATGTGCCCAGCGCAGTC	1241
ARS-BFGL-BAC-30382-0_B_F_1511664162	ARS-BFGL-BAC-30382	BOT	[T/C]	0032804325	GCTCTGTGGTTCACATGGATACCTAAGTTCCAAAGATCCTGGGGCTTTCC			3	22	21495296	diploid	Bos taurus	UM3	0	BOT	ATTTCAGAAGGCTCTGTGGTTCACATGGATACCTAAGTTCCAAAGATCCTGGGGCTTTCC[T/C]TTTTGTTAATAGCATTTGCTGATTGTATTTCTAACTCCAAAAGTAATATGATCAGGGGAA	TTCCCCTGATCATATTACTTTTGGAGTTAGAAATACAATCAGCAAATGCTATTAACAAAA[A/G]GGAAAGCCCCAGGATCTTTGGAACTTAGGTATCCATGTGAACCACAGAGCCTTCTGAAAT	1241
ARS-BFGL-BAC-30440-0_B_R_1511663954	ARS-BFGL-BAC-30440	BOT	[T/C]	0054616340	GCATGAATGATTGTATGCATGCATGAACAAAGTGTCAGAGTTTCCTTGCT			3	23	4524082	diploid	Bos taurus	UM3	0	TOP	ATAAAATTTAAAAAATTCCTATCATAAAAACACATCAGTCAAACAAAACATAGAAAACTC[A/G]AGCAAGGAAACTCTGACACTTTGTTCATGCATGCATACAATCATTCATGCACTAACTACA	ATAAAATTTAAAAAATTCCTATCATAAAAACACATCAGTCAAACAAAACATAGAAAACTC[A/G]AGCAAGGAAACTCTGACACTTTGTTCATGCATGCATACAATCATTCATGCACTAACTACA	1241
ARS-BFGL-BAC-30629_dup-0_B_R_2328967599	ARS-BFGL-BAC-30629	BOT	[T/C]	0029675482	TTTCAGGTACTTGGCGCACACACATACTTTACTGCACTAATTAACTACTT			3	2	34229500	diploid	Bos taurus	UM3	0	TOP	AAATTTCCTCCCTCTGTTTAATAGATCCTAATGTTATCAATGCAACAATTGATTTTTCTG[A/G]AAGTAGTTAATTAGTGCAGTAAAGTATGTGTGTGCGCCAAGTACCTGAAACTATAGAAGA	AAATTTCCTCCCTCTGTTTAATAGATCCTAATGTTATCAATGCAACAATTGATTTTTCTG[A/G]AAGTAGTTAATTAGTGCAGTAAAGTATGTGTGTGCGCCAAGTACCTGAAACTATAGAAGA	1241
ARS-BFGL-BAC-30703-0_T_F_1511664693	ARS-BFGL-BAC-30703	TOP	[A/G]	0017699471	CTGATTTTCTTGACTACTTTGAACATTATTCTAGTGCATTTTTCCCACCA			3	2	37156818	diploid	Bos taurus	UM3	0	TOP	CTTGATAAGACTGATTTTCTTGACTACTTTGAACATTATTCTAGTGCATTTTTCCCACCA[A/G]TATTCTAAAACTAATTAGAACATTGGCAGCACTATGGAATAATATCAAGATGAGAGATTA	CTTGATAAGACTGATTTTCTTGACTACTTTGAACATTATTCTAGTGCATTTTTCCCACCA[A/G]TATTCTAAAACTAATTAGAACATTGGCAGCACTATGGAATAATATCAAGATGAGAGATTA	1241
ARS-BFGL-BAC-30704_dup-0_B_R_2328967601	ARS-BFGL-BAC-30704	BOT	[T/C]	0011644392	CAGACATAACCCTCAACCATGTTGGATAGGATATGTTCCATTCAGGCACA			3	2	36891323	diploid	Bos taurus	UM3	0	TOP	TTTCCACTCAACATAAACTTGAAAGTTATTTGAAGATAATTTGCCTCCAAATTTGGAGCA[A/G]TGTGCCTGAATGGAACATATCCTATCCAACATGGTTGAGGGTTATGTCTGAAAAAAGAAA	TTTCCACTCAACATAAACTTGAAAGTTATTTGAAGATAATTTGCCTCCAAATTTGGAGCA[A/G]TGTGCCTGAATGGAACATATCCTATCCAACATGGTTGAGGGTTATGTCTGAAAAAAGAAA	1241
ARS-BFGL-BAC-30710-0_T_F_1511663603	ARS-BFGL-BAC-30710	TOP	[A/G]	0047713340	GAAGCTAACGCCCTACTTCCATAATCGCGGTAAGAAGTGGATTTGCACAC			3	24	4209849	diploid	Bos taurus	UM3	0	TOP	ACCCTAACAAGAAGCTAACGCCCTACTTCCATAATCGCGGTAAGAAGTGGATTTGCACAC[A/G]GCTCAAATCCAGGTTCACATCTCACTCCTGTAACTCCCCAGGCCAGTGCTCCAGGTAAGC	ACCCTAACAAGAAGCTAACGCCCTACTTCCATAATCGCGGTAAGAAGTGGATTTGCACAC[A/G]GCTCAAATCCAGGTTCACATCTCACTCCTGTAACTCCCCAGGCCAGTGCTCCAGGTAAGC	1241
ARS-BFGL-BAC-30716_dup-0_T_F_2327661705	ARS-BFGL-BAC-30716	TOP	[A/G]	0022696316	GAAAATGGTCTTGTGCCATCCACTCTTCATCTGTCACATCCTTGGTAACT			3	24	39629608	diploid	Bos taurus	UM3	0	TOP	TCCACATCCTGAAAATGGTCTTGTGCCATCCACTCTTCATCTGTCACATCCTTGGTAACT[A/G]CCCCATGAGGAGCTTGTGAGCGAGCTTTGTGTGATGCTCTGGAGTCACCGCTTGGGGCCA	TCCACATCCTGAAAATGGTCTTGTGCCATCCACTCTTCATCTGTCACATCCTTGGTAACT[A/G]CCCCATGAGGAGCTTGTGAGCGAGCTTTGTGTGATGCTCTGGAGTCACCGCTTGGGGCCA	1241
ARS-BFGL-BAC-30735_dup-0_B_F_2328967604	ARS-BFGL-BAC-30735	BOT	[T/C]	0051722480	TGTGTTGACTGAAAGGGCAACAAGTGACCATACTCAATGATAATCCCTGA			3	23	22032509	diploid	Bos taurus	UM3	0	BOT	ATCTTTTAATTGTGTTGACTGAAAGGGCAACAAGTGACCATACTCAATGATAATCCCTGA[T/C]TGTCAGATCTTTGTAAATATCTTTCAGGGAGACTAGAGCTCTTAGAGAAAAAGGCTGAAG	CTTCAGCCTTTTTCTCTAAGAGCTCTAGTCTCCCTGAAAGATATTTACAAAGATCTGACA[A/G]TCAGGGATTATCATTGAGTATGGTCACTTGTTGCCCTTTCAGTCAACACAATTAAAAGAT	1241
ARS-BFGL-BAC-30741-0_B_F_1511665098	ARS-BFGL-BAC-30741	BOT	[T/C]	0030755431	TATCTCCATCTCATTTTTTCTCATTTTTAAAACGGAAAGCCTGTGCTCCA			3	23	22848975	diploid	Bos taurus	UM3	0	BOT	TCACTTTGTTTATCTCCATCTCATTTTTTCTCATTTTTAAAACGGAAAGCCTGTGCTCCA[T/C]GACTAAACCACCTTACAGAAACCACCTGCTCTTTCTGTGGGGAGGGACCATTGACCTAAA	TTTAGGTCAATGGTCCCTCCCCACAGAAAGAGCAGGTGGTTTCTGTAAGGTGGTTTAGTC[A/G]TGGAGCACAGGCTTTCCGTTTTAAAAATGAGAAAAAATGAGATGGAGATAAACAAAGTGA	1241
ARS-BFGL-BAC-30773_dup-0_B_F_2328967612	ARS-BFGL-BAC-30773	BOT	[T/C]	0034715419	TTTCTGCTCAGAGATACTCATTTGTCAATAGCAGGCAAAGTAACAGCACA			3	2	30369211	diploid	Bos taurus	UM3	0	BOT	ATCTCAATGATTTCTGCTCAGAGATACTCATTTGTCAATAGCAGGCAAAGTAACAGCACA[T/C]AGAGCCCTGCTATAAGTAAAGAGTTTATTATTCACAATCTTCCTCTGTTGCACTGACATA	TATGTCAGTGCAACAGAGGAAGATTGTGAATAATAAACTCTTTACTTATAGCAGGGCTCT[A/G]TGTGCTGTTACTTTGCCTGCTATTGACAAATGAGTATCTCTGAGCAGAAATCATTGAGAT	1241
ARS-BFGL-BAC-30866_dup-0_T_R_2327661712	ARS-BFGL-BAC-30866	TOP	[A/C]	0031758345	TTAACAAAAACTAGTGTAACTGTAGCATCTCTTCTGTAGGAAGAAGAAGT			3	2	30992555	diploid	Bos taurus	UM3	0	BOT	CCAATAAATGCCTAGGATATGAATGCACTTTTAAGACCCCAGTGGGGCATGCGGGGTGAG[T/G]ACTTCTTCTTCCTACAGAAGAGATGCTACAGTTACACTAGTTTTTGTTAAAATTTTTCAA	TTGAAAAATTTTAACAAAAACTAGTGTAACTGTAGCATCTCTTCTGTAGGAAGAAGAAGT[A/C]CTCACCCCGCATGCCCCACTGGGGTCTTAAAAGTGCATTCATATCCTAGGCATTTATTGG	1241
ARS-BFGL-BAC-30967-0_T_R_1511663709	ARS-BFGL-BAC-30967	TOP	[A/C]	0025767410	CCCTGGTCGGGGAAGTAGGACCCTATAAGCCATGCAGCACAGCACCCCCC			3	22	47856067	diploid	Bos taurus	UM3	0	BOT	AGAAATATAGCTCTGAATCTTGCAGTTTTATTTTTAATTCAGAGAAAATATTTTGGTTTT[T/G]GGGGGGTGCTGTGCTGCATGGCTTATAGGGTCCTACTTCCCCGACCAGGGATCGAACCCA	TGGGTTCGATCCCTGGTCGGGGAAGTAGGACCCTATAAGCCATGCAGCACAGCACCCCCC[A/C]AAAACCAAAATATTTTCTCTGAATTAAAAATAAAACTGCAAGATTCAGAGCTATATTTCT	1241
ARS-BFGL-BAC-31006_dup-0_T_F_2327661713	ARS-BFGL-BAC-31006	TOP	[A/G]	0063797333	TGGGAAATTTCCCCCGAGTATTCCATCTTCCATCTCCCTTTCTGTAACCC			3	22	54607385	diploid	Bos taurus	UM3	0	TOP	ATATATTCTGTGGGAAATTTCCCCCGAGTATTCCATCTTCCATCTCCCTTTCTGTAACCC[A/G]AGAGCATGGGGTGGGGGTGTTCTCCTCATCACTGTGCAGTCCCGAAGCCCTTGCTTTCAT	ATATATTCTGTGGGAAATTTCCCCCGAGTATTCCATCTTCCATCTCCCTTTCTGTAACCC[A/G]AGAGCATGGGGTGGGGGTGTTCTCCTCATCACTGTGCAGTCCCGAAGCCCTTGCTTTCAT	1241
ARS-BFGL-BAC-31010_dup-0_B_F_2328967616	ARS-BFGL-BAC-31010	BOT	[T/C]	0015661466	CATGGTTACATCATTGTCCATTTATTGGCATTCCTGGCCGTATAGATGCA			3	2	28635618	diploid	Bos taurus	UM3	0	BOT	CCATGACATCCATGGTTACATCATTGTCCATTTATTGGCATTCCTGGCCGTATAGATGCA[T/C]TGCATGACTTGCAGCTTCATGCTTCTATCTCTGAGAATGATAGAGGCAAGAGAAAGAAAA	TTTTCTTTCTCTTGCCTCTATCATTCTCAGAGATAGAAGCATGAAGCTGCAAGTCATGCA[A/G]TGCATCTATACGGCCAGGAATGCCAATAAATGGACAATGATGTAACCATGGATGTCATGG	1241
ARS-BFGL-BAC-31012_dup-0_B_F_2328967618	ARS-BFGL-BAC-31012	BOT	[T/G]	0032747353	TGTTATTCTCTCCCCTCACCACAGAGGGGCTAGAGGCTTTTTAAAAATGG			3	0	0	diploid	Bos taurus	UM3	0	BOT	NGGATGATTTTGTTATTCTCTCCCCTCACCACAGAGGGGCTAGAGGCTTTTTAAAAATGG[T/G]GTCTTCCACTGTGTCAGTTCCTTGGGATTTAGGGCAAGGGCTGGGCTTGGCTGGCAGCAA	TTGCTGCCAGCCAAGCCCAGCCCTTGCCCTAAATCCCAAGGAACTGACACAGTGGAAGAC[A/C]CCATTTTTAAAAAGCCTCTAGCCCCTCTGTGGTGAGGGGAGAGAATAACAAAATCATCCN	1241
ARS-BFGL-BAC-31015-0_T_R_1511664055	ARS-BFGL-BAC-31015	TOP	[A/T]	0031671319	TGAATGGTCCAGTTATCCAGCCACACTGGTCCCCTTCATGAGACTTTTTA	0036686376	TGAATGGTCCAGTTATCCAGCCACACTGGTCCCCTTCATGAGACTTTTTT	3	22	57430055	diploid	Bos taurus	UM3	0	BOT	ATCCCAGGAAAACATGCAGAAGTCCCCTTTGGGCATAGAGGTTACAAAGAGTGGACTTTT[A/T]AAAAAGTCTCATGAAGGGGACCAGTGTGGCTGGATAACTGGACCATTCACACTCAGTGAG	CTCACTGAGTGTGAATGGTCCAGTTATCCAGCCACACTGGTCCCCTTCATGAGACTTTTT[A/T]AAAAGTCCACTCTTTGTAACCTCTATGCCCAAAGGGGACTTCTGCATGTTTTCCTGGGAT	1241
ARS-BFGL-BAC-31020-0_T_R_1511664135	ARS-BFGL-BAC-31020	TOP	[A/G]	0012807470	CCTGAAGAAATCAGATCCAGGTTTAGCACCTCTCCATGTACACAGGATAT			3	22	56285538	diploid	Bos taurus	UM3	0	BOT	ATTCAGATACGCCGAGATCAAACAGACACGGCCAGAAACAAGCCCTGGTAAGGCTGGTGT[T/C]ATATCCTGTGTACATGGAGAGGTGCTAAACCTGGATCTGATTTCTTCAGGACACAACCCA	TGGGTTGTGTCCTGAAGAAATCAGATCCAGGTTTAGCACCTCTCCATGTACACAGGATAT[A/G]ACACCAGCCTTACCAGGGCTTGTTTCTGGCCGTGTCTGTTTGATCTCGGCGTATCTGAAT	1241
ARS-BFGL-BAC-31025_dup-0_B_R_2328967624	ARS-BFGL-BAC-31025	BOT	[T/C]	0016631316	GGAAATAGAGCAAAACAGGAAGCTGGAGCACAAAAGCGAAGAATTCATGT			3	22	55988937	diploid	Bos taurus	UM3	0	TOP	GAGTCATGAACTTTCCTTGAAATTTTTTATCCTATTCTTCGAGAAATAGGCATTCTTTTC[A/G]ACATGAATTCTTCGCTTTTGTGCTCCAGCTTCCTGTTTTGCTCTATTTCCTGCCTCCTCC	GAGTCATGAACTTTCCTTGAAATTTTTTATCCTATTCTTCGAGAAATAGGCATTCTTTTC[A/G]ACATGAATTCTTCGCTTTTGTGCTCCAGCTTCCTGTTTTGCTCTATTTCCTGCCTCCTCC	1241
ARS-BFGL-BAC-31235_dup-0_T_F_2328967625	ARS-BFGL-BAC-31235	TOP	[A/C]	0026618383	CTAGACTTTGAGACTGGCAAAGATAAAAATTGGAGAACCATGTTAATACA			3	23	4647111	diploid	Bos taurus	UM3	0	TOP	ACTTATTTATCTAGACTTTGAGACTGGCAAAGATAAAAATTGGAGAACCATGTTAATACA[A/C]TTGTGGGGAATTGTCTTACATTGTCAGTGGGGGTGTAAATTGGAACAAAGTTTACATAGA	ACTTATTTATCTAGACTTTGAGACTGGCAAAGATAAAAATTGGAGAACCATGTTAATACA[A/C]TTGTGGGGAATTGTCTTACATTGTCAGTGGGGGTGTAAATTGGAACAAAGTTTACATAGA	1241
ARS-BFGL-BAC-31288-0_B_F_1511663186	ARS-BFGL-BAC-31288	BOT	[T/C]	0043655341	TGTCAGGACGTGGAGGGGTAGATCTGAAAAGGGTCCAAGTGTGCTGTGCT			3	24	4273189	diploid	Bos taurus	UM3	0	BOT	AAAGCGTTTTTGTCAGGACGTGGAGGGGTAGATCTGAAAAGGGTCCAAGTGTGCTGTGCT[T/C]AGGGGCCCTGGGGTCTGCGGTGGTGGAGGGGAGGGGCGTCCGTTCACAGACCCAGCCCCC	GGGGGCTGGGTCTGTGAACGGACGCCCCTCCCCTCCACCACCGCAGACCCCAGGGCCCCT[A/G]AGCACAGCACACTTGGACCCTTTTCAGATCTACCCCTCCACGTCCTGACAAAAACGCTTT	1241
ARS-BFGL-BAC-31319-0_B_R_1511664530	ARS-BFGL-BAC-31319	BOT	[T/C]	0054628348	TCCTATGGCTCCGCTCATCTTCAAGCCTCTGAGCTGGCACCTCGTCTACC			3	23	4847028	diploid	Bos taurus	UM3	0	TOP	CCTGTTCGTGACGCCAGTTGTCTCGCTGTATCTCACTGTGCACACTGTTCGTTGAACGCG[A/G]GGTAGACGAGGTGCCAGCTCAGAGGCTTGAAGATGAGCGGAGCCATAGGAATGCAGACAG	CCTGTTCGTGACGCCAGTTGTCTCGCTGTATCTCACTGTGCACACTGTTCGTTGAACGCG[A/G]GGTAGACGAGGTGCCAGCTCAGAGGCTTGAAGATGAGCGGAGCCATAGGAATGCAGACAG	1241
ARS-BFGL-BAC-31338-0_T_R_1511664321	ARS-BFGL-BAC-31338	TOP	[A/G]	0040612329	GATCATTTGATAAGCTTAAGAGTATGATTTTTCAAGCTATTTGTCCATAG			3	2	38709480	diploid	Bos taurus	UM3	0	BOT	CAGCCTAGAGTCACAGGGTCACAAAGAGTCAAACACAACCAAGTAACTGAGCACCCACAG[T/C]CTATGGACAAATAGCTTGAAAAATCATACTCTTAAGCTTATCAAATGATCTCATAGACAG	CTGTCTATGAGATCATTTGATAAGCTTAAGAGTATGATTTTTCAAGCTATTTGTCCATAG[A/G]CTGTGGGTGCTCAGTTACTTGGTTGTGTTTGACTCTTTGTGACCCTGTGACTCTAGGCTG	1241
ARS-BFGL-BAC-31346_dup-0_B_F_2328967633	ARS-BFGL-BAC-31346	BOT	[T/C]	0013712482	TTCCCCTAGTCTACTCTCACCCATGCCTAAATCAGCTTCTCCTTAATATC			3	23	9570626	diploid	Bos taurus	UM3	0	BOT	ATTTGTTAGCTTCCCCTAGTCTACTCTCACCCATGCCTAAATCAGCTTCTCCTTAATATC[T/C]GCTCAGTGATGAAACTGGAAGCATTCTTCCTTCATTGGAAAGTACCAGGTAAATCCAAAG	CTTTGGATTTACCTGGTACTTTCCAATGAAGGAAGAATGCTTCCAGTTTCATCACTGAGC[A/G]GATATTAAGGAGAAGCTGATTTAGGCATGGGTGAGAGTAGACTAGGGGAAGCTAACAAAT	1241
ARS-BFGL-BAC-31395_dup-0_B_R_2328967636	ARS-BFGL-BAC-31395	BOT	[T/C]	0010790356	CTCCCACTCCTCTATGCAGCTTCCCCTGACTGCTATGATTTCTATGAATT			3	2	30504377	diploid	Bos taurus	UM3	0	TOP	CTGAAACCATTCACTCTCCAACAAAACAGAAATGGGTTAAATTGATGTTAAGTGTTGGAG[A/G]AATTCATAGAAATCATAGCAGTCAGGGGAAGCTGCATAGAGGAGTGGGAGAAAACAGGAC	CTGAAACCATTCACTCTCCAACAAAACAGAAATGGGTTAAATTGATGTTAAGTGTTGGAG[A/G]AATTCATAGAAATCATAGCAGTCAGGGGAAGCTGCATAGAGGAGTGGGAGAAAACAGGAC	1241
ARS-BFGL-BAC-31451-0_B_R_1511663966	ARS-BFGL-BAC-31451	BOT	[T/C]	0051806375	CTGAATGACATATTCATGTGTTTACTGTTGCTGTTTCCTAAGCACCTCCA			3	15	3811254	diploid	Bos taurus	UM3	0	TOP	ATAACTGTTGAAATGCTTTATACTTATGGCAAATCAAAACTTTAAATAGTAAAGCATAGA[A/G]TGGAGGTGCTTAGGAAACAGCAACAGTAAACACATGAATATGTCATTCAGCAGATGGAAT	ATAACTGTTGAAATGCTTTATACTTATGGCAAATCAAAACTTTAAATAGTAAAGCATAGA[A/G]TGGAGGTGCTTAGGAAACAGCAACAGTAAACACATGAATATGTCATTCAGCAGATGGAAT	1241
ARS-BFGL-BAC-31478-0_T_F_1511664803	ARS-BFGL-BAC-31478	TOP	[A/G]	0048697415	TCCCGCATCCCACTCAAATGAGGACTTTTTAAATCTTGAAATAAAGCCAA			3	1	75691167	diploid	Bos taurus	UM3	0	TOP	GATACTTTGTTCCCGCATCCCACTCAAATGAGGACTTTTTAAATCTTGAAATAAAGCCAA[A/G]TAGTCAGTTTAATTTATTTTTGAAATGACATTTTGCATATCAAAATACTAGCATGATGCC	GATACTTTGTTCCCGCATCCCACTCAAATGAGGACTTTTTAAATCTTGAAATAAAGCCAA[A/G]TAGTCAGTTTAATTTATTTTTGAAATGACATTTTGCATATCAAAATACTAGCATGATGCC	1241
ARS-BFGL-BAC-31482_dup-0_B_R_2328967642	ARS-BFGL-BAC-31482	BOT	[T/C]	0063783396	AATTCCATGATTTGCTATGACATACATAGTGCACAATCATTTATACAAGT			3	1	76792695	diploid	Bos taurus	UM3	0	TOP	GTCAGACATAACTGAGAAACCTTCACTTTCATGAAAATTGTTAATGTAAATTTCTCATTC[A/G]ACTTGTATAAATGATTGTGCACTATGTATGTCATAGCAAATCATGGAATTCTAAACAAAC	GTCAGACATAACTGAGAAACCTTCACTTTCATGAAAATTGTTAATGTAAATTTCTCATTC[A/G]ACTTGTATAAATGATTGTGCACTATGTATGTCATAGCAAATCATGGAATTCTAAACAAAC	1241
ARS-BFGL-BAC-31487_dup-0_T_R_2328967644	ARS-BFGL-BAC-31487	TOP	[A/G]	0073770408	GAGAACCATACATATATAGTGTGGAACTATAAAGTCTATGGTCAAGAAAT			3	1	76471373	diploid	Bos taurus	UM3	0	BOT	CTGCAGAATTTCCACCATTATTTAAGATTTAACAATTACCTCAAAGGTGATTTCCAAATC[T/C]ATTTCTTGACCATAGACTTTATAGTTCCACACTATATATGTATGGTTCTCAACTGGGAGC	GCTCCCAGTTGAGAACCATACATATATAGTGTGGAACTATAAAGTCTATGGTCAAGAAAT[A/G]GATTTGGAAATCACCTTTGAGGTAATTGTTAAATCTTAAATAATGGTGGAAATTCTGCAG	1241
ARS-BFGL-BAC-31497-0_B_R_1511663362	ARS-BFGL-BAC-31497	BOT	[T/C]	0063712334	TCATTCCTCAGCTAAACCCTGAGTTTCTTGAAGACTGAAATCATGTCTTA			3	1	905632	diploid	Bos taurus	UM3	0	TOP	AAGTATTTCCCGAGCCCTTCCAAGTTCAAAGAACTGCACTGTGCCTTGTGCATAAAACGC[A/G]TAAGACATGATTTCAGTCTTCAAGAAACTCAGGGTTTAGCTGAGGAATGAAGGCGCAAAT	AAGTATTTCCCGAGCCCTTCCAAGTTCAAAGAACTGCACTGTGCCTTGTGCATAAAACGC[A/G]TAAGACATGATTTCAGTCTTCAAGAAACTCAGGGTTTAGCTGAGGAATGAAGGCGCAAAT	1241
ARS-BFGL-BAC-31500_dup-0_T_F_2328967647	ARS-BFGL-BAC-31500	TOP	[A/G]	0027737368	AAGGCTAGAGTTAGAGCATGAAGGACTGACAATGCCTTGCAAGATGTGTC			3	1	78791994	diploid	Bos taurus	UM3	0	TOP	CACTGCCAGGAAGGCTAGAGTTAGAGCATGAAGGACTGACAATGCCTTGCAAGATGTGTC[A/G]GATCTCAGGCTCCCTCCTTCTGCATCTGCAGGATGGTGTGTTTACCCAGGTTAAAGCACA	CACTGCCAGGAAGGCTAGAGTTAGAGCATGAAGGACTGACAATGCCTTGCAAGATGTGTC[A/G]GATCTCAGGCTCCCTCCTTCTGCATCTGCAGGATGGTGTGTTTACCCAGGTTAAAGCACA	1241
ARS-BFGL-BAC-31505_dup-0_T_F_2328967649	ARS-BFGL-BAC-31505	TOP	[A/G]	0070644473	TTTTCAGGGTCGAATGTTCATGTTAAAAGTTGGGGAGTGGGGTAGTTGTC			3	17	12218477	diploid	Bos taurus	UM3	0	TOP	TCATAGAAGGTTTTCAGGGTCGAATGTTCATGTTAAAAGTTGGGGAGTGGGGTAGTTGTC[A/G]GGGTGCAGTGAGCACAAACTTAGCTTTGGAAGGCCCTAGAGTGACCCCGGAAGATGTTAA	TCATAGAAGGTTTTCAGGGTCGAATGTTCATGTTAAAAGTTGGGGAGTGGGGTAGTTGTC[A/G]GGGTGCAGTGAGCACAAACTTAGCTTTGGAAGGCCCTAGAGTGACCCCGGAAGATGTTAA	1241
ARS-BFGL-BAC-31572_dup-0_B_F_2328967651	ARS-BFGL-BAC-31572	BOT	[T/C]	0042614320	GAGCTGTACAGTTACAGCTGGACTGTAAGTCATATATTACCATCCAGAAT			3	14	11017871	diploid	Bos taurus	UM3	0	BOT	AGATCTGGTTGAGCTGTACAGTTACAGCTGGACTGTAAGTCATATATTACCATCCAGAAT[T/C]TTAGCGGCTAGGATTCATTCATTCACTCAGTCATAGTCACCACAGTGCTGTGCACAGGGA	TCCCTGTGCACAGCACTGTGGTGACTATGACTGAGTGAATGAATGAATCCTAGCCGCTAA[A/G]ATTCTGGATGGTAATATATGACTTACAGTCCAGCTGTAACTGTACAGCTCAACCAGATCT	1241
ARS-BFGL-BAC-31585_dup-0_T_F_2328967653	ARS-BFGL-BAC-31585	TOP	[A/G]	0040600374	GTCTTCCTATTACTTTCACTCTTATAGAAATTCTCTCCATTCCTACAGAC			3	15	17277530	diploid	Bos taurus	UM3	0	TOP	AGAAAAACAGGTCTTCCTATTACTTTCACTCTTATAGAAATTCTCTCCATTCCTACAGAC[A/G]TATAAAAAATGGGGCCTAAATATTCCTCCAACACCCTAAAAGGTGATTATATAGTTTTTA	AGAAAAACAGGTCTTCCTATTACTTTCACTCTTATAGAAATTCTCTCCATTCCTACAGAC[A/G]TATAAAAAATGGGGCCTAAATATTCCTCCAACACCCTAAAAGGTGATTATATAGTTTTTA	1241
ARS-BFGL-BAC-31586_dup-0_T_F_2328967655	ARS-BFGL-BAC-31586	TOP	[A/G]	0011603408	GAGACAAATTTGGACGTAGGTCTGGGGAGGAGGAAGTCAGAAGCAAAGAC			3	15	15305071	diploid	Bos taurus	UM3	0	TOP	AAGTCTGCAGGAGACAAATTTGGACGTAGGTCTGGGGAGGAGGAAGTCAGAAGCAAAGAC[A/G]ACCATAAAGCTGTATGATCAATTGAAACTGATAAGTTTGCAAATAAAGATGAGTGCATTC	AAGTCTGCAGGAGACAAATTTGGACGTAGGTCTGGGGAGGAGGAAGTCAGAAGCAAAGAC[A/G]ACCATAAAGCTGTATGATCAATTGAAACTGATAAGTTTGCAAATAAAGATGAGTGCATTC	1241
ARS-BFGL-BAC-31587_dup-0_B_F_2328967657	ARS-BFGL-BAC-31587	BOT	[T/C]	0024648325	ACAGGCAGCCTGAGCACCAGAGGAAATTTCCAGTGAGAACACGAAACAGT			3	15	14886476	diploid	Bos taurus	UM3	0	BOT	ACGGCCAAGCACAGGCAGCCTGAGCACCAGAGGAAATTTCCAGTGAGAACACGAAACAGT[T/C]TCATCTGGATGGAGGCTTGTGCCAATGTCAGGAGGGACAGAAACAGTACAATACTGGGAA	TTCCCAGTATTGTACTGTTTCTGTCCCTCCTGACATTGGCACAAGCCTCCATCCAGATGA[A/G]ACTGTTTCGTGTTCTCACTGGAAATTTCCTCTGGTGCTCAGGCTGCCTGTGCTTGGCCGT	1241
ARS-BFGL-BAC-31654_dup-0_T_R_2327661722	ARS-BFGL-BAC-31654	TOP	[A/G]	0064774302	GGTCCAGAAGGGCACCCTGGTGGGATGGCTGTTTGGGGCATAAGCCAATC			3	18	62250437	diploid	Bos taurus	UM3	0	BOT	ACTGGAGTGGGTTGCCATTTCCTTCTCCAATGCATGAAAGTGAAAAGTGAAAGACACTGG[T/C]GATTGGCTTATGCCCCAAACAGCCATCCCACCAGGGTGCCCTTCTGGACCCCAAAGCTTC	GAAGCTTTGGGGTCCAGAAGGGCACCCTGGTGGGATGGCTGTTTGGGGCATAAGCCAATC[A/G]CCAGTGTCTTTCACTTTTCACTTTCATGCATTGGAGAAGGAAATGGCAACCCACTCCAGT	1241
ARS-BFGL-BAC-31665_dup-0_T_R_2328967660	ARS-BFGL-BAC-31665	TOP	[A/C]	0070665324	AACTTGGCTTACAGGAAATCATCACCTGTCTCAGGCAGATTTCAGGCTTC			3	18	63479109	diploid	Bos taurus	UM3	0	BOT	CCTTCACCCCTTCAGGAATCCTTCAGGCTCATGCCTAAGACATCTGGAGGGCTACCTATT[T/G]GAAGCCTGAAATCTGCCTGAGACAGGTGATGATTTCCTGTAAGCCAAGTTCTTGTGCAAG	CTTGCACAAGAACTTGGCTTACAGGAAATCATCACCTGTCTCAGGCAGATTTCAGGCTTC[A/C]AATAGGTAGCCCTCCAGATGTCTTAGGCATGAGCCTGAAGGATTCCTGAAGGGGTGAAGG	1241
ARS-BFGL-BAC-31698-0_T_F_1511664223	ARS-BFGL-BAC-31698	TOP	[A/G]	0049749438	CAGACACCACTGCGGTCAACCAGCATTTGCAGTCACCAGCGCAGTATCGT			3	1	97339425	diploid	Bos taurus	UM3	0	TOP	CAAGTAAGCGCAGACACCACTGCGGTCAACCAGCATTTGCAGTCACCAGCGCAGTATCGT[A/G]AATGGTTTCGCCTACCCGCGGGCCGGCGCTCCCTAGTAAACTGACTGCCTCCAGCCCTCC	CAAGTAAGCGCAGACACCACTGCGGTCAACCAGCATTTGCAGTCACCAGCGCAGTATCGT[A/G]AATGGTTTCGCCTACCCGCGGGCCGGCGCTCCCTAGTAAACTGACTGCCTCCAGCCCTCC	1241
ARS-BFGL-BAC-31718_dup-0_T_F_2328967662	ARS-BFGL-BAC-31718	TOP	[A/G]	0033705377	GATTCAGCAAGCTGTAATTAGCAAGACACATTAGTCCAGGTAATTAACAC			3	1	108174470	diploid	Bos taurus	UM3	0	TOP	AATTATGACAGATTCAGCAAGCTGTAATTAGCAAGACACATTAGTCCAGGTAATTAACAC[A/G]GAGCTGCAGCAACAGAGCAACCCGAGCTCTCAGTGGTTTACTCCAATGAAAGCAAATCGT	AATTATGACAGATTCAGCAAGCTGTAATTAGCAAGACACATTAGTCCAGGTAATTAACAC[A/G]GAGCTGCAGCAACAGAGCAACCCGAGCTCTCAGTGGTTTACTCCAATGAAAGCAAATCGT	1241
ARS-BFGL-BAC-31722-0_T_F_1511664873	ARS-BFGL-BAC-31722	TOP	[A/G]	0027637500	CTAGGCCTGAGCCCGAGAGGTGTTAAGAAGGTTGGGGTGCAACGGAAACC			3	1	1189382	diploid	Bos taurus	UM3	0	TOP	GCTAAGCCAGCTAGGCCTGAGCCCGAGAGGTGTTAAGAAGGTTGGGGTGCAACGGAAACC[A/G]CCCTGCGCCCCAGGGCTGGACGGTCCCGCGGGGCGTCTCCCGAGCTTCCGCCCAAAGGCC	GCTAAGCCAGCTAGGCCTGAGCCCGAGAGGTGTTAAGAAGGTTGGGGTGCAACGGAAACC[A/G]CCCTGCGCCCCAGGGCTGGACGGTCCCGCGGGGCGTCTCCCGAGCTTCCGCCCAAAGGCC	1241
ARS-BFGL-BAC-31727_dup-0_B_R_2328967667	ARS-BFGL-BAC-31727	BOT	[T/C]	0010662405	TCATGCAGCAGGATGAAGATGAATTCAGGCTCTAACCAGCCAACCTGGAA			3	20	9514679	diploid	Bos taurus	UM3	0	TOP	ATTTGGGAATAAGACTGGAAGGCTGTTGGTGGACCAGGGTAGGAGAGGTTGCTATTTGCC[A/G]TTCCAGGTTGGCTGGTTAGAGCCTGAATTCATCTTCATCCTGCTGCATGAGAGCCCATGG	ATTTGGGAATAAGACTGGAAGGCTGTTGGTGGACCAGGGTAGGAGAGGTTGCTATTTGCC[A/G]TTCCAGGTTGGCTGGTTAGAGCCTGAATTCATCTTCATCCTGCTGCATGAGAGCCCATGG	1241
ARS-BFGL-BAC-31736_dup-0_B_R_2328967669	ARS-BFGL-BAC-31736	BOT	[T/C]	0058712466	CAGAAGGTCATCAATTGCTGATATTGGAGCTGTGCTCGAAAACTTTATCA			3	20	12096971	diploid	Bos taurus	UM3	0	TOP	CACTAAACAGAAATGTCTAGTTTGAGACATTTTTAATAATCATCTCAGCCTCAGTTATCC[A/G]TGATAAAGTTTTCGAGCACAGCTCCAATATCAGCAATTGATGACCTTCTGGTTTCAAGGG	CACTAAACAGAAATGTCTAGTTTGAGACATTTTTAATAATCATCTCAGCCTCAGTTATCC[A/G]TGATAAAGTTTTCGAGCACAGCTCCAATATCAGCAATTGATGACCTTCTGGTTTCAAGGG	1241
ARS-BFGL-BAC-31749-0_T_R_1511663509	ARS-BFGL-BAC-31749	TOP	[A/G]	0057621300	TCCAATGGGTGCCCCAGCAGGCGACGCAGCACCTGGTATATAGGATGTGT			3	20	3253977	diploid	Bos taurus	UM3	0	BOT	ACACACGATGCCCTTAACACAGCAGCAAGTACAAAGCCGACGAGCAGTAAGTATTTGCTG[T/C]ACACATCCTATATACCAGGTGCTGCGTCGCCTGCTGGGGCACCCATTGGAGAAGGCCAGG	CCTGGCCTTCTCCAATGGGTGCCCCAGCAGGCGACGCAGCACCTGGTATATAGGATGTGT[A/G]CAGCAAATACTTACTGCTCGTCGGCTTTGTACTTGCTGCTGTGTTAAGGGCATCGTGTGT	1241
ARS-BFGL-BAC-31754-0_T_R_1511663729	ARS-BFGL-BAC-31754	TOP	[A/G]	0069627410	AAAGTAGACCAGAGGGGAGAAATTAATCTGAATGGAATCAGATGAGAGAC			3	20	34981347	diploid	Bos taurus	UM3	0	BOT	AGAATGATGGGTTAGGATGTGTCCGGGGAAGGGTGACTACTTTAAGATGGGTGATATAAC[T/C]GTCTCTCATCTGATTCCATTCAGATTAATTTCTCCCCTCTGGTCTACTTTGCTCAGTACC	GGTACTGAGCAAAGTAGACCAGAGGGGAGAAATTAATCTGAATGGAATCAGATGAGAGAC[A/G]GTTATATCACCCATCTTAAAGTAGTCACCCTTCCCCGGACACATCCTAACCCATCATTCT	1241
ARS-BFGL-BAC-31757_dup-0_B_R_2328967675	ARS-BFGL-BAC-31757	BOT	[T/C]	0032680447	GGAATCGTGTAAGTCTATGAACGTTGCCCCACCGGACACTTTCCCTCCAT			3	20	67038772	diploid	Bos taurus	UM3	0	TOP	CACCAATGTGCTTGTTCTTGAGTCTGCTGAGACTGGGTCTGGAGCTGGAATATGGGTGGG[A/G]ATGGAGGGAAAGTGTCCGGTGGGGCAACGTTCATAGACTTACACGATTCCTCAGCAGGAC	CACCAATGTGCTTGTTCTTGAGTCTGCTGAGACTGGGTCTGGAGCTGGAATATGGGTGGG[A/G]ATGGAGGGAAAGTGTCCGGTGGGGCAACGTTCATAGACTTACACGATTCCTCAGCAGGAC	1241
ARS-BFGL-BAC-31759-0_T_F_1511664671	ARS-BFGL-BAC-31759	TOP	[A/T]	0057730484	AACGACAGAAGACCCGGTAGAACAAAGGCATTAAGCTGTTCTGACTGACA	0073688377	AACGACAGAAGACCCGGTAGAACAAAGGCATTAAGCTGTTCTGACTGACT	3	20	67842364	diploid	Bos taurus	UM3	0	TOP	CTTAAGGATAAAACGACAGAAGACCCGGTAGAACAAAGGCATTAAGCTGTTCTGACTGAC[A/T]GASAGCTGCAAGGGAACACGGTGTCATTGCGCACTGAGATGGATTACTTTTTAAAATAAC	CTTAAGGATAAAACGACAGAAGACCCGGTAGAACAAAGGCATTAAGCTGTTCTGACTGAC[A/T]GASAGCTGCAAGGGAACACGGTGTCATTGCGCACTGAGATGGATTACTTTTTAAAATAAC	1241
ARS-BFGL-BAC-31783-0_T_R_1511664319	ARS-BFGL-BAC-31783	TOP	[A/G]	0043707319	CACCTCACAGCACAGTGAGAATGCAGGTCCTTAAGCCTGAAAGGGGCTCC			3	20	71173030	diploid	Bos taurus	UM3	0	BOT	CAGCAGTGGTTCCGTTCCCCCATGTGGTTCCGGCTGAGCCCCGCAGGCCCGGGTCCAGAG[T/C]GGAGCCCCTTTCAGGCTTAAGGACCTGCATTCTCACTGTGCTGTGAGGTGTGCCGGCCGG	CCGGCCGGCACACCTCACAGCACAGTGAGAATGCAGGTCCTTAAGCCTGAAAGGGGCTCC[A/G]CTCTGGACCCGGGCCTGCGGGGCTCAGCCGGAACCACATGGGGGAACGGAACCACTGCTG	1241
ARS-BFGL-BAC-31822-0_T_F_1511663293	ARS-BFGL-BAC-31822	TOP	[A/G]	0064644406	AAAACTGAGTTGCTTTTTTCTGTCCCTTTTCTTCTTGGAAGGAGGGGAAG			3	18	37562472	diploid	Bos taurus	UM3	0	TOP	AACTGTAGCCAAAACTGAGTTGCTTTTTTCTGTCCCTTTTCTTCTTGGAAGGAGGGGAAG[A/G]GGCTATTTTCTTCCCCTGGGAAGTTCTATGTGGAGTCCTAGCTCTCCTAAGAAGATCCAC	AACTGTAGCCAAAACTGAGTTGCTTTTTTCTGTCCCTTTTCTTCTTGGAAGGAGGGGAAG[A/G]GGCTATTTTCTTCCCCTGGGAAGTTCTATGTGGAGTCCTAGCTCTCCTAAGAAGATCCAC	1241
ARS-BFGL-BAC-31823-0_T_R_1511665053	ARS-BFGL-BAC-31823	TOP	[C/G]	0052742319	CCTTGGCAGACATACTTTACACCTAAAGAGAACATCCATTGTTCATGCTC	0039608348	CCTTGGCAGACATACTTTACACCTAAAGAGAACATCCATTGTTCATGCTG	3	18	37745427	diploid	Bos taurus	UM3	0	BOT	TAATCTATTGTTTCACTTTTTGAATAGGGAGGAAACAACCCAAATCATCACCAGGTACCT[C/G]AGCATGAACAATGGATGTTCTCTTTAGGTGTAAAGTATGTCTGCCAAGGACTGACAGCAA	TTGCTGTCAGTCCTTGGCAGACATACTTTACACCTAAAGAGAACATCCATTGTTCATGCT[C/G]AGGTACCTGGTGATGATTTGGGTTGTTTCCTCCCTATTCAAAAAGTGAAACAATAGATTA	1241
ARS-BFGL-BAC-31839_dup-0_B_R_2328967682	ARS-BFGL-BAC-31839	BOT	[T/C]	0015750301	CAGTTCCCGAGTTGGAGAGAGTCAGAAATTTTGTTTTCCTTAGAATAAAA			3	19	24812617	diploid	Bos taurus	UM3	0	TOP	CATAGTTTTATTTATACAATACTAAGAAAACATTTTAAAAGGGAAAGATATTCTGAAACC[A/G]TTTTATTCTAAGGAAAACAAAATTTCTGACTCTCTCCAACTCGGGAACTGACTATATAAC	CATAGTTTTATTTATACAATACTAAGAAAACATTTTAAAAGGGAAAGATATTCTGAAACC[A/G]TTTTATTCTAAGGAAAACAAAATTTCTGACTCTCTCCAACTCGGGAACTGACTATATAAC	1241
ARS-BFGL-BAC-32035_dup-0_T_F_2328967683	ARS-BFGL-BAC-32035	TOP	[A/G]	0068746382	TACATGTTCAGTTCATTCTGTGGATAATAATAGCATCTAATATAGCTTGT			3	2	31265623	diploid	Bos taurus	UM3	0	TOP	ATCAATTTAATACATGTTCAGTTCATTCTGTGGATAATAATAGCATCTAATATAGCTTGT[A/G]TAGTTATAATACAGGATAGTTTGGTTTTCATATGAAGATAGTATCTTTTGGTCTTTGGAT	ATCAATTTAATACATGTTCAGTTCATTCTGTGGATAATAATAGCATCTAATATAGCTTGT[A/G]TAGTTATAATACAGGATAGTTTGGTTTTCATATGAAGATAGTATCTTTTGGTCTTTGGAT	1241
ARS-BFGL-BAC-32069-0_B_F_1511664246	ARS-BFGL-BAC-32069	BOT	[T/C]	0032651475	ACTTCCCACCTCCTGTTTCCACCAGAAGAACGACTGTTTCTTCCTGTCTT			3	16	49533184	diploid	Bos taurus	UM3	0	BOT	CACAGCGTAAACTTCCCACCTCCTGTTTCCACCAGAAGAACGACTGTTTCTTCCTGTCTT[T/C]CTACCAACACCTTACTACAACTCCAACTCCTCCTCTGTGCTCGCCGCCCAGCCCAGCCCC	GGGGCTGGGCTGGGCGGCGAGCACAGAGGAGGAGTTGGAGTTGTAGTAAGGTGTTGGTAG[A/G]AAGACAGGAAGAAACAGTCGTTCTTCTGGTGGAAACAGGAGGTGGGAAGTTTACGCTGTG	1241
ARS-BFGL-BAC-32073-0_T_R_1511664703	ARS-BFGL-BAC-32073	TOP	[A/G]	0023747343	ATGTAAAGCTCTCCATATAGGTGTCTCTCACTTTATAAAACCCAACATCT			3	1	73950237	diploid	Bos taurus	UM3	0	BOT	CTTTATTGGCCTGTGTCATAAGAAAAAGGTATTTGAGGAGGATAGATTTATTTATTGTTT[T/C]AGATGTTGGGTTTTATAAAGTGAGAGACACCTATATGGAGAGCTTTACATCTGGGAAATA	TATTTCCCAGATGTAAAGCTCTCCATATAGGTGTCTCTCACTTTATAAAACCCAACATCT[A/G]AAACAATAAATAAATCTATCCTCCTCAAATACCTTTTTCTTATGACACAGGCCAATAAAG	1241
ARS-BFGL-BAC-32103_dup-0_B_R_2327661726	ARS-BFGL-BAC-32103	BOT	[T/C]	0042721330	AAATCTGATTCTAGTGAAATTCAGTAGACAATCCTACCCCGGGAAAAGAT			3	17	28753180	diploid	Bos taurus	UM3	0	TOP	GCTATTATTCATTTACTCTTAAGAAGTCATCTTTAATTTAAAGCATTTGTCTATCTTCTC[A/G]ATCTTTTCCCGGGGTAGGATTGTCTACTGAATTTCACTAGAATCAGATTTCAATGTCTCC	GCTATTATTCATTTACTCTTAAGAAGTCATCTTTAATTTAAAGCATTTGTCTATCTTCTC[A/G]ATCTTTTCCCGGGGTAGGATTGTCTACTGAATTTCACTAGAATCAGATTTCAATGTCTCC	1241
ARS-BFGL-BAC-32107-0_B_F_1511663970	ARS-BFGL-BAC-32107	BOT	[T/G]	0034607454	CCATATCAAGGATAAGGTTAGAGTGCATAAAGGGGAAAGAAGGATGAAAG			3	17	28923132	diploid	Bos taurus	UM3	0	BOT	ATAAGCTTCTCCATATCAAGGATAAGGTTAGAGTGCATAAAGGGGAAAGAAGGATGAAAG[T/G]AAGGAGACATATTTCAGTCAGCAGAGAACTTTTCTCTCGGTTTCCTTGGTTTCTAAACCA	TGGTTTAGAAACCAAGGAAACCGAGAGAAAAGTTCTCTGCTGACTGAAATATGTCTCCTT[A/C]CTTTCATCCTTCTTTCCCCTTTATGCACTCTAACCTTATCCTTGATATGGAGAAGCTTAT	1241
ARS-BFGL-BAC-32111_dup-0_B_F_2327661727	ARS-BFGL-BAC-32111	BOT	[T/G]	0061708333	AAACTCCCGTCTCTTTTCTGTTATAGGAGCTATCACACATGTGAAGTCAT			3	17	46535046	diploid	Bos taurus	UM3	0	BOT	ACCTAATCCTAAACTCCCGTCTCTTTTCTGTTATAGGAGCTATCACACATGTGAAGTCAT[T/G]TCTCATGTCTCCATTTCCTTATCTGAGACTCTTTGGATCCAGGCTCTAGGTCTGTTGCTG	CAGCAACAGACCTAGAGCCTGGATCCAAAGAGTCTCAGATAAGGAAATGGAGACATGAGA[A/C]ATGACTTCACATGTGTGATAGCTCCTATAACAGAAAAGAGACGGGAGTTTAGGATTAGGT	1241
ARS-BFGL-BAC-32128_dup-0_B_F_2328967691	ARS-BFGL-BAC-32128	BOT	[T/C]	0024604335	TGGTATGTCAACAACCCAAGAAGAAAAGGGGAGGTGGATGAGATTAGATT			3	17	48860957	diploid	Bos taurus	UM3	0	BOT	TGGGACTTCCTGGTATGTCAACAACCCAAGAAGAAAAGGGGAGGTGGATGAGATTAGATT[T/C]CTGATAACTAGCCTAGCAGAAACTTGAAAAAAAATTGACTTATTGAAAAGCAATAAAAAA	TTTTTTATTGCTTTTCAATAAGTCAATTTTTTTTCAAGTTTCTGCTAGGCTAGTTATCAG[A/G]AATCTAATCTCATCCACCTCCCCTTTTCTTCTTGGGTTGTTGACATACCAGGAAGTCCCA	1241
ARS-BFGL-BAC-32142_dup-0_B_R_2328967693	ARS-BFGL-BAC-32142	BOT	[T/C]	0050733497	CATGCTTTTGTCTTTTCTGCAGGACAAAATGTCTCAAAAGTCAAGGTGAT			3	17	48765490	diploid	Bos taurus	UM3	0	TOP	CCATAAATAGAGCCAGGAAAGCAAAGTGTTGCCATGTCATCTGTTTTCTAGGAACCCACY[A/G]ATCACCTTGACTTTTGAGACATTTTGTCCTGCAGAAAAGACAAAAGCATGGTCCAAATCC	CCATAAATAGAGCCAGGAAAGCAAAGTGTTGCCATGTCATCTGTTTTCTAGGAACCCACY[A/G]ATCACCTTGACTTTTGAGACATTTTGTCCTGCAGAAAAGACAAAAGCATGGTCCAAATCC	1241
ARS-BFGL-BAC-32146_dup-0_T_F_2328967694	ARS-BFGL-BAC-32146	TOP	[A/G]	0054691401	TGATTTGTTATCTTGAGTTAATTGAGACATCAGTAATCTAGGAAGTAAGC			3	1	8132280	diploid	Bos taurus	UM3	0	TOP	CTGAGCACAATGATTTGTTATCTTGAGTTAATTGAGACATCAGTAATCTAGGAAGTAAGC[A/G]GCCATCAGTTTCCTTAGATATTCATTTATAATGCTTTAAGCAATTTAATACATGTTTTTA	CTGAGCACAATGATTTGTTATCTTGAGTTAATTGAGACATCAGTAATCTAGGAAGTAAGC[A/G]GCCATCAGTTTCCTTAGATATTCATTTATAATGCTTTAAGCAATTTAATACATGTTTTTA	1241
ARS-BFGL-BAC-32189-0_T_F_1511664241	ARS-BFGL-BAC-32189	TOP	[A/C]	0013695495	TGATTCAGTCATCAATTTAGCATTTATAATCAGACATGTCTTATGTATTG			3	15	2439431	diploid	Bos taurus	UM3	0	TOP	CACAAATTTATGATTCAGTCATCAATTTAGCATTTATAATCAGACATGTCTTATGTATTG[A/C]TGTTTTTGTTGTTTAGTTGCTAAGGCATGTCATACTCTTGGTGATTCCATGTATTGCAGC	CACAAATTTATGATTCAGTCATCAATTTAGCATTTATAATCAGACATGTCTTATGTATTG[A/C]TGTTTTTGTTGTTTAGTTGCTAAGGCATGTCATACTCTTGGTGATTCCATGTATTGCAGC	1241
ARS-BFGL-BAC-32214-0_T_R_1511663289	ARS-BFGL-BAC-32214	TOP	[A/C]	0045739506	TTTTATCAAAATCCTGAAATAATTTCCTGTCAATGTGTACTTAGCCTCTT			3	15	20472800	diploid	Bos taurus	UM3	0	BOT	AACTGATTATTTTATCTTCTAATTCTGACTATTTTTTAAGAGCTAACACAAAAAATTGCA[T/G]AAGAGGCTAAGTACACATTGACAGGAAATTATTTCAGGATTTTGATAAAATATAAATCCA	TGGATTTATATTTTATCAAAATCCTGAAATAATTTCCTGTCAATGTGTACTTAGCCTCTT[A/C]TGCAATTTTTTGTGTTAGCTCTTAAAAAATAGTCAGAATTAGAAGATAAAATAATCAGTT	1241
ARS-BFGL-BAC-32291-0_T_R_1511665005	ARS-BFGL-BAC-32291	TOP	[A/G]	0015780475	TCTTTTCCAGCTTGCCTACACTCCCACCCTACCCGTTCCTTCCCATCAAC			3	19	28060683	diploid	Bos taurus	UM3	0	BOT	GTCGAGGGTAGGTGGTGTTTTGATTTTGTTTTAAGATTGTAGAAACTTGGCTTATTTAAA[T/C]GTTGATGGGAAGGAACGGGTAGGGTGGGAGTGTAGGCAAGCTGGAAAAGATGGTGTCTGA	TCAGACACCATCTTTTCCAGCTTGCCTACACTCCCACCCTACCCGTTCCTTCCCATCAAC[A/G]TTTAAATAAGCCAAGTTTCTACAATCTTAAAACAAAATCAAAACACCACCTACCCTCGAC	1241
ARS-BFGL-BAC-32323_dup-0_B_F_2327661729	ARS-BFGL-BAC-32323	BOT	[T/C]	0036607317	AAGGAGAAATGATTGACACATCCCCAACTCCCTCTCACACTTTGTCAGTC			3	19	60078948	diploid	Bos taurus	UM3	0	BOT	AATTCTTGTCAAGGAGAAATGATTGACACATCCCCAACTCCCTCTCACACTTTGTCAGTC[T/C]GGCCCCCTGTGAATCAGCCACAGGTCGCTCTCTCATATTCCCTCGAGGCCCAGGCTGACT	AGTCAGCCTGGGCCTCGAGGGAATATGAGAGAGCGACCTGTGGCTGATTCACAGGGGGCC[A/G]GACTGACAAAGTGTGAGAGGGAGTTGGGGATGTGTCAATCATTTCTCCTTGACAAGAATT	1241
ARS-BFGL-BAC-32334-0_T_R_1511663569	ARS-BFGL-BAC-32334	TOP	[A/G]	0036603403	ATTCACAAACAATTCAAGTCCTGCAAATAGAAGTCTATCCAGCCAATGTG			3	19	61883645	diploid	Bos taurus	UM3	0	BOT	ACATGTGTTTAGTTAATGTATAAAGAAGAAAAAATGTGATTACTTCATATAAGAGATTAT[T/C]CACATTGGCTGGATAGACTTCTATTTGCAGGACTTGAATTGTTTGTGAATATCAAGTTTA	TAAACTTGATATTCACAAACAATTCAAGTCCTGCAAATAGAAGTCTATCCAGCCAATGTG[A/G]ATAATCTCTTATATGAAGTAATCACATTTTTTCTTCTTTATACATTAACTAAACACATGT	1241
ARS-BFGL-BAC-32338-0_T_F_1511665093	ARS-BFGL-BAC-32338	TOP	[A/G]	0064698368	AACTCTGTGTGCCTTAGGCGCACCATCAAGATAAACAGACAAGAAAAAAC			3	19	62894259	diploid	Bos taurus	UM3	0	TOP	TCACCACTTAAACTCTGTGTGCCTTAGGCGCACCATCAAGATAAACAGACAAGAAAAAAC[A/G]ATTACGAGAGTGTCAAATTGGTGGTGGGATTGAGATACAGAAGTCACAAGTCAGAAATCA	TCACCACTTAAACTCTGTGTGCCTTAGGCGCACCATCAAGATAAACAGACAAGAAAAAAC[A/G]ATTACGAGAGTGTCAAATTGGTGGTGGGATTGAGATACAGAAGTCACAAGTCAGAAATCA	1241
ARS-BFGL-BAC-32350_dup-0_B_F_2328967705	ARS-BFGL-BAC-32350	BOT	[T/C]	0011651401	CATAATAAATATCATGACATTTCCCCCCATAGTTTATGCCTAAGCTTTAG			3	20	46272249	diploid	Bos taurus	UM3	0	BOT	CCTGAAAATGCATAATAAATATCATGACATTTCCCCCCATAGTTTATGCCTAAGCTTTAG[T/C]AGTAATATTTTTAACCCTAAGTCAATAGAAAAAAAAAAAAAGTTATGAGTTAGACTCTGA	TCAGAGTCTAACTCATAACTTTTTTTTTTTTTCTATTGACTTAGGGTTAAAAATATTACT[A/G]CTAAAGCTTAGGCATAAACTATGGGGGGAAATGTCATGATATTTATTATGCATTTTCAGG	1241
ARS-BFGL-BAC-32352-0_B_R_1511664910	ARS-BFGL-BAC-32352	BOT	[T/C]	0074762324	TTGTTTTAAATACTTTGCATATACCATTCCTTCTGCCAGGGAACTCTTAC			3	20	46639197	diploid	Bos taurus	UM3	0	TOP	GGACATGACATTTAAACTCTTTTGAAAGATTCAAAAAAAAAAAAAAAAAATGCTGAGAGC[A/G]GTAAGAGTTCCCTGGCAGAAGGAATGGTATATGCAAAGTATTTAAAACAAATGAACAATA	GGACATGACATTTAAACTCTTTTGAAAGATTCAAAAAAAAAAAAAAAAAATGCTGAGAGC[A/G]GTAAGAGTTCCCTGGCAGAAGGAATGGTATATGCAAAGTATTTAAAACAAATGAACAATA	1241
ARS-BFGL-BAC-32355_dup-0_T_F_2327661731	ARS-BFGL-BAC-32355	TOP	[A/G]	0018739301	AGAAGCATATCAGAAGTGCCTTTTCCCTGAAAGGCTGAAATAATTTGTAC			3	20	46993780	diploid	Bos taurus	UM3	0	TOP	AGCTTTGGTTAGAAGCATATCAGAAGTGCCTTTTCCCTGAAAGGCTGAAATAATTTGTAC[A/G]TGAATATAATTAAATGTATCTCTTTGGGCTGGAGTCTGAAGAATAGTACTCTGCTGACTG	AGCTTTGGTTAGAAGCATATCAGAAGTGCCTTTTCCCTGAAAGGCTGAAATAATTTGTAC[A/G]TGAATATAATTAAATGTATCTCTTTGGGCTGGAGTCTGAAGAATAGTACTCTGCTGACTG	1241
ARS-BFGL-BAC-32359_dup-0_B_R_2253190516	ARS-BFGL-BAC-32359	BOT	[T/G]	0040753469	TACGTATCAAAGAATGAAACCACTTCCACAAATGTTAAATGACTACACTT			3	20	47096473	diploid	Bos taurus	UM3	0	TOP	AAATATTACATTATGTATAGTACTTGAACTATGCATATGATATTCTAAGATTTTTAAATC[A/C]AAGTGTAGTCATTTAACATTTGTGGAAGTGGTTTCATTCTTTGATACGTAGTAATGCATG	AAATATTACATTATGTATAGTACTTGAACTATGCATATGATATTCTAAGATTTTTAAATC[A/C]AAGTGTAGTCATTTAACATTTGTGGAAGTGGTTTCATTCTTTGATACGTAGTAATGCATG	1241
ARS-BFGL-BAC-32364-0_T_F_1511663391	ARS-BFGL-BAC-32364	TOP	[A/C]	0054693379	GGAGATGGATATATCTTTCTTTCAAAGATGCGGTCTTCTTACTCAACTAT			3	20	47813523	diploid	Bos taurus	UM3	0	TOP	AATAGAAAATGGAGATGGATATATCTTTCTTTCAAAGATGCGGTCTTCTTACTCAACTAT[A/C]CTAAACAATTTTCAAACTTCTGAAGACACATGGATAATTCATATTTAAAAAATTAGTATA	AATAGAAAATGGAGATGGATATATCTTTCTTTCAAAGATGCGGTCTTCTTACTCAACTAT[A/C]CTAAACAATTTTCAAACTTCTGAAGACACATGGATAATTCATATTTAAAAAATTAGTATA	1241
ARS-BFGL-BAC-32379-0_B_F_1511663106	ARS-BFGL-BAC-32379	BOT	[T/C]	0060742310	GGTGATGTAGAACCTACTGAACACATGTATGAAGCGAGGGTTAAATAGCA			3	20	54785723	diploid	Bos taurus	UM3	0	BOT	AAAAACCAAAGGTGATGTAGAACCTACTGAACACATGTATGAAGCGAGGGTTAAATAGCA[T/C]TCTATTCTAAGAGTACATTCATAAGTTCAATTTGTTCATAGGTCCCCAAAAGTTAGCCTA	TAGGCTAACTTTTGGGGACCTATGAACAAATTGAACTTATGAATGTACTCTTAGAATAGA[A/G]TGCTATTTAACCCTCGCTTCATACATGTGTTCAGTAGGTTCTACATCACCTTTGGTTTTT	1241
ARS-BFGL-BAC-32381_dup-0_B_R_2328967715	ARS-BFGL-BAC-32381	BOT	[T/C]	0036680363	TTGTTGCAATTTGGGCAGTTCTTAAAAAGGATCTGAGTAATCCTCTATGG			3	20	49778758	diploid	Bos taurus	UM3	0	TOP	ACTAGAACATAACACAGTAAAACAGAATGTAATGGAACTGAGTCCAACAGAAGATAAAAT[A/G]CCATAGAGGATTACTCAGATCCTTTTTAAGAACTGCCCAAATTGCAACAAATTTTGCAGG	ACTAGAACATAACACAGTAAAACAGAATGTAATGGAACTGAGTCCAACAGAAGATAAAAT[A/G]CCATAGAGGATTACTCAGATCCTTTTTAAGAACTGCCCAAATTGCAACAAATTTTGCAGG	1241
ARS-BFGL-BAC-32391_dup-0_T_R_2328967717	ARS-BFGL-BAC-32391	TOP	[A/G]	0018672317	ATACTGGAAATTTTCAGACTCCTGACCCTTCAGTGTTTCTGGCTATGCAG			3	20	7601770	diploid	Bos taurus	UM3	0	BOT	GGCTATTATTATCATATCACAAGCTCCTTTAATAATTGGTCAGTCCTTAGGCAGATTGTA[T/C]CTGCATAGCCAGAAACACTGAAGGGTCAGGAGTCTGAAAATTTCCAGTATAAGAGTGGAC	GTCCACTCTTATACTGGAAATTTTCAGACTCCTGACCCTTCAGTGTTTCTGGCTATGCAG[A/G]TACAATCTGCCTAAGGACTGACCAATTATTAAAGGAGCTTGTGATATGATAATAATAGCC	1241
ARS-BFGL-BAC-32398-0_T_R_1511663415	ARS-BFGL-BAC-32398	TOP	[A/C]	0064789414	ATTTTCTGAAGTTATCAAGATAGCAAAAAACCTAATGAGAATAACACTAT			3	20	6699756	diploid	Bos taurus	UM3	0	BOT	AATCCAAGTAAAATAAATACATTATTTATGGATACATACTTATGTTTTAAGTTTGTATTA[T/G]ATAGTGTTATTCTCATTAGGTTTTTTGCTATCTTGATAACTTCAGAAAATGTAACTTTAT	ATAAAGTTACATTTTCTGAAGTTATCAAGATAGCAAAAAACCTAATGAGAATAACACTAT[A/C]TAATACAAACTTAAAACATAAGTATGTATCCATAAATAATGTATTTATTTTACTTGGATT	1241
ARS-BFGL-BAC-32400_dup-0_T_R_2328967721	ARS-BFGL-BAC-32400	TOP	[A/G]	0034683466	AAAGTAGTTGTAATGAAGCTGGTCTCCAGCCTGTGTCAGATGAGGGAATA			3	20	9104042	diploid	Bos taurus	UM3	0	BOT	AATGCAAATGCACAGCCATTGTGTCTGCAAGTCCAGAATTATTGATAAGTTTTACCTCAT[T/C]TATTCCCTCATCTGACACAGGCTGGAGACCAGCTTCATTACAACTACTTTCTAGAAGAAG	CTTCTTCTAGAAAGTAGTTGTAATGAAGCTGGTCTCCAGCCTGTGTCAGATGAGGGAATA[A/G]ATGAGGTAAAACTTATCAATAATTCTGGACTTGCAGACACAATGGCTGTGCATTTGCATT	1241
ARS-BFGL-BAC-32402_dup-0_B_F_2328967722	ARS-BFGL-BAC-32402	BOT	[T/C]	0023603378	TCTGCTACAGCCTCAGAGGAGGAGATTTCTAAATGTTCTCCCTTCAAACA			3	2	13277993	diploid	Bos taurus	UM3	0	BOT	AGGACATAGCTCTGCTACAGCCTCAGAGGAGGAGATTTCTAAATGTTCTCCCTTCAAACA[T/C]AAGAGGATCTTAGCACCTGGAAACCACCTCTAGATTCACATTTTTCGTTAAGTCATACTA	TAGTATGACTTAACGAAAAATGTGAATCTAGAGGTGGTTTCCAGGTGCTAAGATCCTCTT[A/G]TGTTTGAAGGGAGAACATTTAGAAATCTCCTCCTCTGAGGCTGTAGCAGAGCTATGTCCT	1241
ARS-BFGL-BAC-32404_dup-0_B_F_2328967724	ARS-BFGL-BAC-32404	BOT	[T/C]	0022670501	GTAAGGAGAAGCCAGTGGCATAAAATCAAGTTCAGGATTCTGCAAGTTAC			3	2	13343685	diploid	Bos taurus	UM3	0	BOT	ACAGTGCTGGGTAAGGAGAAGCCAGTGGCATAAAATCAAGTTCAGGATTCTGCAAGTTAC[T/C]AAAGTATTGATCTCTGTTAAAGGGAATTTTAGTCCTGAGGGTTATTGCCAAGCACCTGCA	TGCAGGTGCTTGGCAATAACCCTCAGGACTAAAATTCCCTTTAACAGAGATCAATACTTT[A/G]GTAACTTGCAGAATCCTGAACTTGATTTTATGCCACTGGCTTCTCCTTACCCAGCACTGT	1241
ARS-BFGL-BAC-32411_dup-0_T_F_2328967726	ARS-BFGL-BAC-32411	TOP	[A/G]	0046743357	GAAAGCTAGGAAGGCCTTAGGAATTATATGCTGTTTAATTTTGCATGAGT			3	2	127119233	diploid	Bos taurus	UM3	0	TOP	AAATTGTGAAGAAAGCTAGGAAGGCCTTAGGAATTATATGCTGTTTAATTTTGCATGAGT[A/G]TTCATAAATGTAGCTTTTATTTCAGGAAAGATAAAACAGTGTTGTATTTAAGCACTTGAT	AAATTGTGAAGAAAGCTAGGAAGGCCTTAGGAATTATATGCTGTTTAATTTTGCATGAGT[A/G]TTCATAAATGTAGCTTTTATTTCAGGAAAGATAAAACAGTGTTGTATTTAAGCACTTGAT	1241
ARS-BFGL-BAC-32424-0_B_R_1511664868	ARS-BFGL-BAC-32424	BOT	[T/C]	0056609379	ATGAAATAATGCACGTGAATTTTCATCATGAGACCCAGCATGTACACCCA			3	2	127473570	diploid	Bos taurus	UM3	0	TOP	GCGTCCCCCATGGTTAGGAGCCCAGGCAAACACTGATTCCCCCTTTCTGGCTTGTCCAGT[A/G]TGGGTGTACATGCTGGGTCTCATGATGAAAATTCACGTGCATTATTTCATTGTATTCTCA	GCGTCCCCCATGGTTAGGAGCCCAGGCAAACACTGATTCCCCCTTTCTGGCTTGTCCAGT[A/G]TGGGTGTACATGCTGGGTCTCATGATGAAAATTCACGTGCATTATTTCATTGTATTCTCA	1241
ARS-BFGL-BAC-32427-0_T_F_1511665159	ARS-BFGL-BAC-32427	TOP	[A/G]	0040801476	TCAGGATTAAGGCCCACTTTCTGGTCCTCTTTACTGGCAGACTCGGGGAC			3	21	15428801	diploid	Bos taurus	UM3	0	TOP	TGGGAAACTCTCAGGATTAAGGCCCACTTTCTGGTCCTCTTTACTGGCAGACTCGGGGAC[A/G]TTCTTCATCCCCCAGCCAAGGCTCGGCTGCCTGTGCACCATCACCACCCCCAAGCCCCCA	TGGGAAACTCTCAGGATTAAGGCCCACTTTCTGGTCCTCTTTACTGGCAGACTCGGGGAC[A/G]TTCTTCATCCCCCAGCCAAGGCTCGGCTGCCTGTGCACCATCACCACCCCCAAGCCCCCA	1241
ARS-BFGL-BAC-32435_dup-0_T_R_2253188566	ARS-BFGL-BAC-32435	TOP	[A/G]	0054714351	TTTCTGTGTGAGCATATAATGAATAGGAGCATGACGAGCAAAAAGGAAAA			3	18	40738568	diploid	Bos taurus	UM3	0	BOT	ACCCAGAGATGCTTATATTTACTTTGTGAGAAATGGAACTAATTTTTATTTCCTGATAAA[T/C]TTTTCCTTTTTGCTCGTCATGCTCCTATTCATTATATGCTCACACAGAAATAACCCGATA	TATCGGGTTATTTCTGTGTGAGCATATAATGAATAGGAGCATGACGAGCAAAAAGGAAAA[A/G]TTTATCAGGAAATAAAAATTAGTTCCATTTCTCACAAAGTAAATATAAGCATCTCTGGGT	1241
ARS-BFGL-BAC-32484-0_T_R_1511664659	ARS-BFGL-BAC-32484	TOP	[A/C]	0055791389	GAGAGGGCTGAGCTCCAGGACAGAAAAGGTGACTCAGGTCAGTGTTGGCC			3	19	44345164	diploid	Bos taurus	UM3	0	BOT	CTGGCTGGAGCATCCGGACCAAGTCCTAGGTGGGTGACCCTGCTGGGCTTCGGATCATCT[T/G]GGCCAACACTGACCTGAGTCACCTTTTCTGTCCTGGAGCTCAGCCCTCTCCTCAGCTCTC	GAGAGCTGAGGAGAGGGCTGAGCTCCAGGACAGAAAAGGTGACTCAGGTCAGTGTTGGCC[A/C]AGATGATCCGAAGCCCAGCAGGGTCACCCACCTAGGACTTGGTCCGGATGCTCCAGCCAG	1241
ARS-BFGL-BAC-32488-0_B_F_1511663990	ARS-BFGL-BAC-32488	BOT	[T/C]	0038624508	AGAGATGTTAGATGATAGAGATGTTTTGAAACTGTCCAAAAGATACTAAG			3	19	44843763	diploid	Bos taurus	UM3	0	BOT	ATAGTTGTAGAGAGATGTTAGATGATAGAGATGTTTTGAAACTGTCCAAAAGATACTAAG[T/C]TGAATAAAAAACTGATTGTAGAACCTTTGCAATGAGATTTATCTTTAGGTCTGTTAACTA	TAGTTAACAGACCTAAAGATAAATCTCATTGCAAAGGTTCTACAATCAGTTTTTTATTCA[A/G]CTTAGTATCTTTTGGACAGTTTCAAAACATCTCTATCATCTAACATCTCTCTACAACTAT	1241
ARS-BFGL-BAC-32494_dup-0_B_F_2328967734	ARS-BFGL-BAC-32494	BOT	[T/C]	0056805427	AAGGGGAAGCTTTAGCCCTCCTCCCCAAATTTTTATCTATTTTCCAATTG			3	1	99477567	diploid	Bos taurus	UM3	0	BOT	AGTGAGGGTCAAGGGGAAGCTTTAGCCCTCCTCCCCAAATTTTTATCTATTTTCCAATTG[T/C]ACCCAAAAATGATAAATATTTTTAATATGAGCAATATATGTTTTCTCAGTCCTAAGGAAA	TTTCCTTAGGACTGAGAAAACATATATTGCTCATATTAAAAATATTTATCATTTTTGGGT[A/G]CAATTGGAAAATAGATAAAAATTTGGGGAGGAGGGCTAAAGCTTCCCCTTGACCCTCACT	1241
ARS-BFGL-BAC-32499-0_B_F_1511663694	ARS-BFGL-BAC-32499	BOT	[T/C]	0049716458	TACACAGCAGAACAATCACTCGTGAGTCAGCAATGCTTCCAAACAGCCAG			3	19	46044695	diploid	Bos taurus	UM3	0	BOT	ACTTTGAGAATACACAGCAGAACAATCACTCGTGAGTCAGCAATGCTTCCAAACAGCCAG[T/C]GAGATCCTGGAATTGCTTGGTATCACTGCCCTCCAGACCTCGCCGGGTTCCCTGTGTGAG	CTCACACAGGGAACCCGGCGAGGTCTGGAGGGCAGTGATACCAAGCAATTCCAGGATCTC[A/G]CTGGCTGTTTGGAAGCATTGCTGACTCACGAGTGATTGTTCTGCTGTGTATTCTCAAAGT	1241
ARS-BFGL-BAC-32500-0_T_F_1511664467	ARS-BFGL-BAC-32500	TOP	[A/G]	0056778408	CGAAGCAAGCCAGGCTTATTCCTAAATTTATTGTAGGGCAATGGTTTTCT			3	19	46723662	diploid	Bos taurus	UM3	0	TOP	CCCCATGAATCGAAGCAAGCCAGGCTTATTCCTAAATTTATTGTAGGGCAATGGTTTTCT[A/G]TGATAATTGGGGGAAGTCAGTGCTATGATATCTGCTGTGACTATTGGCTTTTGATCCATC	CCCCATGAATCGAAGCAAGCCAGGCTTATTCCTAAATTTATTGTAGGGCAATGGTTTTCT[A/G]TGATAATTGGGGGAAGTCAGTGCTATGATATCTGCTGTGACTATTGGCTTTTGATCCATC	1241
ARS-BFGL-BAC-32502_dup-0_T_R_2253181783	ARS-BFGL-BAC-32502	TOP	[A/G]	0046709355	GGGCATGTGACTTGGGGTACCAAGCACACGAGGAAGGAGGTGAGAATCTT			3	19	7231838	diploid	Bos taurus	UM3	0	BOT	ATTTTCCCCAAATGGAGGAGAAACCATGTTTAATCATTTTTCCTGGATTGTTGTCTTTCT[T/C]AAGATTCTCACCTCCTTCCTCGTGTGCTTGGTACCCCAAGTCACATGCCCAGAGTAAACA	TGTTTACTCTGGGCATGTGACTTGGGGTACCAAGCACACGAGGAAGGAGGTGAGAATCTT[A/G]AGAAAGACAACAATCCAGGAAAAATGATTAAACATGGTTTCTCCTCCATTTGGGGAAAAT	1241
ARS-BFGL-BAC-32504_dup-0_B_F_2328967740	ARS-BFGL-BAC-32504	BOT	[T/G]	0039797345	CTAAAGAGGAAACCTGAGAGGTAACTGAGGTACTCACCATCTGTTGCAGA			3	19	47160278	diploid	Bos taurus	UM3	0	BOT	CAGGTATACTCTAAAGAGGAAACCTGAGAGGTAACTGAGGTACTCACCATCTGTTGCAGA[T/G]TTTCTAAGTTGTTCTTTACTCAAAGGTTTCTCCAAGGTAGGTAAAAAGTCTTTAACTGCA	TGCAGTTAAAGACTTTTTACCTACCTTGGAGAAACCTTTGAGTAAAGAACAACTTAGAAA[A/C]TCTGCAACAGATGGTGAGTACCTCAGTTACCTCTCAGGTTTCCTCTTTAGAGTATACCTG	1241
ARS-BFGL-BAC-32514_dup-0_B_R_2328967743	ARS-BFGL-BAC-32514	BOT	[T/C]	0065714407	AGAGATCCGGTCCTTTTACTACCCCTTGATGGGTGTGCTCAGAAGTCCAT			3	21	67457663	diploid	Bos taurus	UM3	0	TOP	ACAGTTCAGTGGCTGGCTGGGCCACAGGGCCTGTGTCAAGGGGGAGAATTAAATACACAC[A/G]ATGGACTTCTGAGCACACCCATCAAGGGGTAGTAAAAGGACCGGATCTCTTTATCTGTGC	ACAGTTCAGTGGCTGGCTGGGCCACAGGGCCTGTGTCAAGGGGGAGAATTAAATACACAC[A/G]ATGGACTTCTGAGCACACCCATCAAGGGGTAGTAAAAGGACCGGATCTCTTTATCTGTGC	1241
ARS-BFGL-BAC-32548_dup-0_B_R_2328967745	ARS-BFGL-BAC-32548	BOT	[T/C]	0065801322	AGCTGGGTGGCAGCCTAAAACAAAAGTATTCAGTATAATTTTAAAATACA			3	2	30456734	diploid	Bos taurus	UM3	0	TOP	TAACATATAAATACTGATTTACTAATGTACATGTCATGTATTATGCTATTTTTATTCTTA[A/G]TGTATTTTAAAATTATACTGAATACTTTTGTTTTAGGCTGCCACCCAGCTGGAAAACTTA	TAACATATAAATACTGATTTACTAATGTACATGTCATGTATTATGCTATTTTTATTCTTA[A/G]TGTATTTTAAAATTATACTGAATACTTTTGTTTTAGGCTGCCACCCAGCTGGAAAACTTA	1241
ARS-BFGL-BAC-32707_dup-0_B_F_2328967746	ARS-BFGL-BAC-32707	BOT	[T/C]	0016633334	TCCTTTCCCAGTAATGATTATAAAGCTAGCTGAAATGTAGTAAGAGTTTA			3	2	127814244	diploid	Bos taurus	UM3	0	BOT	ACCAAGGATTTCCTTTCCCAGTAATGATTATAAAGCTAGCTGAAATGTAGTAAGAGTTTA[T/C]GATATGCTCACTCATAGCCTGGTGGCTCAGCTGGTAAAGAATCTGCCTGTATTGCAGGAG	CTCCTGCAATACAGGCAGATTCTTTACCAGCTGAGCCACCAGGCTATGAGTGAGCATATC[A/G]TAAACTCTTACTACATTTCAGCTAGCTTTATAATCATTACTGGGAAAGGAAATCCTTGGT	1241
ARS-BFGL-BAC-32712_dup-0_B_F_2327661742	ARS-BFGL-BAC-32712	BOT	[T/C]	0059729410	TTTACAAAATATGCACCCAAGGACATTTACTAGTGTATTGAGAGCTATTA			3	17	29478332	diploid	Bos taurus	UM3	0	BOT	CTTCATTACTTTTACAAAATATGCACCCAAGGACATTTACTAGTGTATTGAGAGCTATTA[T/C]CATAAATAATTAAAACTAAACTATTCTTCTCTAAATAAATGTATAAAGTACATTGGGTGA	TCACCCAATGTACTTTATACATTTATTTAGAGAAGAATAGTTTAGTTTTAATTATTTATG[A/G]TAATAGCTCTCAATACACTAGTAAATGTCCTTGGGTGCATATTTTGTAAAAGTAATGAAG	1241
ARS-BFGL-BAC-32721_dup-0_B_R_2328967749	ARS-BFGL-BAC-32721	BOT	[T/C]	0066683332	AAAATATTATTGCATTTGTTTTATACCATCTGAGATTAAAATCATTCATA			3	17	34377274	diploid	Bos taurus	UM3	0	TOP	AGATGACAAAATACTTAGCTGTAAAATAATATTACCTTTGGAGATATTTTAAAATTTACA[A/G]TATGAATGATTTTAATCTCAGATGGTATAAAACAAATGCAATAATATTTTCTCTTGAGTG	AGATGACAAAATACTTAGCTGTAAAATAATATTACCTTTGGAGATATTTTAAAATTTACA[A/G]TATGAATGATTTTAATCTCAGATGGTATAAAACAAATGCAATAATATTTTCTCTTGAGTG	1241
ARS-BFGL-BAC-32722_dup-0_T_R_2328967751	ARS-BFGL-BAC-32722	TOP	[A/G]	0019800345	GAGGTTGTTTGGCACTTAAAATGGACTGGAAAGTGAGAGCAGATTATGTA			3	1	929617	diploid	Bos taurus	UM3	0	BOT	GAATGGATTCAGTAATAGTCTATTTTGAAAATAAACATAAAGGTTCTACTATAGGCAGTT[T/C]TACATAATCTGCTCTCACTTTCCAGTCCATTTTAAGTGCCAAACAACCTCAGGAAATGTA	TACATTTCCTGAGGTTGTTTGGCACTTAAAATGGACTGGAAAGTGAGAGCAGATTATGTA[A/G]AACTGCCTATAGTAGAACCTTTATGTTTATTTTCAAAATAGACTATTACTGAATCCATTC	1241
ARS-BFGL-BAC-32745-0_T_F_1511664253	ARS-BFGL-BAC-32745	TOP	[A/G]	0068695359	TATCTTTGAGCTGTTTTTCAGATACTGAAACCTTCACCAGGTAAGACAAG			3	17	39963957	diploid	Bos taurus	UM3	0	TOP	CACATAACAATATCTTTGAGCTGTTTTTCAGATACTGAAACCTTCACCAGGTAAGACAAG[A/G]TAACTATGAAGTTGCTCAGTCGTGTCCAACTCTTTGCGACCCCATGGACTGTAGTCTACC	CACATAACAATATCTTTGAGCTGTTTTTCAGATACTGAAACCTTCACCAGGTAAGACAAG[A/G]TAACTATGAAGTTGCTCAGTCGTGTCCAACTCTTTGCGACCCCATGGACTGTAGTCTACC	1241
ARS-BFGL-BAC-32770-0_B_F_1511663918	ARS-BFGL-BAC-32770	BOT	[T/C]	0030634311	GCCTAGCAGCCCTCAGTATCTGGGAACCCATGATCCTTCTGTCTTATTGC			3	1	845494	diploid	Bos taurus	UM3	0	BOT	AGTATAAGCAGCCTAGCAGCCCTCAGTATCTGGGAACCCATGATCCTTCTGTCTTATTGC[T/C]TGGCTCCCTTTGCATGATCTAAGATACCTCTTGGTTGTTTCTTGAGCCAGGCAGTAGGAT	ATCCTACTGCCTGGCTCAAGAAACAACCAAGAGGTATCTTAGATCATGCAAAGGGAGCCA[A/G]GCAATAAGACAGAAGGATCATGGGTTCCCAGATACTGAGGGCTGCTAGGCTGCTTATACT	1241
ARS-BFGL-BAC-32787-0_T_R_1511663685	ARS-BFGL-BAC-32787	TOP	[A/G]	0072625347	TAATTTGAAAACTCAGAGGTGAGGGAGAAGAAAATAGAGACCAGAGGATA			3	16	56803437	diploid	Bos taurus	UM3	0	BOT	ACTTCTATCTCTACAATGCTATAAGTAAAAAAAAAAAAAAAAGTAACTCAATCCCTGTGC[T/C]TATCCTCTGGTCTCTATTTTCTTCTCCCTCACCTCTGAGTTTTCAAATTATCACTTTATC	GATAAAGTGATAATTTGAAAACTCAGAGGTGAGGGAGAAGAAAATAGAGACCAGAGGATA[A/G]GCACAGGGATTGAGTTACTTTTTTTTTTTTTTTTACTTATAGCATTGTAGAGATAGAAGT	1241
ARS-BFGL-BAC-32896-0_B_F_1511663198	ARS-BFGL-BAC-32896	BOT	[T/C]	0027646327	GGTTGGCCTCCCCAGAAGAGCAACAAAAGCACAAATTTGGCTTGAATATA			3	1	55444187	diploid	Bos taurus	UM3	0	BOT	AAATAAAACAGGTTGGCCTCCCCAGAAGAGCAACAAAAGCACAAATTTGGCTTGAATATA[T/C]GCCACAGGAAGTATATTTTAATCAAACTATGTCAGTTTAGATTGCATAGTTTGTGCTTAT	ATAAGCACAAACTATGCAATCTAAACTGACATAGTTTGATTAAAATATACTTCCTGTGGC[A/G]TATATTCAAGCCAAATTTGTGCTTTTGTTGCTCTTCTGGGGAGGCCAACCTGTTTTATTT	1241
ARS-BFGL-BAC-32921_dup-0_B_F_2328967758	ARS-BFGL-BAC-32921	BOT	[T/G]	0071613458	TTCCTTCAACATGGCCTAACTTCAGAAAATATGCTGGTTAAGTTTCTGTT			3	1	100151489	diploid	Bos taurus	UM3	0	BOT	AGCAGAAATTTTCCTTCAACATGGCCTAACTTCAGAAAATATGCTGGTTAAGTTTCTGTT[T/G]GTGTGATTTATTTGTTATTATAGTGCAAATGGTAAGTAAATTTAGACTTACAAGATGAGG	CCTCATCTTGTAAGTCTAAATTTACTTACCATTTGCACTATAATAACAAATAAATCACAC[A/C]AACAGAAACTTAACCAGCATATTTTCTGAAGTTAGGCCATGTTGAAGGAAAATTTCTGCT	1241
ARS-BFGL-BAC-32937-0_T_R_1511663469	ARS-BFGL-BAC-32937	TOP	[A/G]	0060765458	ACTGGACAGGAACATACACCTTGGTATATCTGACCCCAGATACTTCAATT			3	19	55871365	diploid	Bos taurus	UM3	0	BOT	AATTGCCCGTCTGGGGTCAGTTATGAGTTAGCGGGATATGGAGGGTCTGATTGTTAGGGG[T/C]AATTGAAGTATCTGGGGTCAGATATACCAAGGTGTATGTTCCTGTCCAGTTAGCTGGAAG	CTTCCAGCTAACTGGACAGGAACATACACCTTGGTATATCTGACCCCAGATACTTCAATT[A/G]CCCCTAACAATCAGACCCTCCATATCCCGCTAACTCATAACTGACCCCAGACGGGCAATT	1241
ARS-BFGL-BAC-32958_dup-0_T_R_2253190420	ARS-BFGL-BAC-32958	TOP	[A/G]	0049687401	ACTAGGGCTACCAGAAGGGGTGAGGTGAATATGGGCTTTCTCTTGACTTA			3	19	10009059	diploid	Bos taurus	UM3	0	BOT	AAAAAAGCACAGAAAAATTAAAAATGTGCCTTGAAAGGAACAGTATTAACAAAGCTATAA[T/C]TAAGTCAAGAGAAAGCCCATATTCACCTCACCCCTTCTGGTAGCCCTAGTATAACATATG	CATATGTTATACTAGGGCTACCAGAAGGGGTGAGGTGAATATGGGCTTTCTCTTGACTTA[A/G]TTATAGCTTTGTTAATACTGTTCCTTTCAAGGCACATTTTTAATTTTTCTGTGCTTTTTT	1241
ARS-BFGL-BAC-32986-0_B_F_1511663370	ARS-BFGL-BAC-32986	BOT	[T/C]	0015663340	TCTGTTATTATTTAGTAAAATAATGGTGTGCCATATATGAGAAGGGGCTC			3	19	12794836	diploid	Bos taurus	UM3	0	BOT	AAGTTTTACTTCTGTTATTATTTAGTAAAATAATGGTGTGCCATATATGAGAAGGGGCTC[T/C]GAAAAAGTTATTTTTTGAGAGTAGTTTATACACCATAAACAAATTATAGGTCAGCAAGTC	GACTTGCTGACCTATAATTTGTTTATGGTGTATAAACTACTCTCAAAAAATAACTTTTTC[A/G]GAGCCCCTTCTCATATATGGCACACCATTATTTTACTAAATAATAACAGAAGTAAAACTT	1241
ARS-BFGL-BAC-32989-0_T_R_1511663845	ARS-BFGL-BAC-32989	TOP	[A/G]	0041658502	CACCACCTGTGGCTCATGGCTACCATATTGGACAGATTTCTAGATGATGG			3	20	57124397	diploid	Bos taurus	UM3	0	BOT	AGGAACTATAACCTGTTATAAAGGTGAAACTTGTCGATCAAACCCTTACACATTTACCAT[T/C]CCATCATCTAGAAATCTGTCCAATATGGTAGCCATGAGCCACAGGTGGTGATTTATGTGA	TCACATAAATCACCACCTGTGGCTCATGGCTACCATATTGGACAGATTTCTAGATGATGG[A/G]ATGGTAAATGTGTAAGGGTTTGATCGACAAGTTTCACCTTTATAACAGGTTATAGTTCCT	1241
ARS-BFGL-BAC-32991_dup-0_T_F_2328967767	ARS-BFGL-BAC-32991	TOP	[A/G]	0043805338	CTGTATTCCCCTAGAGACTAGAAGAGATGAGGATGAAGGGCACCCCGGAA			3	20	5194729	diploid	Bos taurus	UM3	0	TOP	CCTGTCCCACCTGTATTCCCCTAGAGACTAGAAGAGATGAGGATGAAGGGCACCCCGGAA[A/G]ACACAGACTCAGCACTCCACCCCACCAAGGGGACTTTACACGCGGTGACAAAGTCACAGG	CCTGTCCCACCTGTATTCCCCTAGAGACTAGAAGAGATGAGGATGAAGGGCACCCCGGAA[A/G]ACACAGACTCAGCACTCCACCCCACCAAGGGGACTTTACACGCGGTGACAAAGTCACAGG	1241
ARS-BFGL-BAC-33065-0_B_F_1511663738	ARS-BFGL-BAC-33065	BOT	[T/C]	0070770343	CTGTCCACCTCAGCCTCATTTTTGACTCATGCCCAATGGGGGATGTCCAG			3	20	527561	diploid	Bos taurus	UM3	0	BOT	AGACTGAAATCTGTCCACCTCAGCCTCATTTTTGACTCATGCCCAATGGGGGATGTCCAG[T/C]GCAGAGTATGGTACACAAAGGAAGAGACCCCCCGGCCTCTCCTTCTCAGGCAGCCAGGAA	TTCCTGGCTGCCTGAGAAGGAGAGGCCGGGGGGTCTCTTCCTTTGTGTACCATACTCTGC[A/G]CTGGACATCCCCCATTGGGCATGAGTCAAAAATGAGGCTGAGGTGGACAGATTTCAGTCT	1241
ARS-BFGL-BAC-33075_dup-0_T_F_2328967773	ARS-BFGL-BAC-33075	TOP	[A/G]	0030769439	AGGACATTGTACCATCAGAGAAATCCCAACCTCATGAAATGTTAATCAGC			3	19	2484709	diploid	Bos taurus	UM3	0	TOP	ACATGAGGCCAGGACATTGTACCATCAGAGAAATCCCAACCTCATGAAATGTTAATCAGC[A/G]AGTGCTCTCCCAAGTGCCTCCATCTCAACACTAAGACCAAGCCCCATCCAAAGTCCAGCA	ACATGAGGCCAGGACATTGTACCATCAGAGAAATCCCAACCTCATGAAATGTTAATCAGC[A/G]AGTGCTCTCCCAAGTGCCTCCATCTCAACACTAAGACCAAGCCCCATCCAAAGTCCAGCA	1241
ARS-BFGL-BAC-33077_dup-0_T_F_2328967775	ARS-BFGL-BAC-33077	TOP	[A/C]	0064745429	CAGCATGGGTTTGCACTGTATGGTCCTCCTATCCACAGATTACTTTCAGT			3	19	10198335	diploid	Bos taurus	UM3	0	TOP	TGACTCTGAGCAGCATGGGTTTGCACTGTATGGTCCTCCTATCCACAGATTACTTTCAGT[A/C]AATCCACAGTTGGTTGAGTCTTTGGATGCTGAATTACTGATAAGGAGGACTGACTATGAA	TGACTCTGAGCAGCATGGGTTTGCACTGTATGGTCCTCCTATCCACAGATTACTTTCAGT[A/C]AATCCACAGTTGGTTGAGTCTTTGGATGCTGAATTACTGATAAGGAGGACTGACTATGAA	1241
ARS-BFGL-BAC-33086-0_B_R_1511664780	ARS-BFGL-BAC-33086	BOT	[T/C]	0049626433	CGGCCTGTGGGTACAAAATGAGTCCTTTACTGTATACTTTAGGCTCTCCA			3	19	14853169	diploid	Bos taurus	UM3	0	TOP	GAGAGATCCAGAAGTGTGGAAGAGGAAGGGTTGGAGATCTGTGGGCAGAACTTTGCAGGA[A/G]TGGAGAGCCTAAAGTATACAGTAAAGGACTCATTTTGTACCCACAGGCCGTTAAAGTGTA	GAGAGATCCAGAAGTGTGGAAGAGGAAGGGTTGGAGATCTGTGGGCAGAACTTTGCAGGA[A/G]TGGAGAGCCTAAAGTATACAGTAAAGGACTCATTTTGTACCCACAGGCCGTTAAAGTGTA	1241
ARS-BFGL-BAC-33094_dup-0_B_F_2328967778	ARS-BFGL-BAC-33094	BOT	[G/C]	0043639313	ATTTACATATGGATACAGACACCGCCTGGCTCTGCAGAGGGTGAGCTGCG	0046765318	ATTTACATATGGATACAGACACCGCCTGGCTCTGCAGAGGGTGAGCTGCC	3	19	17298218	diploid	Bos taurus	UM3	0	BOT	GAGTGCTCGGTATTTACATATGGATACAGACACCGCCTGGCTCTGCAGAGGGTGAGCTGC[C/G]GTCTCTTCAGGGGCAGGCATCCAGGAAGGTGTTTATCCTGCACACCCCACTTGCTGCCCC	GGGGCAGCAAGTGGGGTGTGCAGGATAAACACCTTCCTGGATGCCTGCCCCTGAAGAGAC[C/G]GCAGCTCACCCTCTGCAGAGCCAGGCGGTGTCTGTATCCATATGTAAATACCGAGCACTC	1241
ARS-BFGL-BAC-33114_dup-0_T_F_2328967780	ARS-BFGL-BAC-33114	TOP	[A/C]	0024743449	GAAATGGCTCATACACAGAGGCAGCAAGGTCACCATCATCTAATTCCCTG			3	18	11991992	diploid	Bos taurus	UM3	0	TOP	GTAGAGCCGGGAAATGGCTCATACACAGAGGCAGCAAGGTCACCATCATCTAATTCCCTG[A/C]GCACAGCGATAGGCGTTTACACCGGCTGTAGATACCTGGAGCACCCGGTAAGACCGGCCA	GTAGAGCCGGGAAATGGCTCATACACAGAGGCAGCAAGGTCACCATCATCTAATTCCCTG[A/C]GCACAGCGATAGGCGTTTACACCGGCTGTAGATACCTGGAGCACCCGGTAAGACCGGCCA	1241
ARS-BFGL-BAC-33119_dup-0_B_R_2327661755	ARS-BFGL-BAC-33119	BOT	[G/C]	0023672475	CTTGTTTCTTCTCAATCTTATCCTAATCCATTGATTCTCAACCTGGGACG	0040662457	CTTGTTTCTTCTCAATCTTATCCTAATCCATTGATTCTCAACCTGGGACC	3	18	12399824	diploid	Bos taurus	UM3	0	TOP	AAAACTGTGTACAATATCCCAACACCTGTGAATGAACCTCCAAACTGCAAGAGACACACA[C/G]GTCCCAGGTTGAGAATCAATGGATTAGGATAAGATTGAGAAGAAACAAGAACACCCAAGC	AAAACTGTGTACAATATCCCAACACCTGTGAATGAACCTCCAAACTGCAAGAGACACACA[C/G]GTCCCAGGTTGAGAATCAATGGATTAGGATAAGATTGAGAAGAAACAAGAACACCCAAGC	1241
ARS-BFGL-BAC-33122_dup-0_T_R_2327661757	ARS-BFGL-BAC-33122	TOP	[A/G]	0051603376	GTACCATGTGCTGGGACACAACGGTAAACAAAACAGTTTTTGTCCTAAAT			3	1	87424785	diploid	Bos taurus	UM3	0	BOT	CTTCAATTGCTGAAAGTATCTGGACTTTCTGAGGCTGTTATGTAAATCCTACACAATGAG[T/C]ATTTAGGACAAAAACTGTTTTGTTTACCGTTGTGTCCCAGCACATGGTACATTCTAGAAC	GTTCTAGAATGTACCATGTGCTGGGACACAACGGTAAACAAAACAGTTTTTGTCCTAAAT[A/G]CTCATTGTGTAGGATTTACATAACAGCCTCAGAAAGTCCAGATACTTTCAGCAATTGAAG	1241
ARS-BFGL-BAC-33133_dup-0_T_R_2328967783	ARS-BFGL-BAC-33133	TOP	[C/G]	0038779395	ACTCTCAAGACAAGCCCTGCTGCTCACAACATTCTCTTGATACCCTCCTC	0029689379	ACTCTCAAGACAAGCCCTGCTGCTCACAACATTCTCTTGATACCCTCCTG	3	18	2342036	diploid	Bos taurus	UM3	0	BOT	ACCAGTCACGATGGGGATGTCCGGATATGGGACAAGCGGGTAAGTGACCTCTTTCTCCCC[C/G]AGGAGGGTATCAAGAGAATGTTGTGAGCAGCAGGGCTTGTCTTGAGAGTCCAGGGTACCT	AGGTACCCTGGACTCTCAAGACAAGCCCTGCTGCTCACAACATTCTCTTGATACCCTCCT[C/G]GGGGAGAAAGAGGTCACTTACCCGCTTGTCCCATATCCGGACATCCCCATCGTGACTGGT	1241
ARS-BFGL-BAC-33134_dup-0_B_F_2253188443	ARS-BFGL-BAC-33134	BOT	[T/C]	0020738431	CATACCTATACATAAGATCCCTGACATTTTCCACGAAGAACAAATTAGAC			3	18	15634733	diploid	Bos taurus	UM3	0	BOT	AATGGCTAAACATACCTATACATAAGATCCCTGACATTTTCCACGAAGAACAAATTAGAC[T/C]TTATTAGAAAAACAGCAGGTTAACTAGGGATTTATACATGTTCTGATTAAATAAGCTGGT	ACCAGCTTATTTAATCAGAACATGTATAAATCCCTAGTTAACCTGCTGTTTTTCTAATAA[A/G]GTCTAATTTGTTCTTCGTGGAAAATGTCAGGGATCTTATGTATAGGTATGTTTAGCCATT	1241
ARS-BFGL-BAC-33135-0_T_F_1511663195	ARS-BFGL-BAC-33135	TOP	[A/G]	0051677345	CTTCCTATTGGAATTCAGGGAGGAGCCTGTCTTTTTGAGATGACAGGGGT			3	18	15883183	diploid	Bos taurus	UM3	0	TOP	AAAGTCCCTGCTTCCTATTGGAATTCAGGGAGGAGCCTGTCTTTTTGAGATGACAGGGGT[A/G]TGTATAATGGTTATTCTCACAGAACAGAAACAAATTATAGAGGGTCTAACCTAGTACTCT	AAAGTCCCTGCTTCCTATTGGAATTCAGGGAGGAGCCTGTCTTTTTGAGATGACAGGGGT[A/G]TGTATAATGGTTATTCTCACAGAACAGAAACAAATTATAGAGGGTCTAACCTAGTACTCT	1241
ARS-BFGL-BAC-33156_dup-0_B_R_2328967787	ARS-BFGL-BAC-33156	BOT	[T/C]	0069625457	AAAATCAGTCTCCTAGCCATGCAAATTTAGGAAAAGATTCAGTGGTTCCC			3	22	31759270	diploid	Bos taurus	UM3	0	TOP	GTTATTTTGACCTAGTAATGAAGTTACCTGTGTTTATGGGGGAATTTTTCAAAATGAGAA[A/G]GGGAACCACTGAATCTTTTCCTAAATTTGCATGGCTAGGAGACTGATTTTTAATTAGAAA	GTTATTTTGACCTAGTAATGAAGTTACCTGTGTTTATGGGGGAATTTTTCAAAATGAGAA[A/G]GGGAACCACTGAATCTTTTCCTAAATTTGCATGGCTAGGAGACTGATTTTTAATTAGAAA	1241
ARS-BFGL-BAC-33160_dup-0_B_R_2328967789	ARS-BFGL-BAC-33160	BOT	[T/A]	0012653341	CCATCTTTCTAGTGATAGTGGAGACTATAAGTAGTGTTCGCTTTGAGGAT	0028690325	CCATCTTTCTAGTGATAGTGGAGACTATAAGTAGTGTTCGCTTTGAGGAA	3	22	33290034	diploid	Bos taurus	UM3	0	TOP	ATACTTTTAAAACAGGATATTGTTAACTTGGTAAATATTTGTCACTGTTCAATAATATGA[A/T]TCCTCAAAGCGAACACTACTTATAGTCTCCACTATCACTAGAAAGATGGTGAAGACTATG	ATACTTTTAAAACAGGATATTGTTAACTTGGTAAATATTTGTCACTGTTCAATAATATGA[A/T]TCCTCAAAGCGAACACTACTTATAGTCTCCACTATCACTAGAAAGATGGTGAAGACTATG	1241
ARS-BFGL-BAC-33169_dup-0_T_F_2328967790	ARS-BFGL-BAC-33169	TOP	[A/G]	0030650486	TCTATACACCAACAAGATTACTTCTCAGACTTCCCAGGAAGTGAGGACAA			3	2	29812959	diploid	Bos taurus	UM3	0	TOP	TAATTGTGTTTCTATACACCAACAAGATTACTTCTCAGACTTCCCAGGAAGTGAGGACAA[A/G]GAGACTGAGCTATGATGTCTCCTTATGACTGCCCTTCCTTTAGGGAAGGACCTGCCCACA	TAATTGTGTTTCTATACACCAACAAGATTACTTCTCAGACTTCCCAGGAAGTGAGGACAA[A/G]GAGACTGAGCTATGATGTCTCCTTATGACTGCCCTTCCTTTAGGGAAGGACCTGCCCACA	1241
ARS-BFGL-BAC-33235-0_B_R_1511664110	ARS-BFGL-BAC-33235	BOT	[T/C]	0017672440	TTCTTTGCTCAAAGCTACCTATGGCCTTTTCTAGTCTTTCTCAGTTTCAA			3	2	30748673	diploid	Bos taurus	UM3	0	TOP	ATGGTAATGGATATAATTACTTTCCTTTGACAGAAGTTACCCTCTTTTCTACAGCAAGCC[A/G]TTGAAACTGAGAAAGACTAGAAAAGGCCATAGGTAGCTTTGAGCAAAGAACTCTTCGGGG	ATGGTAATGGATATAATTACTTTCCTTTGACAGAAGTTACCCTCTTTTCTACAGCAAGCC[A/G]TTGAAACTGAGAAAGACTAGAAAAGGCCATAGGTAGCTTTGAGCAAAGAACTCTTCGGGG	1241
ARS-BFGL-BAC-33244-0_T_F_1511663741	ARS-BFGL-BAC-33244	TOP	[A/G]	0036698344	TTTTTCCATTGCTGATTCATTAGTGAAATTTGAGTCATATGGGGTTTCAT			3	22	9550422	diploid	Bos taurus	UM3	0	TOP	AGACTTAATCTTTTTCCATTGCTGATTCATTAGTGAAATTTGAGTCATATGGGGTTTCAT[A/G]ATATTGGTACATTTTAAACTTCTATTGATATATTTTGGTAGGTTTTGGAAGAAGGTGGCA	AGACTTAATCTTTTTCCATTGCTGATTCATTAGTGAAATTTGAGTCATATGGGGTTTCAT[A/G]ATATTGGTACATTTTAAACTTCTATTGATATATTTTGGTAGGTTTTGGAAGAAGGTGGCA	1241
ARS-BFGL-BAC-33265_dup-0_T_R_2328967797	ARS-BFGL-BAC-33265	TOP	[A/G]	0054783444	GAAGATGCAGGAATGCATGGAACAGGAAGAAACAATCACAGGGCTACATA			3	2	31020591	diploid	Bos taurus	UM3	0	BOT	ATATAAGTGAAATCAAACCAAATCTAAATACAAACCAACGACATTTTCTCTGTTTTTCTT[T/C]TATGTAGCCCTGTGATTGTTTCTTCCTGTTCCATGCATTCCTGCATCTTCTGAAATCAAG	CTTGATTTCAGAAGATGCAGGAATGCATGGAACAGGAAGAAACAATCACAGGGCTACATA[A/G]AAGAAAAACAGAGAAAATGTCGTTGGTTTGTATTTAGATTTGGTTTGATTTCACTTATAT	1241
ARS-BFGL-BAC-33314-0_T_F_1511663691	ARS-BFGL-BAC-33314	TOP	[A/C]	0051636349	CATGGGAATAAAGCTAGGAAGGACTTAAATTTCAGGCCAATTGGAGATAC			3	22	41537351	diploid	Bos taurus	UM3	0	TOP	ACTTGGGTTGCATGGGAATAAAGCTAGGAAGGACTTAAATTTCAGGCCAATTGGAGATAC[A/C]TTTTATTTTAAATATTACCATCAAGATTGATAATTGGGATACCCGGAAACTACCTTTTCC	ACTTGGGTTGCATGGGAATAAAGCTAGGAAGGACTTAAATTTCAGGCCAATTGGAGATAC[A/C]TTTTATTTTAAATATTACCATCAAGATTGATAATTGGGATACCCGGAAACTACCTTTTCC	1241
ARS-BFGL-BAC-33343-0_B_R_1511663820	ARS-BFGL-BAC-33343	BOT	[T/C]	0024655328	TGTCTTCTGTCCTGGAAACAAGCCTCCCTTAGGAACATCCCAGAAACATT			3	21	19832171	diploid	Bos taurus	UM3	0	TOP	AGCCACCCAGTGGGCTCAAGCTTCTTAACCGGACAGGGGCTCTGGGGAGGGTGAGCCGCT[A/G]AATGTTTCTGGGATGTTCCTAAGGGAGGCTTGTTTCCAGGACAGAAGACAAATAGCTGTG	AGCCACCCAGTGGGCTCAAGCTTCTTAACCGGACAGGGGCTCTGGGGAGGGTGAGCCGCT[A/G]AATGTTTCTGGGATGTTCCTAAGGGAGGCTTGTTTCCAGGACAGAAGACAAATAGCTGTG	1241
ARS-BFGL-BAC-33348-0_B_R_1511664168	ARS-BFGL-BAC-33348	BOT	[T/C]	0024603432	CCTTTACCTTTTTTCCTTTCAATAATCATGCTAATTAAAATATTGAGCAC			3	16	28999146	diploid	Bos taurus	UM3	0	TOP	ATTTGATTGAGACCGTTGTACATTTTTAAATTTTAGTTAACTAAAAATCTTGCTAGTGGA[A/G]GTGCTCAATATTTTAATTAGCATGATTATTGAAAGGAAAAAAGGTAAAGGACCTCTTCTG	ATTTGATTGAGACCGTTGTACATTTTTAAATTTTAGTTAACTAAAAATCTTGCTAGTGGA[A/G]GTGCTCAATATTTTAATTAGCATGATTATTGAAAGGAAAAAAGGTAAAGGACCTCTTCTG	1241
ARS-BFGL-BAC-33349-0_B_F_1511663850	ARS-BFGL-BAC-33349	BOT	[G/C]	0031706440	AGCTTATGTCCAAATATGTCTTTATGACAACTCTGCCTGAATTAGGAAGG	0064767361	AGCTTATGTCCAAATATGTCTTTATGACAACTCTGCCTGAATTAGGAAGC	3	16	29113588	diploid	Bos taurus	UM3	0	BOT	AGGAATTTTCTAGCTTATGTCCAAATATGTCTTTATGACAACTCTGCCTGAATTAGGAAG[C/G]ATTTTCAATCTGTAAACTCAAATCTTTCATCAGTTCAGAGACAATAAAACAGCTTTTTTC	GAAAAAAGCTGTTTTATTGTCTCTGAACTGATGAAAGATTTGAGTTTACAGATTGAAAAT[C/G]CTTCCTAATTCAGGCAGAGTTGTCATAAAGACATATTTGGACATAAGCTAGAAAATTCCT	1241
ARS-BFGL-BAC-33363_dup-0_B_F_2328967807	ARS-BFGL-BAC-33363	BOT	[T/C]	0058702451	CCAATTGCATTTCATATGCATGATATAGCCTTTTCCCTGTTGTCTATTTT			3	16	30042285	diploid	Bos taurus	UM3	0	BOT	CTTCTCTTTTCCAATTGCATTTCATATGCATGATATAGCCTTTTCCCTGTTGTCTATTTT[T/C]CCTCTTCACTACCCATTTTTACAATATAATGAAAAAATGTGCCACTTTTATAACCAGGAA	TTCCTGGTTATAAAAGTGGCACATTTTTTCATTATATTGTAAAAATGGGTAGTGAAGAGG[A/G]AAAATAGACAACAGGGAAAAGGCTATATCATGCATATGAAATGCAATTGGAAAAGAGAAG	1241
ARS-BFGL-BAC-33387_dup-0_B_F_2328967809	ARS-BFGL-BAC-33387	BOT	[T/C]	0025662364	CACAGGCAGAGGAACCATTTCTAAACACTTTCACAAAGCAGCTTAGTATG			3	16	34482706	diploid	Bos taurus	UM3	0	BOT	ATAACATACACACAGGCAGAGGAACCATTTCTAAACACTTTCACAAAGCAGCTTAGTATG[T/C]GGACGGGGTAAAGAGTAGGAGTGTCTGGGAGTGGTTCCCCTGCATTGTCAGCTAACCCAG	CTGGGTTAGCTGACAATGCAGGGGAACCACTCCCAGACACTCCTACTCTTTACCCCGTCC[A/G]CATACTAAGCTGCTTTGTGAAAGTGTTTAGAAATGGTTCCTCTGCCTGTGTGTATGTTAT	1241
ARS-BFGL-BAC-33390-0_T_F_1511663927	ARS-BFGL-BAC-33390	TOP	[A/G]	0011753314	CGAAAGAAGAGAGGAAGGGAAGAGGGTCAGATGGAAGTGTCTTGGATGTG			3	16	57380464	diploid	Bos taurus	UM3	0	TOP	AGTCTGACTCCGAAAGAAGAGAGGAAGGGAAGAGGGTCAGATGGAAGTGTCTTGGATGTG[A/G]GGCACTTTTAAGGAAAGTTTGGCAAAGCCACTGGGGTGGCCTGTGAGCGCCCACTTTTCC	AGTCTGACTCCGAAAGAAGAGAGGAAGGGAAGAGGGTCAGATGGAAGTGTCTTGGATGTG[A/G]GGCACTTTTAAGGAAAGTTTGGCAAAGCCACTGGGGTGGCCTGTGAGCGCCCACTTTTCC	1241
ARS-BFGL-BAC-33412-0_B_F_1511664602	ARS-BFGL-BAC-33412	BOT	[T/C]	0057692302	CTGGCTGCTCTGTGCATATTATCCTAGGAGAAACCTGCTTTTCTTTAACT			3	17	1715231	diploid	Bos taurus	UM3	0	BOT	CTCAGTCTCTCTGGCTGCTCTGTGCATATTATCCTAGGAGAAACCTGCTTTTCTTTAACT[T/C]TTTGTCTCCTGTCCTCCATCTCATCTAGCAAAGTTGGAGGACAGGAGGGAGCTGAAGGAG	CTCCTTCAGCTCCCTCCTGTCCTCCAACTTTGCTAGATGAGATGGAGGACAGGAGACAAA[A/G]AGTTAAAGAAAAGCAGGTTTCTCCTAGGATAATATGCACAGAGCAGCCAGAGAGACTGAG	1241
ARS-BFGL-BAC-33415-0_B_R_1511663304	ARS-BFGL-BAC-33415	BOT	[T/C]	0016719368	GAAACACGTGCAGATCATTTGAGTTGTAAAGAGAGGACCTATGCCATTGT			3	1	79009807	diploid	Bos taurus	UM3	0	TOP	AAGAGACCAACATTTTTTCTGCCAGTGCCTGGAAGGAACTTCCAATGTTAAGAGCTGTTC[A/G]ACAATGGCATAGGTCCTCTCTTTACAACTCAAATGATCTGCACGTGTTTCTCAGTAACTC	AAGAGACCAACATTTTTTCTGCCAGTGCCTGGAAGGAACTTCCAATGTTAAGAGCTGTTC[A/G]ACAATGGCATAGGTCCTCTCTTTACAACTCAAATGATCTGCACGTGTTTCTCAGTAACTC	1241
ARS-BFGL-BAC-33541-0_T_F_1511664117	ARS-BFGL-BAC-33541	TOP	[A/G]	0056715401	TAGTCAGACTGTCAAACTTAATTGCTGGTGAAGGGCAATTCTCTTTTTCT			3	15	47336499	diploid	Bos taurus	UM3	0	TOP	ATGGTTTTCATAGTCAGACTGTCAAACTTAATTGCTGGTGAAGGGCAATTCTCTTTTTCT[A/G]GGTCTGTTACGAGTACTAGATAAACTTTTCCACATACTCATTTACTCATTTCATATTGTG	ATGGTTTTCATAGTCAGACTGTCAAACTTAATTGCTGGTGAAGGGCAATTCTCTTTTTCT[A/G]GGTCTGTTACGAGTACTAGATAAACTTTTCCACATACTCATTTACTCATTTCATATTGTG	1241
ARS-BFGL-BAC-33563-0_T_F_1511663109	ARS-BFGL-BAC-33563	TOP	[A/G]	0067602470	CCTCCAAAGCTGAGCTGTGTCTCTTCCCAAAGGAGGATGAGAACAACGGG			3	19	57017362	diploid	Bos taurus	UM3	0	TOP	AAAAACTCTACCTCCAAAGCTGAGCTGTGTCTCTTCCCAAAGGAGGATGAGAACAACGGG[A/G]CTCCTCCAAGACCCTCTCAGACTAGAGGAGGTGACTGGAGGCTCCCTGCTTATATTTAAA	AAAAACTCTACCTCCAAAGCTGAGCTGTGTCTCTTCCCAAAGGAGGATGAGAACAACGGG[A/G]CTCCTCCAAGACCCTCTCAGACTAGAGGAGGTGACTGGAGGCTCCCTGCTTATATTTAAA	1241
ARS-BFGL-BAC-33576-0_B_F_1511665134	ARS-BFGL-BAC-33576	BOT	[T/C]	0032793437	GATGTAGGGAGTTTCATGGTATTGATAGCAAGATCCTCTGAGTCTTCTGT			3	18	20608941	diploid	Bos taurus	UM3	0	BOT	TCTGGGGTTGGATGTAGGGAGTTTCATGGTATTGATAGCAAGATCCTCTGAGTCTTCTGT[T/C]GGATCTAATACCCTCTGAGACACCACCTCCCTTCTCACCTTTGGCCAATGTTGTTTCACA	TGTGAAACAACATTGGCCAAAGGTGAGAAGGGAGGTGGTGTCTCAGAGGGTATTAGATCC[A/G]ACAGAAGACTCAGAGGATCTTGCTATCAATACCATGAAACTCCCTACATCCAACCCCAGA	1241
ARS-BFGL-BAC-33579-0_B_F_1511664610	ARS-BFGL-BAC-33579	BOT	[T/C]	0072667322	CTTTAGTGTCAGCCTGGGAAAGCAAACAAGTCCATGAGGCTTTGTTGCCA			3	18	21250173	diploid	Bos taurus	UM3	0	BOT	CTCCCACAGCCTTTAGTGTCAGCCTGGGAAAGCAAACAAGTCCATGAGGCTTTGTTGCCA[T/C]ACATCTGTGGACGGATTCAAGTTCCTTCTCCATCTTCCCTCCATCTCCTGCATTCCACTA	TAGTGGAATGCAGGAGATGGAGGGAAGATGGAGAAGGAACTTGAATCCGTCCACAGATGT[A/G]TGGCAACAAAGCCTCATGGACTTGTTTGCTTTCCCAGGCTGACACTAAAGGCTGTGGGAG	1241
ARS-BFGL-BAC-33583-0_B_F_1511663716	ARS-BFGL-BAC-33583	BOT	[T/C]	0029713339	TTGGGTATAATGTAGGTCCATTGCTCGTACTAATTAGTGAACTAGTGATT			3	18	28734924	diploid	Bos taurus	UM3	0	BOT	AGAACTGACTTTGGGTATAATGTAGGTCCATTGCTCGTACTAATTAGTGAACTAGTGATT[T/C]CTGTMATTCTCTCTGGTGTTTTAAAGACAAGGAAGAAAGACTACATTGTGCAAAATGGAG	CTCCATTTTGCACAATGTAGTCTTTCTTCCTTGTCTTTAAAACACCAGAGAGAATKACAG[A/G]AATCACTAGTTCACTAATTAGTACGAGCAATGGACCTACATTATACCCAAAGTCAGTTCT	1241
ARS-BFGL-BAC-33645_dup-0_B_R_2253189380	ARS-BFGL-BAC-33645	BOT	[T/C]	0063777416	CAGTCAATGGCAATGTCTTTATGGATATGGTGTCTGTACATGCTTAACAA			3	20	18413770	diploid	Bos taurus	UM3	0	TOP	ATATTTTCAGTACTAGCCAATATAACATATTTCTGAAGTTTTGTCAGAAGAAGAACGAAC[A/G]TTGTTAAGCATGTACAGACACCATATCCATAAAGACATTGCCATTGACTGCATCAGTCCC	ATATTTTCAGTACTAGCCAATATAACATATTTCTGAAGTTTTGTCAGAAGAAGAACGAAC[A/G]TTGTTAAGCATGTACAGACACCATATCCATAAAGACATTGCCATTGACTGCATCAGTCCC	1241
ARS-BFGL-BAC-33648-0_B_R_1511663562	ARS-BFGL-BAC-33648	BOT	[T/C]	0030699318	TATCCACGTTTCTTTTTCTTCCACACAGATCATTAAGAGCTGACTGTGAA			3	20	18442538	diploid	Bos taurus	UM3	0	TOP	ACATGCACTAGAATAGATATGTAAGACCAAGAACAACAGAGATGAAAGATACACATTTGC[A/G]TTCACAGTCAGCTCTTAATGATCTGTGTGGAAGAAAAAGAAACGTGGATAATTTAAAACA	ACATGCACTAGAATAGATATGTAAGACCAAGAACAACAGAGATGAAAGATACACATTTGC[A/G]TTCACAGTCAGCTCTTAATGATCTGTGTGGAAGAAAAAGAAACGTGGATAATTTAAAACA	1241
ARS-BFGL-BAC-3365-0_B_R_1511663204	ARS-BFGL-BAC-3365	BOT	[T/G]	0024724424	AGAAAAAACTGTGCTGTTTTACTATTAATACATGGTCCCACCCAGAAAAA			3	25	33391370	diploid	Bos taurus	UM3	0	TOP	AAATAGGTTTAATTCTTGTAAAAACATAAAGCAAAATATTGGTACTAATTTCTGAATTGC[A/C]TTTTTCTGGGTGGGACCATGTATTAATAGTAAAACAGCACAGTTTTTTCTGTTTCACCAA	AAATAGGTTTAATTCTTGTAAAAACATAAAGCAAAATATTGGTACTAATTTCTGAATTGC[A/C]TTTTTCTGGGTGGGACCATGTATTAATAGTAAAACAGCACAGTTTTTTCTGTTTCACCAA	1241
ARS-BFGL-BAC-33650-0_T_R_1511663413	ARS-BFGL-BAC-33650	TOP	[A/G]	0028793477	AAATAAACCATCCTGAAATCCTCTTATATTCTTGGCTTTCTGAATTTATG			3	20	18816950	diploid	Bos taurus	UM3	0	BOT	AATCATTTTTCTCACCTGCATAAAATCAGATTCCAAAGAAATCAAAGTAAGAGCCTATTC[T/C]CATAAATTCAGAAAGCCAAGAATATAAGAGGATTTCAGGATGGTTTATTTTAATTAAAAA	TTTTTAATTAAAATAAACCATCCTGAAATCCTCTTATATTCTTGGCTTTCTGAATTTATG[A/G]GAATAGGCTCTTACTTTGATTTCTTTGGAATCTGATTTTATGCAGGTGAGAAAAATGATT	1241
ARS-BFGL-BAC-33651-0_B_R_1511665036	ARS-BFGL-BAC-33651	BOT	[T/A]	0028704404	TGGGATTCACTGAGCCAAATAGAGCTTCAAGTCCATTATTCTCATAGATT	0071733452	TGGGATTCACTGAGCCAAATAGAGCTTCAAGTCCATTATTCTCATAGATA	3	20	19145580	diploid	Bos taurus	UM3	0	TOP	GTTTGATAAACATCTACTGGGATGAATTCAACATCTGAAGCTATGATACAAGGAATGATT[A/T]ATCTATGAGAATAATGGACTTGAAGCTCTATTTGGCTCAGTGAATCCCACATCCTCAACA	GTTTGATAAACATCTACTGGGATGAATTCAACATCTGAAGCTATGATACAAGGAATGATT[A/T]ATCTATGAGAATAATGGACTTGAAGCTCTATTTGGCTCAGTGAATCCCACATCCTCAACA	1241
ARS-BFGL-BAC-33654_dup-0_B_R_2328967834	ARS-BFGL-BAC-33654	BOT	[T/C]	0015649436	AATATTTGGTGATTAGGGAAATGGAGTGACTACTGCAGACAGCCAGAATC			3	20	19587484	diploid	Bos taurus	UM3	0	TOP	AAAAGTTATTCTTTTAAGCACCAATTTTCATTTATTGTAATTAATGTGCCATGCTTAATG[A/G]GATTCTGGCTGTCTGCAGTAGTCACTCCATTTCCCTAATCACCAAATATTTCTGCCATGG	AAAAGTTATTCTTTTAAGCACCAATTTTCATTTATTGTAATTAATGTGCCATGCTTAATG[A/G]GATTCTGGCTGTCTGCAGTAGTCACTCCATTTCCCTAATCACCAAATATTTCTGCCATGG	1241
ARS-BFGL-BAC-33662_dup-0_T_R_2328967836	ARS-BFGL-BAC-33662	TOP	[A/G]	0018608324	AAACACATTTCACAAAACTAAGAAGTTTGAATAAAATCCCATTCTTATTT			3	0	0	diploid	Bos taurus	UM3	0	BOT	CATATTGCAGGCAGATTCTTCTGTCTGAGCCACCAGGGAAACCCAAAATTAATTTTCCAA[T/C]AAATAAGAATGGGATTTTATTCAAACTTCTTAGTTTTGTGAAATGTGTTTATAAGACAGA	TCTGTCTTATAAACACATTTCACAAAACTAAGAAGTTTGAATAAAATCCCATTCTTATTT[A/G]TTGGAAAATTAATTTTGGGTTTCCCTGGTGGCTCAGACAGAAGAATCTGCCTGCAATATG	1241
ARS-BFGL-BAC-33668_dup-0_T_R_2253191275	ARS-BFGL-BAC-33668	TOP	[A/C]	0043660457	CACTGAAAAGCAGGGCTTGTGATCCAATGGTTCCCAAGATCAGGCAAGGA			3	20	40301530	diploid	Bos taurus	UM3	0	BOT	CAGGGCTCCCACTTGTCAGGCCACACCTCTAGGAATAAAAGGGACCCAACCAAGCCTGGT[T/G]TCCTTGCCTGATCTTGGGAACCATTGGATCACAAGCCCTGCTTTTCAGTGGTTCTCAGAC	GTCTGAGAACCACTGAAAAGCAGGGCTTGTGATCCAATGGTTCCCAAGATCAGGCAAGGA[A/C]ACCAGGCTTGGTTGGGTCCCTTTTATTCCTAGAGGTGTGGCCTGACAAGTGGGAGCCCTG	1241
ARS-BFGL-BAC-33670-0_B_F_1511664732	ARS-BFGL-BAC-33670	BOT	[T/C]	0040705510	TTAGAGGTACAACCCAGATACAGGCACAATTCTGTTGTTAGGATGCTTTT			3	20	41524528	diploid	Bos taurus	UM3	0	BOT	GAAATAAGGTTTAGAGGTACAACCCAGATACAGGCACAATTCTGTTGTTAGGATGCTTTT[T/C]TCTGTGTCTCTATGTGTATGTCTGGGTCTGCCTTACACTGTATGTTCTCTCATGTCTGCA	TGCAGACATGAGAGAACATACAGTGTAAGGCAGACCCAGACATACACATAGAGACACAGA[A/G]AAAAGCATCCTAACAACAGAATTGTGCCTGTATCTGGGTTGTACCTCTAAACCTTATTTC	1241
ARS-BFGL-BAC-33672-0_T_R_1511664165	ARS-BFGL-BAC-33672	TOP	[A/C]	0050675369	CCTGTTAAGTAAAGCTCTTCTGCCTGAAACCCAGATACCACTACATGAGT			3	20	41652239	diploid	Bos taurus	UM3	0	BOT	ATTTCCCTTTATTAATTAGTAGGTGTAGTAAATAAACGGAACCCAGACACAGCCAGTGTT[T/G]ACTCATGTAGTGGTATCTGGGTTTCAGGCAGAAGAGCTTTACTTAACAGGATCCTGGTCA	TGACCAGGATCCTGTTAAGTAAAGCTCTTCTGCCTGAAACCCAGATACCACTACATGAGT[A/C]AACACTGGCTGTGTCTGGGTTCCGTTTATTTACTACACCTACTAATTAATAAAGGGAAAT	1241
ARS-BFGL-BAC-33692-0_B_R_1511664426	ARS-BFGL-BAC-33692	BOT	[T/G]	0056600499	CATTTTGTAACAAACATTTTTCTGGACATTCACTGAAGGTATCATATGGA			3	20	43568636	diploid	Bos taurus	UM3	0	TOP	CATTTCTAATTTTTTGTTTCTTCATTACAATTTAAGTTCTGGGAGAGCAGAAACTTTCAY[A/C]TCCATATGATACCTTCAGTGAATGTCCAGAAAAATGTTTGTTACAAAATGTGTGCTCAGC	CATTTCTAATTTTTTGTTTCTTCATTACAATTTAAGTTCTGGGAGAGCAGAAACTTTCAY[A/C]TCCATATGATACCTTCAGTGAATGTCCAGAAAAATGTTTGTTACAAAATGTGTGCTCAGC	1241
ARS-BFGL-BAC-33704-0_B_F_1511663392	ARS-BFGL-BAC-33704	BOT	[T/G]	0037780453	AAGTGTTAATGTCAGCAGTTAACATCAGCCAAGTCAACCAGCATTATAAC			3	2	10192170	diploid	Bos taurus	UM3	0	BOT	AATAGAGAAAAAGTGTTAATGTCAGCAGTTAACATCAGCCAAGTCAACCAGCATTATAAC[T/G]CAATTCTAACTTAGGCTAGATATGAAACAGAAGAGACATAAAAGGAAAAGTCATGTGCTA	TAGCACATGACTTTTCCTTTTATGTCTCTTCTGTTTCATATCTAGCCTAAGTTAGAATTG[A/C]GTTATAATGCTGGTTGACTTGGCTGATGTTAACTGCTGACATTAACACTTTTTCTCTATT	1241
ARS-BFGL-BAC-33707-0_T_R_1511663253	ARS-BFGL-BAC-33707	TOP	[A/G]	0024714508	TCCAAACTCAGGCACCTCACCACCAATGCCCAAGCAAAGAGCTAGGTCAT			3	2	113098322	diploid	Bos taurus	UM3	0	BOT	AACAGGAGCAGTGTTGGAACATGTACCCAGAGCAACACCCTGAAGGTCCGGGTGGGAGGG[T/C]ATGACCTAGCTCTTTGCTTGGGCATTGGTGGTGAGGTGCCTGAGTTTGGAGGGTAAGGAT	ATCCTTACCCTCCAAACTCAGGCACCTCACCACCAATGCCCAAGCAAAGAGCTAGGTCAT[A/G]CCCTCCCACCCGGACCTTCAGGGTGTTGCTCTGGGTACATGTTCCAACACTGCTCCTGTT	1241
ARS-BFGL-BAC-33719-0_B_R_1511664052	ARS-BFGL-BAC-33719	BOT	[T/C]	0029684431	CACTCTTACTTCTCTCTACTTCAAATCTTCCCACTCTCCTCAAATTTCCA			3	19	30108582	diploid	Bos taurus	UM3	0	TOP	ATCCAGTCTCTTTTTTCTTTTAATCAGGATGTGAGATCATTTTGTCAGGCAAAGAGGGAA[A/G]TGGAAATTTGAGGAGAGTGGGAAGATTTGAAGTAGAGAGAAGTAAGAGTGAGCAAGCTGA	ATCCAGTCTCTTTTTTCTTTTAATCAGGATGTGAGATCATTTTGTCAGGCAAAGAGGGAA[A/G]TGGAAATTTGAGGAGAGTGGGAAGATTTGAAGTAGAGAGAAGTAAGAGTGAGCAAGCTGA	1241
ARS-BFGL-BAC-33742-0_T_R_1511665173	ARS-BFGL-BAC-33742	TOP	[A/G]	0025604451	CGTACCAAATCTTGGTTCAGGAAATATAATCCATGTTTTCCTCCTCTCTG			3	1	99552129	diploid	Bos taurus	UM3	0	BOT	TTAATGCCATTAAATGTCCAAAATTAATTTATTATAATCATATTTCATATTGCCTGTCTG[T/C]CAGAGAGGAGGAAAACATGGATTATATTTCCTGAACCAAGATTTGGTACGCATTAACTAA	TTAGTTAATGCGTACCAAATCTTGGTTCAGGAAATATAATCCATGTTTTCCTCCTCTCTG[A/G]CAGACAGGCAATATGAAATATGATTATAATAAATTAATTTTGGACATTTAATGGCATTAA	1241
ARS-BFGL-BAC-33744_dup-0_T_F_2328967849	ARS-BFGL-BAC-33744	TOP	[A/G]	0029603454	TATCACAATCATCTATGGCAAAAATGGGAGAAGCTAGTGTTTCCTGTGAC			3	19	33941547	diploid	Bos taurus	UM3	0	TOP	AATTTCTCTATATCACAATCATCTATGGCAAAAATGGGAGAAGCTAGTGTTTCCTGTGAC[A/G]CTGTGCTGCTTTCTCACAGGGAGTGAGCTACTCTGAGGAGCTGAGATAGATAAGACCACC	AATTTCTCTATATCACAATCATCTATGGCAAAAATGGGAGAAGCTAGTGTTTCCTGTGAC[A/G]CTGTGCTGCTTTCTCACAGGGAGTGAGCTACTCTGAGGAGCTGAGATAGATAAGACCACC	1241
ARS-BFGL-BAC-33747_dup-0_B_R_2328967852	ARS-BFGL-BAC-33747	BOT	[T/C]	0059756314	GGTTAAACAAAAATACAGTAAGTACAAATGATACTAAATTTGCGGCTTTG			3	17	9128007	diploid	Bos taurus	UM3	0	TOP	GGTGGGCTGCAGTCTATGGGGTTGCAGAGAGTTGGACACGACTGAGCAACTAACAGACAT[A/G]CAAAGCCGCAAATTTAGTATCATTTGTACTTACTGTATTTTTGTTTAACCCATGCTTCCA	GGTGGGCTGCAGTCTATGGGGTTGCAGAGAGTTGGACACGACTGAGCAACTAACAGACAT[A/G]CAAAGCCGCAAATTTAGTATCATTTGTACTTACTGTATTTTTGTTTAACCCATGCTTCCA	1241
ARS-BFGL-BAC-33749_dup-0_T_F_2328967853	ARS-BFGL-BAC-33749	TOP	[A/G]	0050784488	TTCTCTGGGACAGAGACTGTACATCACTCCTCTTATATGTCCAAAGAAAT			3	18	17659879	diploid	Bos taurus	UM3	0	TOP	GTCAGGAAGGTTCTCTGGGACAGAGACTGTACATCACTCCTCTTATATGTCCAAAGAAAT[A/G]TCAACTAGAACAAACCAGGTCACACAATGTATATCTGGAAAATCAGACTGTTTTTAAAGA	GTCAGGAAGGTTCTCTGGGACAGAGACTGTACATCACTCCTCTTATATGTCCAAAGAAAT[A/G]TCAACTAGAACAAACCAGGTCACACAATGTATATCTGGAAAATCAGACTGTTTTTAAAGA	1241
ARS-BFGL-BAC-33779-0_B_F_1511664302	ARS-BFGL-BAC-33779	BOT	[T/C]	0019674493	CCCCCTCCTCAAGTTCACTCCTGTCCCCCTACTTTCCATCAGGGACTATT			3	18	53281931	diploid	Bos taurus	UM3	0	BOT	CAGACTCCTGCCCCCTCCTCAAGTTCACTCCTGTCCCCCTACTTTCCATCAGGGACTATT[T/C]TGCTAGCACTGCCTCCATGCCAAGTCCAGTACTGCGGGATATTGAGGACCACCCAGAGTA	TACTCTGGGTGGTCCTCAATATCCCGCAGTACTGGACTTGGCATGGAGGCAGTGCTAGCA[A/G]AATAGTCCCTGATGGAAAGTAGGGGGACAGGAGTGAACTTGAGGAGGGGGCAGGAGTCTG	1241
ARS-BFGL-BAC-33842_dup-0_T_R_2328967858	ARS-BFGL-BAC-33842	TOP	[A/C]	0069749387	TTCCTCAGTCTTCTTAGCGATCCATTTCAGTAACATACACTGAATACTTA			3	2	31050929	diploid	Bos taurus	UM3	0	BOT	AGAGTTGATCAAAAAAAAAAAAAAGAGTTTTCAGTCATCTTAATAAATAAATCAGTAATT[T/G]TAAGTATTCAGTGTATGTTACTGAAATGGATCGCTAAGAAGACTGAGGAATTTAACTCAA	TTGAGTTAAATTCCTCAGTCTTCTTAGCGATCCATTTCAGTAACATACACTGAATACTTA[A/C]AATTACTGATTTATTTATTAAGATGACTGAAAACTCTTTTTTTTTTTTTTGATCAACTCT	1241
ARS-BFGL-BAC-33979_dup-0_B_R_2328967862	ARS-BFGL-BAC-33979	BOT	[T/A]	0015669488	CCCTAAAAATAGTATGCTTCTGATTTTGCAATATGACCTTTTCAAACTCT	0064630477	CCCTAAAAATAGTATGCTTCTGATTTTGCAATATGACCTTTTCAAACTCA	3	21	37564877	diploid	Bos taurus	UM3	0	TOP	TCCAATATAAAATAAAAATTTTTTTAAAAATCCCCTAATGTGAATATCAATGTATTAATA[A/T]GAGTTTGAAAAGGTCATATTGCAAAATCAGAAGCATACTATTTTTAGGGAATCAACAAAA	TCCAATATAAAATAAAAATTTTTTTAAAAATCCCCTAATGTGAATATCAATGTATTAATA[A/T]GAGTTTGAAAAGGTCATATTGCAAAATCAGAAGCATACTATTTTTAGGGAATCAACAAAA	1241
ARS-BFGL-BAC-34001-0_B_R_1511664084	ARS-BFGL-BAC-34001	BOT	[T/G]	0038723358	AGAAGTTTCCAACCCCCAAGTGTTAGAAGGTTTGTTCCCCAAGGCTGATA			3	1	73984119	diploid	Bos taurus	UM3	0	TOP	ATGAACTGATGAACACACACACACACACACACAGATGGTATTTATATACTTTCCTTTTAG[A/C]TATCAGCCTTGGGGAACAAACCTTCTAACACTTGGGGGTTGGAAACTTCTGGTCTCTTCC	ATGAACTGATGAACACACACACACACACACACAGATGGTATTTATATACTTTCCTTTTAG[A/C]TATCAGCCTTGGGGAACAAACCTTCTAACACTTGGGGGTTGGAAACTTCTGGTCTCTTCC	1241
ARS-BFGL-BAC-34029_dup-0_B_R_2328967866	ARS-BFGL-BAC-34029	BOT	[T/C]	0047784419	TCCAGTAGTGTGGAGAAGGCTGTGTCTGGGACATGGAGACTTACTTCATC			3	17	16003681	diploid	Bos taurus	UM3	0	TOP	GGGCTAGGATAAGAATGGGGAAGCTGGGCAGGCACTGGAGAACCAGGGGGGCAGAACTGG[A/G]GATGAAGTAAGTCTCCATGTCCCAGACACAGCCTTCTCCACACTACTGGACTTTATTCAC	GGGCTAGGATAAGAATGGGGAAGCTGGGCAGGCACTGGAGAACCAGGGGGGCAGAACTGG[A/G]GATGAAGTAAGTCTCCATGTCCCAGACACAGCCTTCTCCACACTACTGGACTTTATTCAC	1241
ARS-BFGL-BAC-34039_dup-0_T_F_2328967869	ARS-BFGL-BAC-34039	TOP	[A/G]	0039628420	TTCTTCTAAAGTGGTAAAACAGTATCATCCCTTAGAAGGGATAGTAAGCA			3	17	18471053	diploid	Bos taurus	UM3	0	TOP	CTAAAATAATTTCTTCTAAAGTGGTAAAACAGTATCATCCCTTAGAAGGGATAGTAAGCA[A/G]GCACTCTTATCAAGAGCAAAAAACCTGTTTATTTGTATTATTGATTACATAAACATAAAA	CTAAAATAATTTCTTCTAAAGTGGTAAAACAGTATCATCCCTTAGAAGGGATAGTAAGCA[A/G]GCACTCTTATCAAGAGCAAAAAACCTGTTTATTTGTATTATTGATTACATAAACATAAAA	1241
ARS-BFGL-BAC-34040_dup-0_B_F_2328967871	ARS-BFGL-BAC-34040	BOT	[T/G]	0053655465	CCTGAAACCAATTTTGAAACACAAACTTGAGGAGCCATTTCTCCACCAGC			3	17	18764770	diploid	Bos taurus	UM3	0	BOT	CAGGGAAGTCCCTGAAACCAATTTTGAAACACAAACTTGAGGAGCCATTTCTCCACCAGC[T/G]AAGAATCTCATAGACACAAAACTCAAAAACACTAAAGGCAAAGTCTAAGAGACTGGCATG	CATGCCAGTCTCTTAGACTTTGCCTTTAGTGTTTTTGAGTTTTGTGTCTATGAGATTCTT[A/C]GCTGGTGGAGAAATGGCTCCTCAAGTTTGTGTTTCAAAATTGGTTTCAGGGACTTCCCTG	1241
ARS-BFGL-BAC-34046-0_T_F_1511663115	ARS-BFGL-BAC-34046	TOP	[A/G]	0035660374	AGAATAATTAGAAGATCCACTCAAATTTCTACTGGTCTGTTAGCTAATGC			3	17	19184418	diploid	Bos taurus	UM3	0	TOP	AAAAAGCAGAAGAATAATTAGAAGATCCACTCAAATTTCTACTGGTCTGTTAGCTAATGC[A/G]TTGTCATTTCAGCCCAGATGCTTTAAGAGACTTTTAAAAATCTAGAATTCTCCTATAAGA	AAAAAGCAGAAGAATAATTAGAAGATCCACTCAAATTTCTACTGGTCTGTTAGCTAATGC[A/G]TTGTCATTTCAGCCCAGATGCTTTAAGAGACTTTTAAAAATCTAGAATTCTCCTATAAGA	1241
ARS-BFGL-BAC-34060-0_T_R_1511664109	ARS-BFGL-BAC-34060	TOP	[A/C]	0048727399	ATAACAGGAGCTGCCCCACGGGATTGTTGTCAAGGTCTTAGCCCAGTATC			3	17	54836125	diploid	Bos taurus	UM3	0	BOT	ATGGTAATAACCATCTGAGCTATGGAAGAGAGAGGACCAGACCGCCCCTTACTGATGGCT[T/G]GATACTGGGCTAAGACCTTGACAACAATCCCGTGGGGCAGCTCCTGTTATTGTTCCCATC	GATGGGAACAATAACAGGAGCTGCCCCACGGGATTGTTGTCAAGGTCTTAGCCCAGTATC[A/C]AGCCATCAGTAAGGGGCGGTCTGGTCCTCTCTCTTCCATAGCTCAGATGGTTATTACCAT	1241
ARS-BFGL-BAC-34063-0_T_R_1511663317	ARS-BFGL-BAC-34063	TOP	[A/T]	0028770484	TTCGCAAAAAGGAGGAAAATTATGTGAAGTGACTTCCCAAAGGCTTGTTA	0067674349	TTCGCAAAAAGGAGGAAAATTATGTGAAGTGACTTCCCAAAGGCTTGTTT	3	17	53967748	diploid	Bos taurus	UM3	0	BOT	AAGATGGGATTGGGGGGGGTACATGTGTTACCATCTGAATTTTCATCTGGATAGCTCTGT[A/T]AACAAGCCTTTGGGAAGTCACTTCACATAATTTTCCTCCTTTTTGCGAAGAGAGGGTTGG	CCAACCCTCTCTTCGCAAAAAGGAGGAAAATTATGTGAAGTGACTTCCCAAAGGCTTGTT[A/T]ACAGAGCTATCCAGATGAAAATTCAGATGGTAACACATGTACCCCCCCCAATCCCATCTT	1241
ARS-BFGL-BAC-34067-0_B_F_1511664940	ARS-BFGL-BAC-34067	BOT	[T/C]	0069690440	CCGTTTCCGAAGGTGGGAGTTACACCTGGAAGGGTTCGGAGGAGGGGGCC			3	17	55471494	diploid	Bos taurus	UM3	0	BOT	GGCCCGCAGGCCGTTTCCGAAGGTGGGAGTTACACCTGGAAGGGTTCGGAGGAGGGGGCC[T/C]GTGCTAGTCCTCCTCTCGCCGCGTCTGCGGGAGCAGTTCCAGGCAGAAGGATGCTCTCTA	TAGAGAGCATCCTTCTGCCTGGAACTGCTCCCGCAGACGCGGCGAGAGGAGGACTAGCAC[A/G]GGCCCCCTCCTCCGAACCCTTCCAGGTGTAACTCCCACCTTCGGAAACGGCCTGCGGGCC	1241
ARS-BFGL-BAC-34193-0_T_R_1511663347	ARS-BFGL-BAC-34193	TOP	[A/G]	0021685339	AGAGAGATGGTGAATACCTAACTGGATTTATCAGAGGACTCCTATACAGT			3	18	27555747	diploid	Bos taurus	UM3	0	BOT	AAGGAGGCTCTCTTGTTTGTGTGTGTGTATGTTTGTGTAGTTATTTAAGATGTACTCAAA[T/C]ACTGTATAGGAGTCCTCTGATAAATCCAGTTAGGTATTCACCATCTCTCTAGAATTAGAG	CTCTAATTCTAGAGAGATGGTGAATACCTAACTGGATTTATCAGAGGACTCCTATACAGT[A/G]TTTGAGTACATCTTAAATAACTACACAAACATACACACACACAAACAAGAGAGCCTCCTT	1241
ARS-BFGL-BAC-34194-0_T_R_1511664977	ARS-BFGL-BAC-34194	TOP	[A/G]	0059807399	TGTATTCATCAGTAATAAGAGAGTAATTCCAGGGGATTTTTTAGTGGATG			3	18	27235807	diploid	Bos taurus	UM3	0	BOT	GGTTTTGCTTGCTTATTTTTGTTTTCTATGATTTCTAGGCACTGTGAATAATATTTTACT[T/C]CATCCACTAAAAAATCCCCTGGAATTACTCTCTTATTACTGATGAATACAATGAAAAGTA	TACTTTTCATTGTATTCATCAGTAATAAGAGAGTAATTCCAGGGGATTTTTTAGTGGATG[A/G]AGTAAAATATTATTCACAGTGCCTAGAAATCATAGAAAACAAAAATAAGCAAGCAAAACC	1241
ARS-BFGL-BAC-34195_dup-0_T_R_2328967886	ARS-BFGL-BAC-34195	TOP	[C/G]	0024664353	GATCCCAAAACTGTCCTGTGGACATCGAAGTTGGTGGAACAGCAATTGTC	0019769400	GATCCCAAAACTGTCCTGTGGACATCGAAGTTGGTGGAACAGCAATTGTG	3	18	26822971	diploid	Bos taurus	UM3	0	BOT	AGATCCAACCATCCTGCCGGACACATCTCACCTGTGCATCTTGCACCTCTTTCCCATAGT[C/G]ACAATTGCTGTTCCACCAACTTCGATGTCCACAGGACAGTTTTGGGATCCTTAAGACCCA	TGGGTCTTAAGGATCCCAAAACTGTCCTGTGGACATCGAAGTTGGTGGAACAGCAATTGT[C/G]ACTATGGGAAAGAGGTGCAAGATGCACAGGTGAGATGTGTCCGGCAGGATGGTTGGATCT	1241
ARS-BFGL-BAC-34208-v2-1_T_F_1924244329	ARS-BFGL-BAC-34208	TOP	[A/G]	0054703361	CTCATGACCAGATTCCATGTGAGAGAATTGGTTTGACTCCAGGAGTTTGT			3	1	86351590	diploid	Bos taurus	Bovine Functional Genomics Lab	1	TOP	AGATTTCCAACTCATGACCAGATTCCATGTGAGAGAATTGGTTTGACTCCAGGAGTTTGT[A/G]TATCCACTAGAGGGCACTGTTTTGTCAGAGGCTTTCTTTGATACCTAGATCGATACCTTA	AGATTTCCAACTCATGACCAGATTCCATGTGAGAGAATTGGTTTGACTCCAGGAGTTTGT[A/G]TATCCACTAGAGGGCACTGTTTTGTCAGAGGCTTTCTTTGATACCTAGATCGATACCTTA	1241
ARS-BFGL-BAC-34277-0_B_R_1511663416	ARS-BFGL-BAC-34277	BOT	[T/C]	0021664416	ACCCAGGGAGGGTCATCATTTCCCTAGCTTCCTTTCCAAGTTTCCCTCAA			3	20	1961868	diploid	Bos taurus	UM3	0	TOP	AATCCACCGGCTTGCATTTAGTCAGCGCGTGGGTTGCCTTGAGCCATCTGACTGTGCTCC[A/G]TTGAGGGAAACTTGGAAAGGAAGCTAGGGAAATGATGACCCTCCCTGGGTCCTTACAGGG	AATCCACCGGCTTGCATTTAGTCAGCGCGTGGGTTGCCTTGAGCCATCTGACTGTGCTCC[A/G]TTGAGGGAAACTTGGAAAGGAAGCTAGGGAAATGATGACCCTCCCTGGGTCCTTACAGGG	1241
ARS-BFGL-BAC-34291_dup-0_B_R_2328967888	ARS-BFGL-BAC-34291	BOT	[T/C]	0036780428	AATTAGATTGTAATGAAGCTCTCAAAGTCACATGGAATCTCTCCTTTTAT			3	20	51817120	diploid	Bos taurus	UM3	0	TOP	ACTGTTTTTATTTTATTTTATTTTATGTTTTGTTGCTTTATTTCGAATAAAAGTCAGGAC[A/G]ATAAAAGGAGAGATTCCATGTGACTTTGAGAGCTTCATTACAATCTAATTTAAGGAAGTC	ACTGTTTTTATTTTATTTTATTTTATGTTTTGTTGCTTTATTTCGAATAAAAGTCAGGAC[A/G]ATAAAAGGAGAGATTCCATGTGACTTTGAGAGCTTCATTACAATCTAATTTAAGGAAGTC	1241
ARS-BFGL-BAC-34293_dup-0_T_F_2328967889	ARS-BFGL-BAC-34293	TOP	[A/G]	0014651405	CTGGGAGAATGTTGCTTTTCATTTAAAGTGGGTATTCTTGCTGATGGGGA			3	20	53571599	diploid	Bos taurus	UM3	0	TOP	CTTGTTGATGCTGGGAGAATGTTGCTTTTCATTTAAAGTGGGTATTCTTGCTGATGGGGA[A/G]GTTTGGATGATGCATAAAGCAGACACGCAATGCAGGGAGAGGGGGGAGAGGATGCCAAAG	CTTGTTGATGCTGGGAGAATGTTGCTTTTCATTTAAAGTGGGTATTCTTGCTGATGGGGA[A/G]GTTTGGATGATGCATAAAGCAGACACGCAATGCAGGGAGAGGGGGGAGAGGATGCCAAAG	1241
ARS-BFGL-BAC-34302-0_B_F_1511664242	ARS-BFGL-BAC-34302	BOT	[T/C]	0051760434	GAGAGAGAACATTTTCATATTTGCTGTTTGGATGACTATGCATTTATTTA			3	20	60191133	diploid	Bos taurus	UM3	0	BOT	CACAAGTTTTGAGAGAGAACATTTTCATATTTGCTGTTTGGATGACTATGCATTTATTTA[T/C]TCTATGTGACTTAAGAAAAAGTAATATACATGTGCAAGTTGGTTTTAGAAAAGGCAGAGG	CCTCTGCCTTTTCTAAAACCAACTTGCACATGTATATTACTTTTTCTTAAGTCACATAGA[A/G]TAAATAAATGCATAGTCATCCAAACAGCAAATATGAAAATGTTCTCTCTCAAAACTTGTG	1241
ARS-BFGL-BAC-34303-0_T_R_1511664829	ARS-BFGL-BAC-34303	TOP	[A/C]	0059641399	CACGTGAGCATCTTCTTGGCTGCTTGCGCTTCTTCACAGCCTAGTGACTT			3	20	60954990	diploid	Bos taurus	UM3	0	BOT	GCAAGTGAATACTTAACCCCTAGGGCCACCTGAGAGGCCCAGGATGCACACACTTGGACC[T/G]AAGTCACTAGGCTGTGAAGAAGCGCAAGCAGCCAAGAAGATGCTCACGTGGAGAGATCCA	TGGATCTCTCCACGTGAGCATCTTCTTGGCTGCTTGCGCTTCTTCACAGCCTAGTGACTT[A/C]GGTCCAAGTGTGTGCATCCTGGGCCTCTCAGGTGGCCCTAGGGGTTAAGTATTCACTTGC	1241
ARS-BFGL-BAC-34317-0_B_F_1511664714	ARS-BFGL-BAC-34317	BOT	[T/G]	0049762492	TGAATAACAATCTCCCAAATTGTCCTCCTTCGTTCACACAGCAAAGGTCC			3	2	111335667	diploid	Bos taurus	UM3	0	BOT	CTTTTTGACTTGAATAACAATCTCCCAAATTGTCCTCCTTCGTTCACACAGCAAAGGTCC[T/G]CCATCTTAGCTGTACCACCAATAGCAGGTGCTGGGGTGTGTGTGTGTGTGGGGGGGACTC	GAGTCCCCCCCACACACACACACACCCCAGCACCTGCTATTGGTGGTACAGCTAAGATGG[A/C]GGACCTTTGCTGTGTGAACGAAGGAGGACAATTTGGGAGATTGTTATTCAAGTCAAAAAG	1241
ARS-BFGL-BAC-34335_dup-0_B_R_2328967898	ARS-BFGL-BAC-34335	BOT	[T/C]	0045769486	TAACATGCACGCAAAGGGCAGGGCGGGGCTTCCCATCACAGCCTCATTCT			3	2	111315241	diploid	Bos taurus	UM3	0	TOP	GATTTGTTGGTGCCTGCTAAGTCACTTCAGTTGTGCCTGACTCTTTGTGACCCTCAAACT[A/G]AGAATGAGGCTGTGATGGGAAGCCCCGCCCTGCCCTTTGCGTGCATGTTAACAGTGAGGC	GATTTGTTGGTGCCTGCTAAGTCACTTCAGTTGTGCCTGACTCTTTGTGACCCTCAAACT[A/G]AGAATGAGGCTGTGATGGGAAGCCCCGCCCTGCCCTTTGCGTGCATGTTAACAGTGAGGC	1241
ARS-BFGL-BAC-34362_dup-0_B_R_2328967900	ARS-BFGL-BAC-34362	BOT	[T/C]	0021770493	GCTCATCTTCCAGCTTTGATGGAGAAGAGCTCACTTGCTCCCATCCAGTC			3	17	10062461	diploid	Bos taurus	UM3	0	TOP	AATCTTAAATGTCCTTTTACTTTCAGTGATATTTTTCTTTCACATATAAGACTGAACCAC[A/G]GACTGGATGGGAGCAAGTGAGCTCTTCTCCATCAAAGCTGGAAGATGAGCTGTCTTCTGG	AATCTTAAATGTCCTTTTACTTTCAGTGATATTTTTCTTTCACATATAAGACTGAACCAC[A/G]GACTGGATGGGAGCAAGTGAGCTCTTCTCCATCAAAGCTGGAAGATGAGCTGTCTTCTGG	1241
ARS-BFGL-BAC-34372-0_T_F_1511663153	ARS-BFGL-BAC-34372	TOP	[A/G]	0028673412	ACGCTCACTCATATTCCAGTAACTTCATGGGAATTCTTGCTAAGGGCGGA			3	17	10405916	diploid	Bos taurus	UM3	0	TOP	AAACACCCCCACGCTCACTCATATTCCAGTAACTTCATGGGAATTCTTGCTAAGGGCGGA[A/G]TCACAACTAGGATGGGAGAAGTTGCACCTGACTGCAGGGTCCTTGCGGCCATGCAGCAAA	AAACACCCCCACGCTCACTCATATTCCAGTAACTTCATGGGAATTCTTGCTAAGGGCGGA[A/G]TCACAACTAGGATGGGAGAAGTTGCACCTGACTGCAGGGTCCTTGCGGCCATGCAGCAAA	1241
ARS-BFGL-BAC-34398-0_T_R_1511664657	ARS-BFGL-BAC-34398	TOP	[A/G]	0030709430	GGAAAACCAAAGACCTGACCTCCAGGAGCCATTGCAAGGTTTCCCCAGGG			3	18	53393358	diploid	Bos taurus	UM3	0	BOT	CTGGCCTCCCGTGAGCCCCCAGTGGCCTTGACCCCAGCACACAGCAGGTCCTGAGCTCTG[T/C]CCCTGGGGAAACCTTGCAATGGCTCCTGGAGGTCAGGTCTTTGGTTTTCCTGCAGAGGAA	TTCCTCTGCAGGAAAACCAAAGACCTGACCTCCAGGAGCCATTGCAAGGTTTCCCCAGGG[A/G]CAGAGCTCAGGACCTGCTGTGTGCTGGGGTCAAGGCCACTGGGGGCTCACGGGAGGCCAG	1241
ARS-BFGL-BAC-3449-0_B_F_1511664502	ARS-BFGL-BAC-3449	BOT	[T/C]	0064740320	AAGGTGGAAGACGAAAGAATGTTCCTGTGTATTCTCTTTCCTTTTACAGA			3	25	35105351	diploid	Bos taurus	UM3	0	BOT	CCTCACCTGCAAGGTGGAAGACGAAAGAATGTTCCTGTGTATTCTCTTTCCTTTTACAGA[T/C]GAGAAATTGAGCAAGGTGGGGGCTGGGCAGGGGTCCCACTTCCCTGGAGATGCCAGCTGA	TCAGCTGGCATCTCCAGGGAAGTGGGACCCCTGCCCAGCCCCCACCTTGCTCAATTTCTC[A/G]TCTGTAAAAGGAAAGAGAATACACAGGAACATTCTTTCGTCTTCCACCTTGCAGGTGAGG	1241
ARS-BFGL-BAC-34543_dup-0_B_R_2328967908	ARS-BFGL-BAC-34543	BOT	[T/C]	0035626349	ATCTTACTTCGCCAGTGTCAGTGTGTTTACTTACTTATGCTGACTGATGT			3	21	7784939	diploid	Bos taurus	UM3	0	TOP	CAATTTTCTGTTCACACTTCCTAATAATAATGAAAGCTTGTAAAGCATTTCTACACCTTA[A/G]ACATCAGTCAGCATAAGTAAGTAAACACACTGACACTGGCGAAGTAAGATGCTATTCAAA	CAATTTTCTGTTCACACTTCCTAATAATAATGAAAGCTTGTAAAGCATTTCTACACCTTA[A/G]ACATCAGTCAGCATAAGTAAGTAAACACACTGACACTGGCGAAGTAAGATGCTATTCAAA	1241
ARS-BFGL-BAC-34544-0_B_F_1511663120	ARS-BFGL-BAC-34544	BOT	[T/G]	0019737388	AGTGTATTTGATCAGCAGACCTTGTGACTTGAAGACGACAAGATAAGGAA			3	21	8060649	diploid	Bos taurus	UM3	0	BOT	AAAACATGGGAGTGTATTTGATCAGCAGACCTTGTGACTTGAAGACGACAAGATAAGGAA[T/G]CCAAAAGGAGAAGACAAACATGTCTGGAAATAGCCCTTTCTACAAACTAAGAGATGCACA	TGTGCATCTCTTAGTTTGTAGAAAGGGCTATTTCCAGACATGTTTGTCTTCTCCTTTTGG[A/C]TTCCTTATCTTGTCGTCTTCAAGTCACAAGGTCTGCTGATCAAATACACTCCCATGTTTT	1241
ARS-BFGL-BAC-34557-0_T_R_1511665101	ARS-BFGL-BAC-34557	TOP	[A/G]	0038729393	CAGGGAGACCCCCAGATTGCCTTAAGGTGCTCGGTCCTCTATACTTCCTC			3	21	33948119	diploid	Bos taurus	UM3	0	BOT	TCAGTAACACCACCAGCACGGAGCTAGCTGTTCCTCTGCTGGGTGGAAGGAGGGGAAGCA[T/C]GAGGAAGTATAGAGGACCGAGCACCTTAAGGCAATCTGGGGGTCTCCCTGAAGGAGGCAA	TTGCCTCCTTCAGGGAGACCCCCAGATTGCCTTAAGGTGCTCGGTCCTCTATACTTCCTC[A/G]TGCTTCCCCTCCTTCCACCCAGCAGAGGAACAGCTAGCTCCGTGCTGGTGGTGTTACTGA	1241
ARS-BFGL-BAC-34585_dup-0_B_R_2328967910	ARS-BFGL-BAC-34585	BOT	[T/C]	0021807391	GGGATGCAGACCAGGGTCCAATCAGATGCTTGCAGGAGATGTCACAAGGT			3	21	62245543	diploid	Bos taurus	UM3	0	TOP	ACAGGTCATAGCAGCGATGTTAACATGCTCCCTACAGAGGATTGATTCCTCAAAGCCAGC[A/G]ACCTTGTGACATCTCCTGCAAGCATCTGATTGGACCCTGGTCTGCATCCCTGGTTAGTTC	ACAGGTCATAGCAGCGATGTTAACATGCTCCCTACAGAGGATTGATTCCTCAAAGCCAGC[A/G]ACCTTGTGACATCTCCTGCAAGCATCTGATTGGACCCTGGTCTGCATCCCTGGTTAGTTC	1241
ARS-BFGL-BAC-34612_dup-0_T_F_2328967911	ARS-BFGL-BAC-34612	TOP	[A/G]	0049616323	TGCTTGAGAAAAAGAAAGCCTGTACGATTCCTTTAGGCACATGTAAGTCT			3	21	49849644	diploid	Bos taurus	UM3	0	TOP	ATCTTCCAATTGCTTGAGAAAAAGAAAGCCTGTACGATTCCTTTAGGCACATGTAAGTCT[A/G]AAGTTGGAAGCCTAAGGAGTTTCATCTTACTGTGCTCATTTAAAAATAAGTAAAAGCTTA	ATCTTCCAATTGCTTGAGAAAAAGAAAGCCTGTACGATTCCTTTAGGCACATGTAAGTCT[A/G]AAGTTGGAAGCCTAAGGAGTTTCATCTTACTGTGCTCATTTAAAAATAAGTAAAAGCTTA	1241
ARS-BFGL-BAC-34613-0_B_F_1511663764	ARS-BFGL-BAC-34613	BOT	[T/C]	0070639305	GAAAACGTGGAAGAACTCTAAAGGACACAAGTTAAAAAAGCATGTGTGAG			3	21	49949243	diploid	Bos taurus	UM3	0	BOT	AGATAACAAAGAAAACGTGGAAGAACTCTAAAGGACACAAGTTAAAAAAGCATGTGTGAG[T/C]AATGTAACTAATAGCATCAGTCAACAACAATCCCACCAGTTTTCTAAAAACAATTTCTAG	CTAGAAATTGTTTTTAGAAAACTGGTGGGATTGTTGTTGACTGATGCTATTAGTTACATT[A/G]CTCACACATGCTTTTTTAACTTGTGTCCTTTAGAGTTCTTCCACGTTTTCTTTGTTATCT	1241
ARS-BFGL-BAC-34614_dup-0_B_R_2328967916	ARS-BFGL-BAC-34614	BOT	[T/C]	0018800310	TTTAAGGCTTAAGTAAATCAAAGTAGTCTCTTAGTGACCCAGAGTTCTCA			3	21	50013663	diploid	Bos taurus	UM3	0	TOP	AGCAGTTGTCATAAAAAGATTTTATTTTTGCATGAAAAGCATTTCAGTAAAATGAACTCA[A/G]TGAGAACTCTGGGTCACTAAGAGACTACTTTGATTTACTTAAGCCTTAAACACACACACA	AGCAGTTGTCATAAAAAGATTTTATTTTTGCATGAAAAGCATTTCAGTAAAATGAACTCA[A/G]TGAGAACTCTGGGTCACTAAGAGACTACTTTGATTTACTTAAGCCTTAAACACACACACA	1241
ARS-BFGL-BAC-34627_dup-0_T_R_2328967918	ARS-BFGL-BAC-34627	TOP	[A/C]	0023799417	ATATTCAAGGCTAGTAAAGATAAAGAACTTTCCCTTCCCCCCTTCTCTGA			3	21	52530715	diploid	Bos taurus	UM3	0	BOT	AAGCCCTCCCTTCTGGAAAGAGATATTATTTTTCACTTTTCTATAGATTATAAAGAAATC[T/G]TCAGAGAAGGGGGGAAGGGAAAGTTCTTTATCTTTACTAGCCTTGAATATCTCTAAGAAT	ATTCTTAGAGATATTCAAGGCTAGTAAAGATAAAGAACTTTCCCTTCCCCCCTTCTCTGA[A/C]GATTTCTTTATAATCTATAGAAAAGTGAAAAATAATATCTCTTTCCAGAAGGGAGGGCTT	1241
ARS-BFGL-BAC-34653_dup-0_B_F_2328967919	ARS-BFGL-BAC-34653	BOT	[T/C]	0034627356	CTGTCACAAGACAAAGATAGCAGGCAGGTCTAGATATGGTGCTTGATCAT			3	17	42082059	diploid	Bos taurus	UM3	0	BOT	AATCATGTGACTGTCACAAGACAAAGATAGCAGGCAGGTCTAGATATGGTGCTTGATCAT[T/C]GATGAACTCCTTGAGCAGCTCTGTTATTTAGACACATAACTCTGAATGTCCTTGCACATG	CATGTGCAAGGACATTCAGAGTTATGTGTCTAAATAACAGAGCTGCTCAAGGAGTTCATC[A/G]ATGATCAAGCACCATATCTAGACCTGCCTGCTATCTTTGTCTTGTGACAGTCACATGATT	1241
ARS-BFGL-BAC-34663-0_T_R_1511664381	ARS-BFGL-BAC-34663	TOP	[A/G]	0049762460	CTACTTCTGCCTAACAATTAGTATCAGTCATACAATCATATTTCTGTTTT			3	17	42837038	diploid	Bos taurus	UM3	0	BOT	CATCAAAAGCATTTAGAAATTAACAAACTTCCTGTTGTTAGTATAATACTAATGGCTCCA[T/C]AAAACAGAAATATGATTGTATGACTGATACTAATTGTTAGGCAGAAGTAGGGCTAGATCA	TGATCTAGCCCTACTTCTGCCTAACAATTAGTATCAGTCATACAATCATATTTCTGTTTT[A/G]TGGAGCCATTAGTATTATACTAACAACAGGAAGTTTGTTAATTTCTAAATGCTTTTGATG	1241
ARS-BFGL-BAC-34676-0_T_R_1511663283	ARS-BFGL-BAC-34676	TOP	[A/G]	0073679430	ACTCATTTCTCTGGCTTCATTTTTGTGTCATCTCATGGAATGAGAGGAGG			3	17	57172637	diploid	Bos taurus	UM3	0	BOT	AACTCTAAGGGTCTAAGATATCTAGACTTGGTGATCAACAAAGATCTCCTTTCATGTGCC[T/C]CCTCCTCTCATTCCATGAGATGACACAAAAATGAAGCCAGAGAAATGAGTCCTGCAGGTG	CACCTGCAGGACTCATTTCTCTGGCTTCATTTTTGTGTCATCTCATGGAATGAGAGGAGG[A/G]GGCACATGAAAGGAGATCTTTGTTGATCACCAAGTCTAGATATCTTAGACCCTTAGAGTT	1241
ARS-BFGL-BAC-34682-0_B_F_1511664634	ARS-BFGL-BAC-34682	BOT	[T/C]	0031792438	GTTGTAAAAATCAAAAGAACAAAGCAGAGTCCTGGAAACTGAATTGGTAC			3	1	950841	diploid	Bos taurus	UM3	0	BOT	CTGAGCCTTTGTTGTAAAAATCAAAAGAACAAAGCAGAGTCCTGGAAACTGAATTGGTAC[T/C]GACCTGACGCCTGAGTTCTGTCTCTTTCTTTCCAAGGACTGCCTGGGTGCAGAAAATCAA	TTGATTTTCTGCACCCAGGCAGTCCTTGGAAAGAAAGAGACAGAACTCAGGCGTCAGGTC[A/G]GTACCAATTCAGTTTCCAGGACTCTGCTTTGTTCTTTTGATTTTTACAACAAAGGCTCAG	1241
ARS-BFGL-BAC-34694_dup-0_B_F_2328967925	ARS-BFGL-BAC-34694	BOT	[T/C]	0028661506	ATGGTGAAATACTTGGGATCTCCCACCACATCTGTCTCCATACTGGTTGC			3	16	58650800	diploid	Bos taurus	UM3	0	BOT	CTATGATTTCATGGTGAAATACTTGGGATCTCCCACCACATCTGTCTCCATACTGGTTGC[T/C]CTAGATAAGAACTTGGTAATTTGAGTTGATTTAACAAGGTAATTTGATTGTTATTTAAAA	TTTTAAATAACAATCAAATTACCTTGTTAAATCAACTCAAATTACCAAGTTCTTATCTAG[A/G]GCAACCAGTATGGAGACAGATGTGGTGGGAGATCCCAAGTATTTCACCATGAAATCATAG	1241
ARS-BFGL-BAC-34703-0_B_F_1511663968	ARS-BFGL-BAC-34703	BOT	[T/C]	0034763310	CATGTGGAACTCTTGAGAAACCTTGCTACATGCAGAATGGTGCCCTTCAC			3	16	64359255	diploid	Bos taurus	UM3	0	BOT	ATAAGAAGAACATGTGGAACTCTTGAGAAACCTTGCTACATGCAGAATGGTGCCCTTCAC[T/C]TTCCACTGGGGATGGGACGAGAAGGTGGGAGAGGGAGCTAGGTAACTGCCCAGCAAGGTG	CACCTTGCTGGGCAGTTACCTAGCTCCCTCTCCCACCTTCTCGTCCCATCCCCAGTGGAA[A/G]GTGAAGGGCACCATTCTGCATGTAGCAAGGTTTCTCAAGAGTTCCACATGTTCTTCTTAT	1241
ARS-BFGL-BAC-34776_dup-0_T_R_2253191959	ARS-BFGL-BAC-34776	TOP	[A/G]	0032710384	TGTTATGGAAACAGTTCTTATTTAATGGACCCAAACTGCGTGGGAAGAGA			3	15	26790090	diploid	Bos taurus	UM3	0	BOT	AGTAACATATCCCTACGTATAACTAGTTATCCCTGTGTATAACTAGAGGAAGAATATCTT[T/C]TCTCTTCCCACGCAGTTTGGGTCCATTAAATAAGAACTGTTTCCATAACAGAAACATCAA	TTGATGTTTCTGTTATGGAAACAGTTCTTATTTAATGGACCCAAACTGCGTGGGAAGAGA[A/G]AAGATATTCTTCCTCTAGTTATACACAGGGATAACTAGTTATACGTAGGGATATGTTACT	1241
ARS-BFGL-BAC-34781-0_T_R_1511663843	ARS-BFGL-BAC-34781	TOP	[A/G]	0061781384	GTTCTAGTATTTGTGAGAGTCCTGGACTGCCTTTTTCAGTTATAAGCACA			3	15	29518222	diploid	Bos taurus	UM3	0	BOT	AGGAAACTCTGAAGTTAGAGGGCATCCCACACTAGATAAAAAATAGATGTTGCCTGTCAA[T/C]TGTGCTTATAACTGAAAAAGGCAGTCCAGGACTCTCACAAATACTAGAACGTATGCTACT	AGTAGCATACGTTCTAGTATTTGTGAGAGTCCTGGACTGCCTTTTTCAGTTATAAGCACA[A/G]TTGACAGGCAACATCTATTTTTTATCTAGTGTGGGATGCCCTCTAACTTCAGAGTTTCCT	1241
ARS-BFGL-BAC-34783-0_B_R_1511663460	ARS-BFGL-BAC-34783	BOT	[T/G]	0010795312	AGTGAGTTGCATTCTTGTTCCTCTCTGAAAAGACCACTTAAGGTTTCCTC			3	15	31469036	diploid	Bos taurus	UM3	0	TOP	AATTATTGTGAAAAATTATCAGATCTTTGATATTATTCAGAATACTTTCAGTGGTTTTTC[A/C]GAGGAAACCTTAAGTGGTCTTTTCAGAGAGGAACAAGAATGCAACTCACTTATGTATCTC	AATTATTGTGAAAAATTATCAGATCTTTGATATTATTCAGAATACTTTCAGTGGTTTTTC[A/C]GAGGAAACCTTAAGTGGTCTTTTCAGAGAGGAACAAGAATGCAACTCACTTATGTATCTC	1241
ARS-BFGL-BAC-34877_dup-0_B_R_2328967932	ARS-BFGL-BAC-34877	BOT	[T/C]	0022675493	CATTAAATGTAATGTAATATGTGAATCAGAGTGCTAGCCACTTAGAAACA			3	20	43511650	diploid	Bos taurus	UM3	0	TOP	GAAAATCCAGTAAACTAAAACAATTTTGATATCATATTGCATAAGTTTACTACAACATTT[A/G]TGTTTCTAAGTGGCTAGCACTCTGATTCACATATTACATTACATTTAATGGAAATATTAA	GAAAATCCAGTAAACTAAAACAATTTTGATATCATATTGCATAAGTTTACTACAACATTT[A/G]TGTTTCTAAGTGGCTAGCACTCTGATTCACATATTACATTACATTTAATGGAAATATTAA	1241
ARS-BFGL-BAC-34879_dup-0_B_F_2328967933	ARS-BFGL-BAC-34879	BOT	[T/C]	0024694315	TCTGAGTCTTTCAAAATGTACAAATTAGTAAGGATGGTTCACAACCCCTT			3	20	39422828	diploid	Bos taurus	UM3	0	BOT	TGGTTTATGCTCTGAGTCTTTCAAAATGTACAAATTAGTAAGGATGGTTCACAACCCCTT[T/C]AAAGGCAGTCAAAGCCTTAAATTTGCAAATTTTTTACTATGCTCCTTAAACACACACACA	TGTGTGTGTGTTTAAGGAGCATAGTAAAAAATTTGCAAATTTAAGGCTTTGACTGCCTTT[A/G]AAGGGGTTGTGAACCATCCTTACTAATTTGTACATTTTGAAAGACTCAGAGCATAAACCA	1241
ARS-BFGL-BAC-34915-0_B_R_1511663526	ARS-BFGL-BAC-34915	BOT	[T/C]	0032623496	TTTGCATTCCATCAGAAAATGCAGTCGGGGTTTTCAAAGTCCTCCACCAC			3	20	61802831	diploid	Bos taurus	UM3	0	TOP	ACAGACCTCTCCCCAGTTTCTCATGGAGATACATAGTGTTTCATCCAAGTACCTAACATC[A/G]GTGGTGGAGGACTTTGAAAACCCCGACTGCATTTTCTGATGGAATGCAAAATGCCAGCAG	ACAGACCTCTCCCCAGTTTCTCATGGAGATACATAGTGTTTCATCCAAGTACCTAACATC[A/G]GTGGTGGAGGACTTTGAAAACCCCGACTGCATTTTCTGATGGAATGCAAAATGCCAGCAG	1241
ARS-BFGL-BAC-34933-0_T_R_1511664403	ARS-BFGL-BAC-34933	TOP	[A/G]	0047808390	GTATTTAAGAACATAACAAATGAGTATCAGTCATTCTGTGGGTTCCATTT			3	2	113483502	diploid	Bos taurus	UM3	0	BOT	CATGCAGTAATTCTAGATGAGCACCACCTGTGTGGCATGGACAATAAGAGAAGTTATTGT[T/C]AAATGGAACCCACAGAATGACTGATACTCATTTGTTATGTTCTTAAATACTTAAGAGCAC	GTGCTCTTAAGTATTTAAGAACATAACAAATGAGTATCAGTCATTCTGTGGGTTCCATTT[A/G]ACAATAACTTCTCTTATTGTCCATGCCACACAGGTGGTGCTCATCTAGAATTACTGCATG	1241
ARS-BFGL-BAC-34939-0_B_R_1511664104	ARS-BFGL-BAC-34939	BOT	[T/C]	0072645418	TCACGCCTTACCTTGGTAATACATTTCCTGGAGCCTCAAAGTTCATCTGC			3	2	114317194	diploid	Bos taurus	UM3	0	TOP	ATGGACTGTATAGTTCATGGGGTCACAAAGAGTCAGACACAACTGAGCAACTTTCACTAC[A/G]GCAGATGAACTTTGAGGCTCCAGGAAATGTATTACCAAGGTAAGGCGTGAGGTACCAATA	ATGGACTGTATAGTTCATGGGGTCACAAAGAGTCAGACACAACTGAGCAACTTTCACTAC[A/G]GCAGATGAACTTTGAGGCTCCAGGAAATGTATTACCAAGGTAAGGCGTGAGGTACCAATA	1241
ARS-BFGL-BAC-34984-0_B_R_1511664292	ARS-BFGL-BAC-34984	BOT	[T/C]	0066693407	AACCACCAGGGAGGCTTCCCACAAGTACATAAGCAAATATTCAAATAATA			3	21	17740672	diploid	Bos taurus	UM3	0	TOP	CACTTCCTTGAGTCCATTATTTCAGGTGATTGTGATTTCCGTGAACATTAGTGTTCCTGA[A/G]TATTATTTGAATATTTGCTTATGTACTTGTGGGAAGCCTCCCTGGTGGTTCAGATGGTAA	CACTTCCTTGAGTCCATTATTTCAGGTGATTGTGATTTCCGTGAACATTAGTGTTCCTGA[A/G]TATTATTTGAATATTTGCTTATGTACTTGTGGGAAGCCTCCCTGGTGGTTCAGATGGTAA	1241
ARS-BFGL-BAC-34996-0_T_R_1511664935	ARS-BFGL-BAC-34996	TOP	[A/G]	0039617303	TCCCAGGGCCTTCGCTCCTTGTAGAATCCATGCCTAATATCATTGCCTCA			3	18	42490530	diploid	Bos taurus	UM3	0	BOT	GGCCACCCAGGTTCCCTGAGAGGTAAGCTTTGCTTTGGTAACTTTAGACTTTCCAAGCTT[T/C]TGAGGCAATGATATTAGGCATGGATTCTACAAGGAGCGAAGGCCCTGGGACATGTTGCAA	TTGCAACATGTCCCAGGGCCTTCGCTCCTTGTAGAATCCATGCCTAATATCATTGCCTCA[A/G]AAGCTTGGAAAGTCTAAAGTTACCAAAGCAAAGCTTACCTCTCAGGGAACCTGGGTGGCC	1241
ARS-BFGL-BAC-35025-0_T_F_1511663669	ARS-BFGL-BAC-35025	TOP	[A/G]	0052679307	TCAATGGATCTTCCTATGAAAGTTCTGGTTAGTCTGCAGGTCCATTGCTT			3	18	48038041	diploid	Bos taurus	UM3	0	TOP	ACTGTCTCATTCAATGGATCTTCCTATGAAAGTTCTGGTTAGTCTGCAGGTCCATTGCTT[A/G]CTCCAGCCTGGTTGTAACCACAGTTCAGCTGTGATGGTGGCCTCTCCCATTTGTTTGCTA	ACTGTCTCATTCAATGGATCTTCCTATGAAAGTTCTGGTTAGTCTGCAGGTCCATTGCTT[A/G]CTCCAGCCTGGTTGTAACCACAGTTCAGCTGTGATGGTGGCCTCTCCCATTTGTTTGCTA	1241
ARS-BFGL-BAC-35026-0_B_R_1511664446	ARS-BFGL-BAC-35026	BOT	[G/C]	0027670480	AAGAAAGAAAAAGAATCCAAACCTCTAACCCTAACAAAACTAAGGCTGTG	0022711500	AAGAAAGAAAAAGAATCCAAACCTCTAACCCTAACAAAACTAAGGCTGTC	3	18	48150900	diploid	Bos taurus	UM3	0	TOP	CCAGCAGCCAGGGGCTCCCTGGCCCAGTGGGTTCCCTTTGGCTCCCAAACATGACTTTTT[C/G]ACAGCCTTAGTTTTGTTAGGGTTAGAGGTTTGGATTCTTTTTCTTTCTTTATTGAAAAAA	CCAGCAGCCAGGGGCTCCCTGGCCCAGTGGGTTCCCTTTGGCTCCCAAACATGACTTTTT[C/G]ACAGCCTTAGTTTTGTTAGGGTTAGAGGTTTGGATTCTTTTTCTTTCTTTATTGAAAAAA	1241
ARS-BFGL-BAC-35028-0_B_F_1511664092	ARS-BFGL-BAC-35028	BOT	[T/C]	0056655471	ATGGAAGGAGTTGGAAAAAGTCATTTCCCAGGTACGAAGGCGGAGAGGTC			3	0	0	diploid	Bos taurus	UM3	0	BOT	ATGACTTCACATGGAAGGAGTTGGAAAAAGTCATTTCCCAGGTACGAAGGCGGAGAGGTC[T/C]ACTATGGGAGGAAAGGCTTGAGGGGAAGTGGAGGAAAGGGGGCTCTTGTCCTCACAAATA	TATTTGTGAGGACAAGAGCCCCCTTTCCTCCACTTCCCCTCAAGCCTTTCCTCCCATAGT[A/G]GACCTCTCCGCCTTCGTACCTGGGAAATGACTTTTTCCAACTCCTTCCATGTGAAGTCAT	1241
ARS-BFGL-BAC-35051_dup-0_B_F_2328967949	ARS-BFGL-BAC-35051	BOT	[T/C]	0021775403	CATACCTAGAGTATGTCTCCAACCTCAGGCCTAGGTAAACTGACTTCACA			3	19	48209594	diploid	Bos taurus	UM3	0	BOT	GAAACTTTGCCATACCTAGAGTATGTCTCCAACCTCAGGCCTAGGTAAACTGACTTCACA[T/C]ATCAGAGCAACTTTTCAGCAAGATGTTTTCAAACTGGGTCAAAACTGGCATGAAGAAAGC	GCTTTCTTCATGCCAGTTTTGACCCAGTTTGAAAACATCTTGCTGAAAAGTTGCTCTGAT[A/G]TGTGAAGTCAGTTTACCTAGGCCTGAGGTTGGAGACATACTCTAGGTATGGCAAAGTTTC	1241
ARS-BFGL-BAC-35052_dup-0_T_F_2328967951	ARS-BFGL-BAC-35052	TOP	[A/G]	0068775491	TGATGGTATGATGCCTTTATATATGTGCCTAGGTAGATGCCACTAACTAC			3	19	48280175	diploid	Bos taurus	UM3	0	TOP	GGTATTAATTTGATGGTATGATGCCTTTATATATGTGCCTAGGTAGATGCCACTAACTAC[A/G]CATAATCTATCAGCTATACATAGCTTCAAGCAAAAATCCTGATAATCATAAACTCTGTGA	GGTATTAATTTGATGGTATGATGCCTTTATATATGTGCCTAGGTAGATGCCACTAACTAC[A/G]CATAATCTATCAGCTATACATAGCTTCAAGCAAAAATCCTGATAATCATAAACTCTGTGA	1241
ARS-BFGL-BAC-35063-0_T_F_1511665131	ARS-BFGL-BAC-35063	TOP	[A/C]	0059775502	CAGGGAAGCCCTTAAAGAGATTGAGTCCCCCCAGTATATATTTGGAAAAC			3	19	49398678	diploid	Bos taurus	UM3	0	TOP	TCTGAGCTACCAGGGAAGCCCTTAAAGAGATTGAGTCCCCCCAGTATATATTTGGAAAAC[A/C]AGTTCATCACTGGAATTTAAATTTTCTCTATTTTAAAATCAGACTTGTACATTTACCTCA	TCTGAGCTACCAGGGAAGCCCTTAAAGAGATTGAGTCCCCCCAGTATATATTTGGAAAAC[A/C]AGTTCATCACTGGAATTTAAATTTTCTCTATTTTAAAATCAGACTTGTACATTTACCTCA	1241
ARS-BFGL-BAC-35103-0_T_R_1511664225	ARS-BFGL-BAC-35103	TOP	[A/G]	0047619362	TAAATGTCATGAAGTAAGTTATAGTGAATAAGAGCAGCTGAAATCCTAAT			3	22	33469183	diploid	Bos taurus	UM3	0	BOT	CAAGTTGCTTAAAATTCTATGAGCAGAACATGAAATAAATGAGAAATTTATTTATTTTTA[T/C]ATTAGGATTTCAGCTGCTCTTATTCACTATAACTTACTTCATGACATTTATAATGTGGTG	CACCACATTATAAATGTCATGAAGTAAGTTATAGTGAATAAGAGCAGCTGAAATCCTAAT[A/G]TAAAAATAAATAAATTTCTCATTTATTTCATGTTCTGCTCATAGAATTTTAAGCAACTTG	1241
ARS-BFGL-BAC-35112_dup-0_B_R_2328967958	ARS-BFGL-BAC-35112	BOT	[T/C]	0020703472	AGACAGAAAGACCATCCCCATTTCTTGGGCTTCACCCTTTCCATATTTTC			3	2	20526860	diploid	Bos taurus	UM3	0	TOP	AGGTTGTTGATGAAGCCCAGGAAGGATATTTGGGGAGGGCCTTGCTTAGGAAAGCAAGTG[A/G]GAAAATATGGAAAGGGTGAAGCCCAAGAAATGGGGATGGTCTTTCTGTCTCTTTTGCCGG	AGGTTGTTGATGAAGCCCAGGAAGGATATTTGGGGAGGGCCTTGCTTAGGAAAGCAAGTG[A/G]GAAAATATGGAAAGGGTGAAGCCCAAGAAATGGGGATGGTCTTTCTGTCTCTTTTGCCGG	1241
ARS-BFGL-BAC-35128-0_B_R_1511664368	ARS-BFGL-BAC-35128	BOT	[T/C]	0047735396	GTGATTGGTGAATTTCAAAGGCTTGGCTGTTGACTTCTTTAAAGCTTTAG			3	22	13108382	diploid	Bos taurus	UM3	0	TOP	CATACAAAGGTTCTTAGTCCTGCGCAGTTTCACAATCTAACCCTGATAATTTCTCTCAAC[A/G]CTAAAGCTTTAAAGAAGTCAACAGCCAAGCCTTTGAAATTCACCAATCACAGAATAGTCG	CATACAAAGGTTCTTAGTCCTGCGCAGTTTCACAATCTAACCCTGATAATTTCTCTCAAC[A/G]CTAAAGCTTTAAAGAAGTCAACAGCCAAGCCTTTGAAATTCACCAATCACAGAATAGTCG	1241
ARS-BFGL-BAC-35137_dup-0_T_F_2328967960	ARS-BFGL-BAC-35137	TOP	[A/G]	0050758507	CAGCATTTTAAGGAACTTGGAACACACAGAGAAGGTGAAAGTACTCACCC			3	2	18548104	diploid	Bos taurus	UM3	0	TOP	CTTTCCAGGTCAGCATTTTAAGGAACTTGGAACACACAGAGAAGGTGAAAGTACTCACCC[A/G]TCCTTTGTTCGCCCAGCTCAGAGAAAACCGATGCACACTTAGCTTAAAACCTGGAGTTGA	CTTTCCAGGTCAGCATTTTAAGGAACTTGGAACACACAGAGAAGGTGAAAGTACTCACCC[A/G]TCCTTTGTTCGCCCAGCTCAGAGAAAACCGATGCACACTTAGCTTAAAACCTGGAGTTGA	1241
ARS-BFGL-BAC-35143_dup-0_B_F_2328967962	ARS-BFGL-BAC-35143	BOT	[T/C]	0028736402	GTCAGATTATTTTAAAATTCTTGACTAGGAGTTGACTTTCTGAGCAATGA			3	22	41480732	diploid	Bos taurus	UM3	0	BOT	AATATCCAGAGTCAGATTATTTTAAAATTCTTGACTAGGAGTTGACTTTCTGAGCAATGA[T/C]ATCATAGTAGATCTTAAGAACTAAGAAAGATGCTAAATCTTTGCAGATCTTCATGTAAGT	ACTTACATGAAGATCTGCAAAGATTTAGCATCTTTCTTAGTTCTTAAGATCTACTATGAT[A/G]TCATTGCTCAGAAAGTCAACTCCTAGTCAAGAATTTTAAAATAATCTGACTCTGGATATT	1241
ARS-BFGL-BAC-35148-0_T_F_1511664839	ARS-BFGL-BAC-35148	TOP	[A/C]	0060778385	TTTTTTTTATCACTGAGCCGTTAGAGAAGACCTTAAATTTTAGATTAGAT			3	2	2043096	diploid	Bos taurus	UM3	0	TOP	GCAGGTGGATTTTTTTTTATCACTGAGCCGTTAGAGAAGACCTTAAATTTTAGATTAGAT[A/C]ACCATTAATAATAAAAGATTATATGGATTTTTCATATTATGATCCAGGAAACATATTCCC	GCAGGTGGATTTTTTTTTATCACTGAGCCGTTAGAGAAGACCTTAAATTTTAGATTAGAT[A/C]ACCATTAATAATAAAAGATTATATGGATTTTTCATATTATGATCCAGGAAACATATTCCC	1241
ARS-BFGL-BAC-35149_dup-0_T_R_2328967967	ARS-BFGL-BAC-35149	TOP	[A/G]	0028800326	AGAGTTAGGACTTAGTGTGACAAACAGAATGAGCATTCCTAAAAGCTAGC			3	21	64261331	diploid	Bos taurus	UM3	0	BOT	AAAATCAAAATTCAGGAAATCTGTAACATGATAAATTACAAAAGTTTAGCATTAAGAGGC[T/C]GCTAGCTTTTAGGAATGCTCATTCTGTTTGTCACACTAAGTCCTAACTCTGTTCTGTTAT	ATAACAGAACAGAGTTAGGACTTAGTGTGACAAACAGAATGAGCATTCCTAAAAGCTAGC[A/G]GCCTCTTAATGCTAAACTTTTGTAATTTATCATGTTACAGATTTCCTGAATTTTGATTTT	1241
ARS-BFGL-BAC-35180_dup-0_B_F_2328967968	ARS-BFGL-BAC-35180	BOT	[T/A]	0051619465	ATATGTTGTTGATACCACTACAAAGTAGCAAACAAATTTGTCATGACAGT	0048630441	ATATGTTGTTGATACCACTACAAAGTAGCAAACAAATTTGTCATGACAGA	3	22	4187696	diploid	Bos taurus	UM3	0	BOT	GTAAGTGACTCATATGTTGTTGATACCACTACAAAGTAGCAAACAAATTTGTCATGACAG[A/T]CTGATACATCAAACTCAATTTTCTGGCATGTCAGTTCAGAATGGTTAAGACCATTAAGAA	TTCTTAATGGTCTTAACCATTCTGAACTGACATGCCAGAAAATTGAGTTTGATGTATCAG[A/T]CTGTCATGACAAATTTGTTTGCTACTTTGTAGTGGTATCAACAACATATGAGTCACTTAC	1241
ARS-BFGL-BAC-35190-0_T_F_1511664343	ARS-BFGL-BAC-35190	TOP	[A/C]	0058714318	AACTATCTGTTGTCCTTTTAGATCACTCTTTAGTGTCTTTGAAGCAACAT			3	21	53091967	diploid	Bos taurus	UM3	0	TOP	CAGGTAGTAAAACTATCTGTTGTCCTTTTAGATCACTCTTTAGTGTCTTTGAAGCAACAT[A/C]AGTTTACTCCTGAAAAATAAAATGTCTAATTTCTATATAGATGAATCCTACCAACACTGG	CAGGTAGTAAAACTATCTGTTGTCCTTTTAGATCACTCTTTAGTGTCTTTGAAGCAACAT[A/C]AGTTTACTCCTGAAAAATAAAATGTCTAATTTCTATATAGATGAATCCTACCAACACTGG	1241
ARS-BFGL-BAC-35201-0_T_R_1511664945	ARS-BFGL-BAC-35201	TOP	[A/C]	0050705335	CCAATGTTATTCTCTGTTCTGCAACTTTTGTTTAGCTCTATATGAATGGA			3	21	30281682	diploid	Bos taurus	UM3	0	BOT	GGCTATAACCTGAAATATACAGGATAGTCCAAGACTCCGACCTTTAAGTGTGTGACACTT[T/G]TCCATTCATATAGAGCTAAACAAAAGTTGCAGAACAGAGAATAACATTGGTCTTGTTGGA	TCCAACAAGACCAATGTTATTCTCTGTTCTGCAACTTTTGTTTAGCTCTATATGAATGGA[A/C]AAGTGTCACACACTTAAAGGTCGGAGTCTTGGACTATCCTGTATATTTCAGGTTATAGCC	1241
ARS-BFGL-BAC-35204_dup-0_T_R_2253181952	ARS-BFGL-BAC-35204	TOP	[A/G]	0014738373	TGTGTGTGTCTGTAAGCTTGTTTCAGTTATTGATACTTTTTGACAATTAC			3	21	57796630	diploid	Bos taurus	UM3	0	BOT	AAAAGTACTGGAATGGGGTGCCATTGCCTTCTCTGAGACAGTTCTAGAAAATTCCAAATG[T/C]GTAATTGTCAAAAAGTATCAATAACTGAAACAAGCTTACAGACACACACACAAAAAGATA	TATCTTTTTGTGTGTGTGTCTGTAAGCTTGTTTCAGTTATTGATACTTTTTGACAATTAC[A/G]CATTTGGAATTTTCTAGAACTGTCTCAGAGAAGGCAATGGCACCCCATTCCAGTACTTTT	1241
ARS-BFGL-BAC-35219-0_B_F_1511664186	ARS-BFGL-BAC-35219	BOT	[T/C]	0030675346	TGTAAGAGAGGGTGGCATATCAAGATATACAAACTCCATTTTTGCAGACA			3	23	29316835	diploid	Bos taurus	UM3	0	BOT	CAAAAATACATGTAAGAGAGGGTGGCATATCAAGATATACAAACTCCATTTTTGCAGACA[T/C]GGACAATTACTGAACTGCCAATGAATATGTATTTAAAAAATCAGAGTGTTAGGAGGAGGA	TCCTCCTCCTAACACTCTGATTTTTTAAATACATATTCATTGGCAGTTCAGTAATTGTCC[A/G]TGTCTGCAAAAATGGAGTTTGTATATCTTGATATGCCACCCTCTCTTACATGTATTTTTG	1241
ARS-BFGL-BAC-35243_dup-0_B_R_2328967976	ARS-BFGL-BAC-35243	BOT	[T/C]	0041604338	CTACTATGTGCCCGTCCTGTGTGATGTGTGAGACAGGAGACTAGAGGAGC			3	24	34702292	diploid	Bos taurus	UM3	0	TOP	CCTGAGAAAACCTCCTCCTCAGTGTCCAGGGTAGCAAAGGGACAGTCAGCGGCAGACCAG[A/G]GCTCCTCTAGTCTCCTGTCTCACACATCACACAGGACGGGCACATAGTAGGTGCTGGCAC	CCTGAGAAAACCTCCTCCTCAGTGTCCAGGGTAGCAAAGGGACAGTCAGCGGCAGACCAG[A/G]GCTCCTCTAGTCTCCTGTCTCACACATCACACAGGACGGGCACATAGTAGGTGCTGGCAC	1241
ARS-BFGL-BAC-35245-0_T_R_1511664323	ARS-BFGL-BAC-35245	TOP	[A/G]	0064688347	CTCTCATGGAAAAGTTATCTCTTACCAGGGCAGAGCGAGATTCCGGAGAC			3	2	48282793	diploid	Bos taurus	UM3	0	BOT	CAGCTGCAGGTGAAGCAGAGCAGAGAACGCTGCGAGAGGAACCTGTGAAGCGATTCCCAC[T/C]GTCTCCGGAATCTCGCTCTGCCCTGGTAAGAGATAACTTTTCCATGAGAGGTAACATGGA	TCCATGTTACCTCTCATGGAAAAGTTATCTCTTACCAGGGCAGAGCGAGATTCCGGAGAC[A/G]GTGGGAATCGCTTCACAGGTTCCTCTCGCAGCGTTCTCTGCTCTGCTTCACCTGCAGCTG	1241
ARS-BFGL-BAC-35256_dup-0_B_R_2328967980	ARS-BFGL-BAC-35256	BOT	[T/G]	0051644429	GGAACCGACGAGGGCGTCGTAATGAAGAAACTGGTCCAGAGATGGATGCT			3	24	55136356	diploid	Bos taurus	UM3	0	TOP	AGGGAGGGAACTGCTCTTCTTCACGAGCTTTTGCCTGCGGTGGTCCAGCGCTCTAACAGG[A/C]AGCATCCATCTCTGGACCAGTTTCTTCATTACGACGCCCTCGTCGGTTCCCATCCAGTCA	AGGGAGGGAACTGCTCTTCTTCACGAGCTTTTGCCTGCGGTGGTCCAGCGCTCTAACAGG[A/C]AGCATCCATCTCTGGACCAGTTTCTTCATTACGACGCCCTCGTCGGTTCCCATCCAGTCA	1241
ARS-BFGL-BAC-35257_dup-0_T_F_2328967981	ARS-BFGL-BAC-35257	TOP	[A/G]	0026667489	AGTCTCAGTTCATTAGTCTGGTAAACATTAAGTAAACCACAGAGGAAACC			3	24	55262870	diploid	Bos taurus	UM3	0	TOP	TAACTGAGGCAGTCTCAGTTCATTAGTCTGGTAAACATTAAGTAAACCACAGAGGAAACC[A/G]AAACACGCTTGTGGAGTTATGACTACAGCTTTTCAGATTTTTTGGACTTAAAAATGGAAA	TAACTGAGGCAGTCTCAGTTCATTAGTCTGGTAAACATTAAGTAAACCACAGAGGAAACC[A/G]AAACACGCTTGTGGAGTTATGACTACAGCTTTTCAGATTTTTTGGACTTAAAAATGGAAA	1241
ARS-BFGL-BAC-35260_dup-0_B_R_2253190588	ARS-BFGL-BAC-35260	BOT	[T/C]	0015671430	GTATTTGTGATTTCCCATAATTCGCCTAAGTTTTATCTTTATCTACATCC			3	24	55380898	diploid	Bos taurus	UM3	0	TOP	GATTCACATGGCTTAAATTTCCCATCTGAAAAGTGGAGATACAATAACTGCTTTCTAATG[A/G]GGATGTAGATAAAGATAAAACTTAGGCGAATTATGGGAAATCACAAATACCATACAGTTA	GATTCACATGGCTTAAATTTCCCATCTGAAAAGTGGAGATACAATAACTGCTTTCTAATG[A/G]GGATGTAGATAAAGATAAAACTTAGGCGAATTATGGGAAATCACAAATACCATACAGTTA	1241
ARS-BFGL-BAC-35262_dup-0_B_F_2328967983	ARS-BFGL-BAC-35262	BOT	[T/C]	0058707341	TTCATTCATTTATGCCGCATTCATCTATGTTCCTGCAAGGCTCTAACTAA			3	24	56564480	diploid	Bos taurus	UM3	0	BOT	ATCCCAGTATTTCATTCATTTATGCCGCATTCATCTATGTTCCTGCAAGGCTCTAACTAA[T/C]AAATAATGACATGACTATGCAGTATGAGTGGTGTTACAAATAAAGGACAGTGGAAGGTGC	GCACCTTCCACTGTCCTTTATTTGTAACACCACTCATACTGCATAGTCATGTCATTATTT[A/G]TTAGTTAGAGCCTTGCAGGAACATAGATGAATGCGGCATAAATGAATGAAATACTGGGAT	1241
ARS-BFGL-BAC-35294-0_B_R_1511663524	ARS-BFGL-BAC-35294	BOT	[T/G]	0050756305	GCTTGTCCATGGATCCACCCACTTTTGGCTTGAGTGCTTATAATGTCTTC			3	16	36284584	diploid	Bos taurus	UM3	0	TOP	ACAGACCAGTGCAGGAATTAGAAACTGCTCATAACACCACCAGTCCAGGTTGTGGGTGTG[A/C]GAAGACATTATAAGCACTCAAGCCAAAAGTGGGTGGATCCATGGACAAGCCCATGCCCCT	ACAGACCAGTGCAGGAATTAGAAACTGCTCATAACACCACCAGTCCAGGTTGTGGGTGTG[A/C]GAAGACATTATAAGCACTCAAGCCAAAAGTGGGTGGATCCATGGACAAGCCCATGCCCCT	1241
ARS-BFGL-BAC-35296_dup-0_B_F_2328967987	ARS-BFGL-BAC-35296	BOT	[T/C]	0034639391	GAGCAGTGATTCTCAAATATCTGAACAATAACAGTTGCTATATCAATTTC			3	16	35788829	diploid	Bos taurus	UM3	0	BOT	AAATATTAAAGAGCAGTGATTCTCAAATATCTGAACAATAACAGTTGCTATATCAATTTC[T/C]AAGCTCTTTTCTTTATTTTTCCAAAACTGCAGTAAATATATTTTGCTTTAAATTTTGCTG	CAGCAAAATTTAAAGCAAAATATATTTACTGCAGTTTTGGAAAAATAAAGAAAAGAGCTT[A/G]GAAATTGATATAGCAACTGTTATTGTTCAGATATTTGAGAATCACTGCTCTTTAATATTT	1241
ARS-BFGL-BAC-35310-0_B_R_1511664598	ARS-BFGL-BAC-35310	BOT	[T/A]	0026759386	GAAGCAATATTGTAATGATTTCAAAAAAGACTTAAAATGGCCTGTATTTT	0064733301	GAAGCAATATTGTAATGATTTCAAAAAAGACTTAAAATGGCCTGTATTTA	3	16	65144838	diploid	Bos taurus	UM3	0	TOP	CTCACTCACCACCAATGATCTCTCACTTTTACCCTTCTTTCTTTAAAAAAAAWTTTTTTT[A/T]AAATACAGGCCATTTTAAGTCTTTTTTGAAATCATTACAATATTGCTTCTGTTGTTTATA	CTCACTCACCACCAATGATCTCTCACTTTTACCCTTCTTTCTTTAAAAAAAAWTTTTTTT[A/T]AAATACAGGCCATTTTAAGTCTTTTTTGAAATCATTACAATATTGCTTCTGTTGTTTATA	1241
ARS-BFGL-BAC-35312_dup-0_T_F_2328967990	ARS-BFGL-BAC-35312	TOP	[A/G]	0052726381	ACATTTTCCAAGTCAGCCACACCTTGGTTGGATATCAGCAAGAGAGCCTT			3	16	65257286	diploid	Bos taurus	UM3	0	TOP	AATATTAGCAACATTTTCCAAGTCAGCCACACCTTGGTTGGATATCAGCAAGAGAGCCTT[A/G]AGCAGACATCCTTGGCATGATGGTGGCCATAATACCTCAGTGGCTGGAGACATCACCTAA	AATATTAGCAACATTTTCCAAGTCAGCCACACCTTGGTTGGATATCAGCAAGAGAGCCTT[A/G]AGCAGACATCCTTGGCATGATGGTGGCCATAATACCTCAGTGGCTGGAGACATCACCTAA	1241
ARS-BFGL-BAC-35318_dup-0_T_F_2328967992	ARS-BFGL-BAC-35318	TOP	[A/G]	0055602462	GGGTCAGGTGAGACAGGAATCAATCTTTTATTTATTCCCAAACAGATGCC			3	16	66863251	diploid	Bos taurus	UM3	0	TOP	ACCTCCGCATGGGTCAGGTGAGACAGGAATCAATCTTTTATTTATTCCCAAACAGATGCC[A/G]GTCTTCTGTGCCCACAGGCAGAGACCACAGGTCACCGTAGGGCAGGAAATCCGTGTAAAA	ACCTCCGCATGGGTCAGGTGAGACAGGAATCAATCTTTTATTTATTCCCAAACAGATGCC[A/G]GTCTTCTGTGCCCACAGGCAGAGACCACAGGTCACCGTAGGGCAGGAAATCCGTGTAAAA	1241
ARS-BFGL-BAC-35319_dup-0_T_F_2328967994	ARS-BFGL-BAC-35319	TOP	[A/G]	0020736372	ATGAAAGTTACATGACTTCTTTAAAATCCGCTGATGTGGCTGGGTTTTCA			3	16	68107424	diploid	Bos taurus	UM3	0	TOP	ATATGTATTCATGAAAGTTACATGACTTCTTTAAAATCCGCTGATGTGGCTGGGTTTTCA[A/G]TCTAGATTGGTATGACCACAAAACAATGTATTTCCATTAAAGGGTTATTTCATTTTTGAG	ATATGTATTCATGAAAGTTACATGACTTCTTTAAAATCCGCTGATGTGGCTGGGTTTTCA[A/G]TCTAGATTGGTATGACCACAAAACAATGTATTTCCATTAAAGGGTTATTTCATTTTTGAG	1241
ARS-BFGL-BAC-35323_dup-0_B_R_2328967997	ARS-BFGL-BAC-35323	BOT	[T/G]	0042730409	CTAAGCACGCCATGAAAGAGTTATGCTGTTCTTTCTTCTCTTGACATTTG			3	16	68181113	diploid	Bos taurus	UM3	0	TOP	GTTATAAGCCTGGAATTGGCTTATATAAAACAGATGTTTACAATCTTATTCTCCTTTGGT[A/C]CAAATGTCAAGAGAAGAAAGAACAGCATAACTCTTTCATGGCGTGCTTAGCGGAATAGAA	GTTATAAGCCTGGAATTGGCTTATATAAAACAGATGTTTACAATCTTATTCTCCTTTGGT[A/C]CAAATGTCAAGAGAAGAAAGAACAGCATAACTCTTTCATGGCGTGCTTAGCGGAATAGAA	1241
ARS-BFGL-BAC-35326_dup-0_B_F_2328967998	ARS-BFGL-BAC-35326	BOT	[T/G]	0036769383	TCAGAGTAATTACTCCATGGGACTGAAAACCATAAAAAGCAGCACAGAAT			3	16	69499076	diploid	Bos taurus	UM3	0	BOT	GTGTGAACTCTCAGAGTAATTACTCCATGGGACTGAAAACCATAAAAAGCAGCACAGAAT[T/G]ATTCAAAAGGAATTGAGCGCTTGCAAACAATTAGCACCTGATGCCTATTTTACATATGAA	TTCATATGTAAAATAGGCATCAGGTGCTAATTGTTTGCAAGCGCTCAATTCCTTTTGAAT[A/C]ATTCTGTGCTGCTTTTTATGGTTTTCAGTCCCATGGAGTAATTACTCTGAGAGTTCACAC	1241
[truncated: 52,333 more rows]
